# Supplementary material for: A Real-Time All-Atom Structural Search Engine for Proteins
Source: PLoS Comput Biol. 2014 Jul 31;10(7):e1003750. doi: 10.1371/journal.pcbi.1003750 (PMC4117414; doi:10.1371/journal.pcbi.1003750)
Supplement: Software S1 — PyMOL search plugin. This software package contains the source code for building the search plugin, released under a BSD license. This package builds both a plugin suited for PyMOL's plugin manager as well as an alternative Debian package for installation on systems using Debian-like package managers (such as Ubuntu). (ZIP) [file pcbi.1003750.s005.zip]

Archive with 144 entries (106 files):
- LICENSE
- Makefile
- debian/
- debian/changelog
- debian/control
- debian/copyright
- installer/
- installer/install_suns.py
- installer/install_suns_footer.template
- installer/install_suns_header.template
- installer/install_suns_middle.template
- installer/make_py_installer.py
- motifs/
- motifs/alanine/
- motifs/alanine/ALA.pdb
- motifs/arg_linker/
- motifs/arg_linker/ARG.pdb
- motifs/asn_linker/
- motifs/asn_linker/ASN.pdb
- motifs/asp_linker/
- motifs/asp_linker/ASP.pdb
- motifs/asp_linker/PHD.pdb
- motifs/carboxamide/
- motifs/carboxamide/ASN.pdb
- motifs/carboxamide/GLN.pdb
- motifs/carboxyl/
- motifs/carboxyl/ASP.pdb
- motifs/carboxyl/GLU.pdb
- motifs/carboxyl/PHD.pdb
- motifs/cysteine/
- motifs/cysteine/CYS.pdb
- motifs/gln_linker/
- motifs/gln_linker/GLN.pdb
- motifs/glu_linker/
- motifs/glu_linker/GLU.pdb
- motifs/guanidinium/
- motifs/guanidinium/ARG.pdb
- motifs/his_linker/
- motifs/his_linker/HIP.pdb
- motifs/his_linker/HIS.pdb
- motifs/hydroxyl/
- motifs/hydroxyl/SER.pdb
- motifs/hydroxyl/THR.pdb
- motifs/hydroxyl/TYR.pdb
- motifs/imidazole/
- motifs/imidazole/HIP.pdb
- motifs/imidazole/HIS.pdb
- motifs/indole/
- motifs/indole/TRP.pdb
- motifs/isoleucine/
- motifs/isoleucine/ILE.pdb
- motifs/leucine/
- motifs/leucine/LEU.pdb
- motifs/lys_end/
- motifs/lys_end/LYS.pdb
- motifs/lys_linker/
- motifs/lys_linker/LYS.pdb
- motifs/make_word_dicts.py
- motifs/met_end/
- motifs/met_end/MET.pdb
- motifs/met_linker/
- motifs/met_linker/MET.pdb
- motifs/mg/
- motifs/mg/MG.pdb
- motifs/peptide_bond/
- motifs/peptide_bond/ALA.pdb
- motifs/peptide_bond/ARG.pdb
- motifs/peptide_bond/ASN.pdb
- motifs/peptide_bond/ASP.pdb
- motifs/peptide_bond/CYS.pdb
- motifs/peptide_bond/GLN.pdb
- motifs/peptide_bond/GLU.pdb
- motifs/peptide_bond/GLY.pdb
- motifs/peptide_bond/HIP.pdb
- motifs/peptide_bond/HIS.pdb
- motifs/peptide_bond/ILE.pdb
- motifs/peptide_bond/LEU.pdb
- motifs/peptide_bond/LYS.pdb
- motifs/peptide_bond/MET.pdb
- motifs/peptide_bond/PHD.pdb
- motifs/peptide_bond/PHE.pdb
- motifs/peptide_bond/PRO.pdb
- motifs/peptide_bond/PTR.pdb
- motifs/peptide_bond/SEP.pdb
- motifs/peptide_bond/SER.pdb
- motifs/peptide_bond/THR.pdb
- motifs/peptide_bond/TPO.pdb
- motifs/peptide_bond/TRP.pdb
- motifs/peptide_bond/TYR.pdb
- motifs/peptide_bond/VAL.pdb
- motifs/phe_linker/
- motifs/phe_linker/PHE.pdb
- motifs/phenyl/
- motifs/phenyl/PHE.pdb
- motifs/phenyl/PTR.pdb
- motifs/phenyl/TYR.pdb
- motifs/phosphate/
- motifs/phosphate/HIP.pdb
- motifs/phosphate/PHD.pdb
- motifs/phosphate/PTR.pdb
- motifs/phosphate/SEP.pdb
- motifs/phosphate/TPO.pdb
- motifs/proline/
- motifs/proline/PRO.pdb
- motifs/ser_linker/
- motifs/ser_linker/SEP.pdb
- motifs/ser_linker/SER.pdb
- motifs/thr_linker/
- motifs/thr_linker/THR.pdb
- motifs/thr_linker/TPO.pdb
- motifs/trp_linker/
- motifs/trp_linker/TRP.pdb
- motifs/tyr_linker/
- motifs/tyr_linker/PTR.pdb
- motifs/tyr_linker/TYR.pdb
- motifs/valine/
- motifs/valine/VAL.pdb
- motifs/water/
- motifs/water/HOH.pdb
- src/
- src/__init__.py
- src/pika/
- src/pika/__init__.py
- src/pika/adapters/
- src/pika/adapters/__init__.py
- src/pika/adapters/asyncore_connection.py
- src/pika/adapters/base_connection.py
- src/pika/adapters/blocking_connection.py
- src/pika/adapters/select_connection.py
- src/pika/adapters/tornado_connection.py
- src/pika/adapters/twisted_connection.py
- src/pika/amqp_object.py
- src/pika/callback.py
- src/pika/channel.py
- src/pika/connection.py
- src/pika/credentials.py
- src/pika/data.py
- src/pika/exceptions.py
- src/pika/frame.py
- src/pika/heartbeat.py
- src/pika/simplebuffer.py
- src/pika/spec.py
- src/pika/utils.py
- src/suns_aa_motifs.py
