# Supplementary material for: A Real-Time All-Atom Structural Search Engine for Proteins
Source: PLoS Comput Biol. 2014 Jul 31;10(7):e1003750. doi: 10.1371/journal.pcbi.1003750 (PMC4117414; doi:10.1371/journal.pcbi.1003750)
Supplement: Software S1 — PyMOL search plugin. This software package contains the source code for building the search plugin, released under a BSD license. This package builds both a plugin suited for PyMOL's plugin manager as well as an alternative Debian package for installation on systems using Debian-like package managers (such as Ubuntu). (ZIP) [file pcbi.1003750.s005.zip › debian/control]

Package: pymol-suns-search
Version: 1.0.0-1
Section: science
Priority: optional
Architecture: all
Depends: pymol, python-pika
Installed-Size: 88
Maintainer: Gabriel Gonzalez <Gabriel439@gmail.com>
Description: Structural search engine client for PyMOL
 Suns is a networked structural search engine for protein structures.  This
 plug-in adds the "Search" wizard to PyMOL that communicates with either the
 free public search engine or a locally installed search engine of your choice.
  * Specify all-atom search queries interactively using PyMOL's user interface
  * Click "Search" and the wizard streams hundreds of aligned results in seconds
  * Build on previous search results to incrementally assemble protein motifs
Homepage: http://suns-search.degradolab.org
