# Supplementary material for: A Real-Time All-Atom Structural Search Engine for Proteins
Source: PLoS Comput Biol. 2014 Jul 31;10(7):e1003750. doi: 10.1371/journal.pcbi.1003750 (PMC4117414; doi:10.1371/journal.pcbi.1003750)
Supplement: Software S1 — PyMOL search plugin. This software package contains the source code for building the search plugin, released under a BSD license. This package builds both a plugin suited for PyMOL's plugin manager as well as an alternative Debian package for installation on systems using Debian-like package managers (such as Ubuntu). (ZIP) [file pcbi.1003750.s005.zip › installer/install_suns_footer.template]

"""


def check_and_install_pika():
    try:
        import pika
    except exceptions.ImportError:
        tkMessageBox.showerror(title='Missing "pika" library', message='Suns requires the "pika" Python library\n\n Please see http://pika.readthedocs.org/en/latest/ for "pika" installation instructions.')
        sys.exit(1)


class SelectInstallation(Frame):
    def __init__(self, parent, vals, store):
        Frame.__init__(self, parent)
        self.parent = parent
        self.vals   = vals
        self.store  = store
        
        self.parent.title('Select Python installation')
        self.pack(fill = 'both', expand = 1)
        
        listbox = Listbox(self)
        for v in vals:
            listbox.insert(END, v)
        listbox.selection_set(0)
        store["installation"] = vals[0]
        
        listbox.bind('<<ListboxSelect>>', self.onSelect)
        listbox.place(x = 20, y = 20)
        listbox.pack(fill = 'both', expand = 1, padx = 5, pady = 5)
        
        bottom = Frame(self)
        bottom.pack(fill = 'both', expand = 1)
        cancelButton = Button(bottom, text = 'Cancel', command = self.onCancel)
        cancelButton.pack(side = RIGHT, padx = 5, pady = 0)
        okButton = Button(bottom, text='OK', command = self.onOk)
        okButton.pack(side = RIGHT)
    
    def onSelect(self, val):
        sender = val.widget
        idx    = sender.curselection()
        value  = sender.get(idx)
        self.store["installation"] = value
    
    def onCancel(self):
        self.store["installation"] = ''
        self.quit()
    
    def onOk(self):
        if not self.store["installation"]:
            tkMessageBox.showerror(title='Selection Required', message='You must select a Python installation to proceed')
        else:
            self.quit()


def hasPyMOL(directory):
    wizard_directory  = directory + '/pymol/wizard'
    startup_directory = directory + '/pmg_tk/startup'
    return os.path.exists(wizard_directory) and os.path.exists(startup_directory)


def get_pymol_paths():
    # PyMOL has a bad habit of keeping its own Python module hierarchy on some
    # operating systems.  Prioritize these locations first because they are the
    # most likely to be the correct install.
    import platform
    system = platform.system()
    if (system == 'Windows'):
        directories = ['C:\\Program Files\\PyMOL\\PyMOL\\modules']
        try:
            import _winreg
            registry = _winreg.ConnectRegistry(None, _winreg.HKEY_CURRENT_USER)
            regKey = _winreg.OpenKey(registry, r'Software\Wow6432Node\Schrodinger\PyMOL\PYMOL_PATH')
            regPymolPath = _winreg.QueryValue(regKey, None)
            directories += [regPymolPath]
        except:
            pass
    elif(system == 'Darwin'):
        directories = ['/Applications/MacPyMOLx11.app/pymol/modules', '/Applications/MacPyMOL.app/pymol/modules']
    else:
        directories = []
    
    # This covers Linux pretty well, and might also work on other systems
    directories += sys.path
    
    pymol_installations = filter(hasPyMOL, list(set(directories)))
    
    if   len(pymol_installations) < 1:
        tkMessageBox.showerror(title='Could not locate PyMOL', message='The Suns Installer could not detect a PyMOL installation on your computer.\n\nMake sure you have PyMOL installed.  If you do have PyMOL installed, contact the Suns maintainers at "suns.maintainers@gmail.com" to report this issue and tell them that the detected platform is "' + system + '"')
        sys.exit(1)
    elif len(pymol_installations) > 1:
        root = Tk()
        store = {}
        
        def onClose():
            root.destroy()
            store["installation"] = ''
        
        SelectInstallation(root, pymol_installations, store)
        root.geometry("600x250+300+300")
        root.protocol("WM_DELETE_WINDOW", onClose)
        mainloop()
        installation = store["installation"]
    else:
        installation = pymol_installations[0]
    
    return (installation + '/pymol/wizard', installation + '/pmg_tk/startup')


def main():
    check_and_install_pika()
    (wizard_path, plugin_path) = get_pymol_paths()
    
    wizard_file = os.path.join(wizard_path, SUNS_WIZARD_FN)
    try:
        open(wizard_file, 'w').write(SUNS_WIZARD_CODE)
    except:
        tkMessageBox.showerror(title='Cannot install wizard', message='Suns cannot copy the PyMOL wizard to "%s".\n\nThe most likely reason is that you do not have permission to write to that folder.   If you do have sufficient permission, then contact the Suns maintainers at "suns.maintainers@gmail.com" to report this issue.' % wizard_file)
        sys.exit(1)
    
    plugin_file = os.path.join(plugin_path, SUNS_PLUGIN_FN)
    try:
        open(plugin_file, 'w').write(SUNS_PLUGIN_CODE)
    except:
        tkMessageBox.showerror(title='Cannot install plugin loader', message='Suns cannot copy the PyMOL plugin loader to "%s".\n\nThe most likely reason is that you do not have permission to write to that folder.   If you do have sufficient permission, then contact the Suns maintainers at "suns.maintainers@gmail.com" to report this issue.' % plugin_file)
        # Remove the wizard file as we probably don't want to have a half installed version lying around.
        os.remove(wizard_file)
        sys.exit(1)

if __name__ == '__main__':
    main()
