# Supplementary material for: A Real-Time All-Atom Structural Search Engine for Proteins
Source: PLoS Comput Biol. 2014 Jul 31;10(7):e1003750. doi: 10.1371/journal.pcbi.1003750 (PMC4117414; doi:10.1371/journal.pcbi.1003750)
Supplement: Software S1 — PyMOL search plugin. This software package contains the source code for building the search plugin, released under a BSD license. This package builds both a plugin suited for PyMOL's plugin manager as well as an alternative Debian package for installation on systems using Debian-like package managers (such as Ubuntu). (ZIP) [file pcbi.1003750.s005.zip › installer/install_suns_header.template]

import sys
import os
import exceptions
import tkMessageBox
from Tkinter import *
from ttk import *

SUNS_WIZARD_FN = 'suns_search.py'
SUNS_PLUGIN_FN = 'suns_plugin.py'

SUNS_WIZARD_CODE = """
