# Supplementary material for: A Real-Time All-Atom Structural Search Engine for Proteins
Source: PLoS Comput Biol. 2014 Jul 31;10(7):e1003750. doi: 10.1371/journal.pcbi.1003750 (PMC4117414; doi:10.1371/journal.pcbi.1003750)
Supplement: Software S1 — PyMOL search plugin. This software package contains the source code for building the search plugin, released under a BSD license. This package builds both a plugin suited for PyMOL's plugin manager as well as an alternative Debian package for installation on systems using Debian-like package managers (such as Ubuntu). (ZIP) [file pcbi.1003750.s005.zip › motifs/arg_linker/ARG.pdb]

ATOM      1  CA  ARG B  53      -8.699  18.250  -7.841  1.00 26.78           C  
ATOM      2  CB  ARG B  53      -7.375  17.595  -8.203  1.00 26.42           C  
ATOM      3  CG  ARG B  53      -7.390  16.800  -9.496  1.00 30.33           C  
ATOM      4  CD  ARG B  53      -5.986  16.338  -9.839  1.00 29.60           C  
END
