# Supplementary material for: A Real-Time All-Atom Structural Search Engine for Proteins
Source: PLoS Comput Biol. 2014 Jul 31;10(7):e1003750. doi: 10.1371/journal.pcbi.1003750 (PMC4117414; doi:10.1371/journal.pcbi.1003750)
Supplement: Software S1 — PyMOL search plugin. This software package contains the source code for building the search plugin, released under a BSD license. This package builds both a plugin suited for PyMOL's plugin manager as well as an alternative Debian package for installation on systems using Debian-like package managers (such as Ubuntu). (ZIP) [file pcbi.1003750.s005.zip › motifs/asn_linker/ASN.pdb]

ATOM      1  CA  ASN B  57     -13.173  16.788 -11.894  1.00 34.14           C  
ATOM      2  CB  ASN B  57     -12.504  15.446 -11.589  1.00 28.57           C  
ATOM      3  CG  ASN B  57     -11.040  15.417 -11.997  1.00 30.58           C  
END
