# Supplementary material for: A Real-Time All-Atom Structural Search Engine for Proteins
Source: PLoS Comput Biol. 2014 Jul 31;10(7):e1003750. doi: 10.1371/journal.pcbi.1003750 (PMC4117414; doi:10.1371/journal.pcbi.1003750)
Supplement: Software S1 — PyMOL search plugin. This software package contains the source code for building the search plugin, released under a BSD license. This package builds both a plugin suited for PyMOL's plugin manager as well as an alternative Debian package for installation on systems using Debian-like package managers (such as Ubuntu). (ZIP) [file pcbi.1003750.s005.zip › motifs/asp_linker/ASP.pdb]

ATOM      1  CA  ASP A 101      -0.522  -3.459 -18.077  1.00 43.41           C  
ATOM      2  CB  ASP A 101       0.200  -4.260 -19.156  1.00 45.37           C  
ATOM      3  CG  ASP A 101       0.192  -5.753 -18.872  1.00 54.61           C  
END
