# Supplementary material for: A Real-Time All-Atom Structural Search Engine for Proteins
Source: PLoS Comput Biol. 2014 Jul 31;10(7):e1003750. doi: 10.1371/journal.pcbi.1003750 (PMC4117414; doi:10.1371/journal.pcbi.1003750)
Supplement: Software S1 — PyMOL search plugin. This software package contains the source code for building the search plugin, released under a BSD license. This package builds both a plugin suited for PyMOL's plugin manager as well as an alternative Debian package for installation on systems using Debian-like package managers (such as Ubuntu). (ZIP) [file pcbi.1003750.s005.zip › motifs/carboxamide/ASN.pdb]

ATOM      1  CG  ASN A 124      26.368 102.005  18.826  1.00 12.12           C  
ATOM      2  ND2 ASN A 124      27.427 101.195  18.738  1.00 17.45           N  
ATOM      3  OD1 ASN A 124      25.233 101.591  19.080  1.00 12.42           O  
END
