# Supplementary material for: A Real-Time All-Atom Structural Search Engine for Proteins
Source: PLoS Comput Biol. 2014 Jul 31;10(7):e1003750. doi: 10.1371/journal.pcbi.1003750 (PMC4117414; doi:10.1371/journal.pcbi.1003750)
Supplement: Software S1 — PyMOL search plugin. This software package contains the source code for building the search plugin, released under a BSD license. This package builds both a plugin suited for PyMOL's plugin manager as well as an alternative Debian package for installation on systems using Debian-like package managers (such as Ubuntu). (ZIP) [file pcbi.1003750.s005.zip › motifs/carboxamide/GLN.pdb]

ATOM      1  CD  GLN A 301      25.842 112.290  -6.268  1.00  5.98           C  
ATOM      2  NE2 GLN A 301      27.002 112.120  -6.919  1.00  7.71           N  
ATOM      3  OE1 GLN A 301      25.420 111.483  -5.439  1.00  7.14           O  
END
