# Supplementary material for: A Real-Time All-Atom Structural Search Engine for Proteins
Source: PLoS Comput Biol. 2014 Jul 31;10(7):e1003750. doi: 10.1371/journal.pcbi.1003750 (PMC4117414; doi:10.1371/journal.pcbi.1003750)
Supplement: Software S1 — PyMOL search plugin. This software package contains the source code for building the search plugin, released under a BSD license. This package builds both a plugin suited for PyMOL's plugin manager as well as an alternative Debian package for installation on systems using Debian-like package managers (such as Ubuntu). (ZIP) [file pcbi.1003750.s005.zip › motifs/carboxyl/ASP.pdb]

ATOM    254  CG  ASP A  38     -14.833 110.062  45.996  1.00  8.83           C  
ATOM    255  OD1 ASP A  38     -15.197 108.993  46.527  1.00  8.47           O  
ATOM    256  OD2 ASP A  38     -15.318 110.517  44.927  1.00  9.85           O  
