# Supplementary material for: A Real-Time All-Atom Structural Search Engine for Proteins
Source: PLoS Comput Biol. 2014 Jul 31;10(7):e1003750. doi: 10.1371/journal.pcbi.1003750 (PMC4117414; doi:10.1371/journal.pcbi.1003750)
Supplement: Software S1 — PyMOL search plugin. This software package contains the source code for building the search plugin, released under a BSD license. This package builds both a plugin suited for PyMOL's plugin manager as well as an alternative Debian package for installation on systems using Debian-like package managers (such as Ubuntu). (ZIP) [file pcbi.1003750.s005.zip › motifs/carboxyl/GLU.pdb]

ATOM      1  CD  GLU A 164      16.345 123.917   8.488  1.00 13.12           C  
ATOM      2  OE1 GLU A 164      15.425 124.265   9.249  1.00 18.24           O  
ATOM      3  OE2 GLU A 164      16.943 124.722   7.761  1.00 19.24           O1-
END
