# Supplementary material for: A Real-Time All-Atom Structural Search Engine for Proteins
Source: PLoS Comput Biol. 2014 Jul 31;10(7):e1003750. doi: 10.1371/journal.pcbi.1003750 (PMC4117414; doi:10.1371/journal.pcbi.1003750)
Supplement: Software S1 — PyMOL search plugin. This software package contains the source code for building the search plugin, released under a BSD license. This package builds both a plugin suited for PyMOL's plugin manager as well as an alternative Debian package for installation on systems using Debian-like package managers (such as Ubuntu). (ZIP) [file pcbi.1003750.s005.zip › motifs/carboxyl/PHD.pdb]

HETATM  485  CG  PHD A  70      12.981  29.258   8.660  1.00 35.00           C  
HETATM  486  OD1 PHD A  70      13.281  28.059   8.795  1.00 33.14           O  
HETATM  487  OD2 PHD A  70      12.589  29.973   9.602  1.00 36.66           O  
