# Supplementary material for: A Real-Time All-Atom Structural Search Engine for Proteins
Source: PLoS Comput Biol. 2014 Jul 31;10(7):e1003750. doi: 10.1371/journal.pcbi.1003750 (PMC4117414; doi:10.1371/journal.pcbi.1003750)
Supplement: Software S1 — PyMOL search plugin. This software package contains the source code for building the search plugin, released under a BSD license. This package builds both a plugin suited for PyMOL's plugin manager as well as an alternative Debian package for installation on systems using Debian-like package managers (such as Ubuntu). (ZIP) [file pcbi.1003750.s005.zip › motifs/cysteine/CYS.pdb]

ATOM      1  CA  CYS B  65       2.569   2.720  25.164  1.00 17.01           C  
ATOM      2  CB  CYS B  65       1.392   1.938  25.775  1.00 18.43           C  
ATOM      3  SG  CYS B  65       1.660   0.161  25.873  1.00 20.69           S  
END
