# Supplementary material for: A Real-Time All-Atom Structural Search Engine for Proteins
Source: PLoS Comput Biol. 2014 Jul 31;10(7):e1003750. doi: 10.1371/journal.pcbi.1003750 (PMC4117414; doi:10.1371/journal.pcbi.1003750)
Supplement: Software S1 — PyMOL search plugin. This software package contains the source code for building the search plugin, released under a BSD license. This package builds both a plugin suited for PyMOL's plugin manager as well as an alternative Debian package for installation on systems using Debian-like package managers (such as Ubuntu). (ZIP) [file pcbi.1003750.s005.zip › motifs/gln_linker/GLN.pdb]

ATOM      1  CA  GLN B  99     -19.223  29.870  -7.746  1.00 36.07           C  
ATOM      2  CB  GLN B  99     -18.657  28.699  -6.956  1.00 35.38           C  
ATOM      3  CG  GLN B  99     -19.680  27.958  -6.158  1.00 33.57           C  
ATOM      4  CD  GLN B  99     -19.136  26.668  -5.601  1.00 38.71           C  
END
