# Supplementary material for: A Real-Time All-Atom Structural Search Engine for Proteins
Source: PLoS Comput Biol. 2014 Jul 31;10(7):e1003750. doi: 10.1371/journal.pcbi.1003750 (PMC4117414; doi:10.1371/journal.pcbi.1003750)
Supplement: Software S1 — PyMOL search plugin. This software package contains the source code for building the search plugin, released under a BSD license. This package builds both a plugin suited for PyMOL's plugin manager as well as an alternative Debian package for installation on systems using Debian-like package managers (such as Ubuntu). (ZIP) [file pcbi.1003750.s005.zip › motifs/glu_linker/GLU.pdb]

ATOM      1  CA  GLU B  55     -13.908  18.778  -6.594  1.00 35.85           C  
ATOM      2  CB  GLU B  55     -13.738  19.876  -5.554  1.00 32.76           C  
ATOM      3  CG  GLU B  55     -14.861  20.900  -5.547  1.00 46.19           C  
ATOM      4  CD  GLU B  55     -16.178  20.323  -5.052  1.00 50.46           C  
END
