# Supplementary material for: A Real-Time All-Atom Structural Search Engine for Proteins
Source: PLoS Comput Biol. 2014 Jul 31;10(7):e1003750. doi: 10.1371/journal.pcbi.1003750 (PMC4117414; doi:10.1371/journal.pcbi.1003750)
Supplement: Software S1 — PyMOL search plugin. This software package contains the source code for building the search plugin, released under a BSD license. This package builds both a plugin suited for PyMOL's plugin manager as well as an alternative Debian package for installation on systems using Debian-like package managers (such as Ubuntu). (ZIP) [file pcbi.1003750.s005.zip › motifs/guanidinium/ARG.pdb]

ATOM      1  CD  ARG B 169     -17.935  14.258 -26.185  1.00 75.67           C  
ATOM      2  NE  ARG B 169     -18.264  13.844 -24.819  1.00 81.25           N  
ATOM      3  CZ  ARG B 169     -17.775  12.757 -24.220  1.00 82.61           C  
ATOM      4  NH1 ARG B 169     -16.926  11.959 -24.858  1.00 82.16           N1+
ATOM      5  NH2 ARG B 169     -18.133  12.466 -22.976  1.00 83.38           N  
END
