# Supplementary material for: A Real-Time All-Atom Structural Search Engine for Proteins
Source: PLoS Comput Biol. 2014 Jul 31;10(7):e1003750. doi: 10.1371/journal.pcbi.1003750 (PMC4117414; doi:10.1371/journal.pcbi.1003750)
Supplement: Software S1 — PyMOL search plugin. This software package contains the source code for building the search plugin, released under a BSD license. This package builds both a plugin suited for PyMOL's plugin manager as well as an alternative Debian package for installation on systems using Debian-like package managers (such as Ubuntu). (ZIP) [file pcbi.1003750.s005.zip › motifs/his_linker/HIP.pdb]

HETATM  916  CA  HIP A 119      95.395  15.366  70.524  1.00 14.49           C  
HETATM  917  CB  HIP A 119      96.396  14.263  70.137  1.00 15.84           C  
HETATM  918  CG  HIP A 119      95.838  12.888  70.274  1.00 19.71           C  
