# Supplementary material for: A Real-Time All-Atom Structural Search Engine for Proteins
Source: PLoS Comput Biol. 2014 Jul 31;10(7):e1003750. doi: 10.1371/journal.pcbi.1003750 (PMC4117414; doi:10.1371/journal.pcbi.1003750)
Supplement: Software S1 — PyMOL search plugin. This software package contains the source code for building the search plugin, released under a BSD license. This package builds both a plugin suited for PyMOL's plugin manager as well as an alternative Debian package for installation on systems using Debian-like package managers (such as Ubuntu). (ZIP) [file pcbi.1003750.s005.zip › motifs/his_linker/HIS.pdb]

ATOM      1  CA  HIS A 157      -4.769  -0.754  -2.170  1.00 27.19           C  
ATOM      2  CB  HIS A 157      -4.147  -0.908  -3.563  1.00 25.58           C  
ATOM      3  CG  HIS A 157      -2.686  -0.559  -3.641  1.00 27.19           C  
END
