# Supplementary material for: A Real-Time All-Atom Structural Search Engine for Proteins
Source: PLoS Comput Biol. 2014 Jul 31;10(7):e1003750. doi: 10.1371/journal.pcbi.1003750 (PMC4117414; doi:10.1371/journal.pcbi.1003750)
Supplement: Software S1 — PyMOL search plugin. This software package contains the source code for building the search plugin, released under a BSD license. This package builds both a plugin suited for PyMOL's plugin manager as well as an alternative Debian package for installation on systems using Debian-like package managers (such as Ubuntu). (ZIP) [file pcbi.1003750.s005.zip › motifs/imidazole/HIP.pdb]

HETATM  918  CG  HIP A 119      95.838  12.888  70.274  1.00 19.71           C  
HETATM  919  CD2 HIP A 119      95.687  12.100  71.366  1.00 18.30           C  
HETATM  922  ND1 HIP A 119      95.234  12.204  69.231  1.00 24.85           N  
HETATM  921  CE1 HIP A 119      94.712  11.084  69.691  1.00 17.21           C  
HETATM  920  NE2 HIP A 119      94.976  10.995  70.972  1.00 16.71           N  
