# Supplementary material for: A Real-Time All-Atom Structural Search Engine for Proteins
Source: PLoS Comput Biol. 2014 Jul 31;10(7):e1003750. doi: 10.1371/journal.pcbi.1003750 (PMC4117414; doi:10.1371/journal.pcbi.1003750)
Supplement: Software S1 — PyMOL search plugin. This software package contains the source code for building the search plugin, released under a BSD license. This package builds both a plugin suited for PyMOL's plugin manager as well as an alternative Debian package for installation on systems using Debian-like package managers (such as Ubuntu). (ZIP) [file pcbi.1003750.s005.zip › motifs/imidazole/HIS.pdb]

ATOM      2  CG  HIS   337     105.569   0.449   0.523  1.00  0.00      C    C  
ATOM      3  CD2 HIS   337     105.845   0.686  -0.799  1.00  0.00      C    C  
ATOM      4  ND1 HIS   337     105.584  -0.928   0.666  1.00  0.00      C    N  
ATOM      5  CE1 HIS   337     105.861  -1.456  -0.540  1.00  0.00      C    C  
ATOM      6  NE2 HIS   337     106.026  -0.517  -1.466  1.00  0.00      C    N  
TER       7      HIS   337 
