# Supplementary material for: A Real-Time All-Atom Structural Search Engine for Proteins
Source: PLoS Comput Biol. 2014 Jul 31;10(7):e1003750. doi: 10.1371/journal.pcbi.1003750 (PMC4117414; doi:10.1371/journal.pcbi.1003750)
Supplement: Software S1 — PyMOL search plugin. This software package contains the source code for building the search plugin, released under a BSD license. This package builds both a plugin suited for PyMOL's plugin manager as well as an alternative Debian package for installation on systems using Debian-like package managers (such as Ubuntu). (ZIP) [file pcbi.1003750.s005.zip › motifs/indole/TRP.pdb]

ATOM      1  CG  TRP B  97     -19.526  29.435 -13.395  1.00 45.30           C  
ATOM      2  CD1 TRP B  97     -20.827  29.826 -13.400  1.00 46.45           C  
ATOM      3  CD2 TRP B  97     -19.365  28.592 -12.241  1.00 46.57           C  
ATOM      4  CE2 TRP B  97     -20.623  28.519 -11.601  1.00 47.67           C  
ATOM      5  CE3 TRP B  97     -18.282  27.892 -11.689  1.00 45.09           C  
ATOM      6  NE1 TRP B  97     -21.495  29.280 -12.332  1.00 48.67           N  
ATOM      7  CZ2 TRP B  97     -20.833  27.772 -10.429  1.00 46.88           C  
ATOM      8  CZ3 TRP B  97     -18.489  27.149 -10.526  1.00 46.35           C  
ATOM      9  CH2 TRP B  97     -19.760  27.097  -9.909  1.00 46.86           C  
END
