# Supplementary material for: A Real-Time All-Atom Structural Search Engine for Proteins
Source: PLoS Comput Biol. 2014 Jul 31;10(7):e1003750. doi: 10.1371/journal.pcbi.1003750 (PMC4117414; doi:10.1371/journal.pcbi.1003750)
Supplement: Software S1 — PyMOL search plugin. This software package contains the source code for building the search plugin, released under a BSD license. This package builds both a plugin suited for PyMOL's plugin manager as well as an alternative Debian package for installation on systems using Debian-like package managers (such as Ubuntu). (ZIP) [file pcbi.1003750.s005.zip › motifs/isoleucine/ILE.pdb]

ATOM      1  CA  ILE A  78      -2.038  11.731 -16.760  1.00 56.74           C  
ATOM      2  CB  ILE A  78      -3.044  10.886 -17.540  1.00 59.67           C  
ATOM      3  CG1 ILE A  78      -2.292   9.876 -18.403  1.00 57.03           C  
ATOM      4  CG2 ILE A  78      -3.929  11.786 -18.388  1.00 62.20           C  
ATOM      5  CD1 ILE A  78      -3.184   9.076 -19.301  1.00 63.23           C  
END
