# Supplementary material for: A Real-Time All-Atom Structural Search Engine for Proteins
Source: PLoS Comput Biol. 2014 Jul 31;10(7):e1003750. doi: 10.1371/journal.pcbi.1003750 (PMC4117414; doi:10.1371/journal.pcbi.1003750)
Supplement: Software S1 — PyMOL search plugin. This software package contains the source code for building the search plugin, released under a BSD license. This package builds both a plugin suited for PyMOL's plugin manager as well as an alternative Debian package for installation on systems using Debian-like package managers (such as Ubuntu). (ZIP) [file pcbi.1003750.s005.zip › motifs/leucine/LEU.pdb]

ATOM      1  CA  LEU A  62     -13.246  11.630 -21.581  1.00 44.27           C  
ATOM      2  CB  LEU A  62     -11.851  11.804 -20.959  1.00 41.37           C  
ATOM      3  CG  LEU A  62     -11.532  13.026 -20.081  1.00 44.05           C  
ATOM      4  CD1 LEU A  62     -10.048  13.032 -19.723  1.00 35.68           C  
ATOM      5  CD2 LEU A  62     -11.871  14.311 -20.815  1.00 42.99           C  
END
