# Supplementary material for: A Real-Time All-Atom Structural Search Engine for Proteins
Source: PLoS Comput Biol. 2014 Jul 31;10(7):e1003750. doi: 10.1371/journal.pcbi.1003750 (PMC4117414; doi:10.1371/journal.pcbi.1003750)
Supplement: Software S1 — PyMOL search plugin. This software package contains the source code for building the search plugin, released under a BSD license. This package builds both a plugin suited for PyMOL's plugin manager as well as an alternative Debian package for installation on systems using Debian-like package managers (such as Ubuntu). (ZIP) [file pcbi.1003750.s005.zip › motifs/lys_end/LYS.pdb]

ATOM      1  CD  LYS A  46     -17.498   8.578   5.546  1.00 45.51           C  
ATOM      2  CE  LYS A  46     -18.643   7.757   6.114  1.00 49.14           C  
ATOM      3  NZ  LYS A  46     -18.158   6.477   6.688  1.00 52.28           N1+
END
