# Supplementary material for: A Real-Time All-Atom Structural Search Engine for Proteins
Source: PLoS Comput Biol. 2014 Jul 31;10(7):e1003750. doi: 10.1371/journal.pcbi.1003750 (PMC4117414; doi:10.1371/journal.pcbi.1003750)
Supplement: Software S1 — PyMOL search plugin. This software package contains the source code for building the search plugin, released under a BSD license. This package builds both a plugin suited for PyMOL's plugin manager as well as an alternative Debian package for installation on systems using Debian-like package managers (such as Ubuntu). (ZIP) [file pcbi.1003750.s005.zip › motifs/lys_linker/LYS.pdb]

ATOM      1  CA  LYS A  46     -14.881   8.046   2.719  1.00 32.51           C  
ATOM      2  CB  LYS A  46     -15.788   8.755   3.723  1.00 34.29           C  
ATOM      3  CG  LYS A  46     -16.731   7.818   4.478  1.00 37.75           C  
ATOM      4  CD  LYS A  46     -17.498   8.578   5.546  1.00 45.51           C  
END
