# Supplementary material for: A Real-Time All-Atom Structural Search Engine for Proteins
Source: PLoS Comput Biol. 2014 Jul 31;10(7):e1003750. doi: 10.1371/journal.pcbi.1003750 (PMC4117414; doi:10.1371/journal.pcbi.1003750)
Supplement: Software S1 — PyMOL search plugin. This software package contains the source code for building the search plugin, released under a BSD license. This package builds both a plugin suited for PyMOL's plugin manager as well as an alternative Debian package for installation on systems using Debian-like package managers (such as Ubuntu). (ZIP) [file pcbi.1003750.s005.zip › motifs/met_end/MET.pdb]

ATOM      1  CG  MET A 182      43.907  39.100  54.753  1.00 20.20           C  
ATOM      2  SD  MET A 182      43.525  40.046  53.263  1.00 30.42           S  
ATOM      3  CE  MET A 182      43.941  41.750  53.667  1.00 30.82           C  
END
