# Supplementary material for: A Real-Time All-Atom Structural Search Engine for Proteins
Source: PLoS Comput Biol. 2014 Jul 31;10(7):e1003750. doi: 10.1371/journal.pcbi.1003750 (PMC4117414; doi:10.1371/journal.pcbi.1003750)
Supplement: Software S1 — PyMOL search plugin. This software package contains the source code for building the search plugin, released under a BSD license. This package builds both a plugin suited for PyMOL's plugin manager as well as an alternative Debian package for installation on systems using Debian-like package managers (such as Ubuntu). (ZIP) [file pcbi.1003750.s005.zip › motifs/peptide_bond/PHD.pdb]

HETATM  480  N   PHD A  70      12.164  29.993   5.052  1.00 31.16           N  
HETATM  481  CA  PHD A  70      12.147  29.225   6.282  1.00 32.78           C  
HETATM  482  C   PHD A  70      10.694  29.308   6.740  1.00 31.72           C  
HETATM  483  O   PHD A  70      10.016  30.286   6.439  1.00 33.46           O  
