# Supplementary material for: A Real-Time All-Atom Structural Search Engine for Proteins
Source: PLoS Comput Biol. 2014 Jul 31;10(7):e1003750. doi: 10.1371/journal.pcbi.1003750 (PMC4117414; doi:10.1371/journal.pcbi.1003750)
Supplement: Software S1 — PyMOL search plugin. This software package contains the source code for building the search plugin, released under a BSD license. This package builds both a plugin suited for PyMOL's plugin manager as well as an alternative Debian package for installation on systems using Debian-like package managers (such as Ubuntu). (ZIP) [file pcbi.1003750.s005.zip › motifs/peptide_bond/PTR.pdb]

HETATM 1400  N   PTR A1163     -36.043  41.967  24.233  1.00 21.79           N  
HETATM 1401  CA  PTR A1163     -36.595  40.629  24.188  1.00 20.96           C  
HETATM 1402  C   PTR A1163     -36.075  39.855  25.386  1.00 21.54           C  
HETATM 1403  O   PTR A1163     -34.863  39.731  25.578  1.00 21.65           O  
