# Supplementary material for: A Real-Time All-Atom Structural Search Engine for Proteins
Source: PLoS Comput Biol. 2014 Jul 31;10(7):e1003750. doi: 10.1371/journal.pcbi.1003750 (PMC4117414; doi:10.1371/journal.pcbi.1003750)
Supplement: Software S1 — PyMOL search plugin. This software package contains the source code for building the search plugin, released under a BSD license. This package builds both a plugin suited for PyMOL's plugin manager as well as an alternative Debian package for installation on systems using Debian-like package managers (such as Ubuntu). (ZIP) [file pcbi.1003750.s005.zip › motifs/peptide_bond/SEP.pdb]

HETATM    1  N   SEP A  10      25.404 -15.017  10.515  1.00 63.84           N  
HETATM    2  CA  SEP A  10      24.358 -15.495   9.526  1.00 64.37           C  
HETATM    5  C   SEP A  10      24.532 -14.995   8.071  1.00 63.48           C  
HETATM    6  O   SEP A  10      24.009 -15.614   7.150  1.00 63.51           O  
