# Supplementary material for: A Real-Time All-Atom Structural Search Engine for Proteins
Source: PLoS Comput Biol. 2014 Jul 31;10(7):e1003750. doi: 10.1371/journal.pcbi.1003750 (PMC4117414; doi:10.1371/journal.pcbi.1003750)
Supplement: Software S1 — PyMOL search plugin. This software package contains the source code for building the search plugin, released under a BSD license. This package builds both a plugin suited for PyMOL's plugin manager as well as an alternative Debian package for installation on systems using Debian-like package managers (such as Ubuntu). (ZIP) [file pcbi.1003750.s005.zip › motifs/peptide_bond/SER.pdb]

ATOM      1  N   SER A 126      22.497 101.599  18.742  1.00 11.82           N  
ATOM      2  CA  SER A 126      22.061 100.783  19.871  1.00 12.66           C  
ATOM      3  C   SER A 126      22.182 101.527  21.193  1.00 12.34           C  
ATOM      4  O   SER A 126      21.230 101.560  21.969  1.00 13.20           O  
END
