# Supplementary material for: A Real-Time All-Atom Structural Search Engine for Proteins
Source: PLoS Comput Biol. 2014 Jul 31;10(7):e1003750. doi: 10.1371/journal.pcbi.1003750 (PMC4117414; doi:10.1371/journal.pcbi.1003750)
Supplement: Software S1 — PyMOL search plugin. This software package contains the source code for building the search plugin, released under a BSD license. This package builds both a plugin suited for PyMOL's plugin manager as well as an alternative Debian package for installation on systems using Debian-like package managers (such as Ubuntu). (ZIP) [file pcbi.1003750.s005.zip › motifs/peptide_bond/TPO.pdb]

HETATM 1514  N   TPO E 197      22.086   2.192 -14.679  1.00 21.23           N  
HETATM 1515  CA  TPO E 197      22.454   3.028 -13.532  1.00 19.08           C  
HETATM 1523  C   TPO E 197      22.687   2.265 -12.223  1.00 20.18           C  
HETATM 1524  O   TPO E 197      21.953   1.319 -11.882  1.00 18.49           O  
