# Supplementary material for: A Real-Time All-Atom Structural Search Engine for Proteins
Source: PLoS Comput Biol. 2014 Jul 31;10(7):e1003750. doi: 10.1371/journal.pcbi.1003750 (PMC4117414; doi:10.1371/journal.pcbi.1003750)
Supplement: Software S1 — PyMOL search plugin. This software package contains the source code for building the search plugin, released under a BSD license. This package builds both a plugin suited for PyMOL's plugin manager as well as an alternative Debian package for installation on systems using Debian-like package managers (such as Ubuntu). (ZIP) [file pcbi.1003750.s005.zip › motifs/phe_linker/PHE.pdb]

ATOM      1  CA  PHE A  59     -12.415   8.925 -17.496  1.00 39.85           C  
ATOM      2  CB  PHE A  59     -11.739   7.663 -16.958  1.00 40.28           C  
ATOM      3  CG  PHE A  59     -10.268   7.830 -16.719  1.00 40.28           C  
END
