# Supplementary material for: A Real-Time All-Atom Structural Search Engine for Proteins
Source: PLoS Comput Biol. 2014 Jul 31;10(7):e1003750. doi: 10.1371/journal.pcbi.1003750 (PMC4117414; doi:10.1371/journal.pcbi.1003750)
Supplement: Software S1 — PyMOL search plugin. This software package contains the source code for building the search plugin, released under a BSD license. This package builds both a plugin suited for PyMOL's plugin manager as well as an alternative Debian package for installation on systems using Debian-like package managers (such as Ubuntu). (ZIP) [file pcbi.1003750.s005.zip › motifs/phenyl/PHE.pdb]

ATOM      1  CG  PHE A  59     -10.268   7.830 -16.719  1.00 40.28           C  
ATOM      2  CD1 PHE A  59      -9.804   8.666 -15.708  1.00 41.32           C  
ATOM      3  CD2 PHE A  59      -9.344   7.177 -17.524  1.00 40.54           C  
ATOM      4  CE1 PHE A  59      -8.436   8.848 -15.508  1.00 41.29           C  
ATOM      5  CE2 PHE A  59      -7.976   7.353 -17.329  1.00 41.14           C  
ATOM      6  CZ  PHE A  59      -7.525   8.191 -16.319  1.00 40.27           C  
END
