# Supplementary material for: A Real-Time All-Atom Structural Search Engine for Proteins
Source: PLoS Comput Biol. 2014 Jul 31;10(7):e1003750. doi: 10.1371/journal.pcbi.1003750 (PMC4117414; doi:10.1371/journal.pcbi.1003750)
Supplement: Software S1 — PyMOL search plugin. This software package contains the source code for building the search plugin, released under a BSD license. This package builds both a plugin suited for PyMOL's plugin manager as well as an alternative Debian package for installation on systems using Debian-like package managers (such as Ubuntu). (ZIP) [file pcbi.1003750.s005.zip › motifs/phenyl/PTR.pdb]

HETATM  121  CG  PTR B1163       5.272  13.589   4.534  1.00 63.06           C  
HETATM  122  CD1 PTR B1163       6.684  13.774   4.443  1.00 64.97           C  
HETATM  123  CD2 PTR B1163       4.659  13.591   5.822  1.00 64.54           C  
HETATM  124  CE1 PTR B1163       7.435  13.953   5.641  1.00 66.88           C  
HETATM  125  CE2 PTR B1163       5.393  13.769   7.022  1.00 66.65           C  
HETATM  126  CZ  PTR B1163       6.777  13.945   6.904  1.00 67.80           C  
