# Supplementary material for: A Real-Time All-Atom Structural Search Engine for Proteins
Source: PLoS Comput Biol. 2014 Jul 31;10(7):e1003750. doi: 10.1371/journal.pcbi.1003750 (PMC4117414; doi:10.1371/journal.pcbi.1003750)
Supplement: Software S1 — PyMOL search plugin. This software package contains the source code for building the search plugin, released under a BSD license. This package builds both a plugin suited for PyMOL's plugin manager as well as an alternative Debian package for installation on systems using Debian-like package managers (such as Ubuntu). (ZIP) [file pcbi.1003750.s005.zip › motifs/phenyl/TYR.pdb]

ATOM      1  CG  TYR A  60     -18.490   7.602 -18.149  1.00 46.60           C  
ATOM      2  CD1 TYR A  60     -18.567   6.434 -18.904  1.00 44.15           C  
ATOM      3  CD2 TYR A  60     -19.603   8.453 -18.130  1.00 47.13           C  
ATOM      4  CE1 TYR A  60     -19.712   6.120 -19.626  1.00 48.24           C  
ATOM      5  CE2 TYR A  60     -20.755   8.152 -18.852  1.00 46.75           C  
ATOM      6  CZ  TYR A  60     -20.805   6.984 -19.600  1.00 49.58           C  
END
