# Supplementary material for: A Real-Time All-Atom Structural Search Engine for Proteins
Source: PLoS Comput Biol. 2014 Jul 31;10(7):e1003750. doi: 10.1371/journal.pcbi.1003750 (PMC4117414; doi:10.1371/journal.pcbi.1003750)
Supplement: Software S1 — PyMOL search plugin. This software package contains the source code for building the search plugin, released under a BSD license. This package builds both a plugin suited for PyMOL's plugin manager as well as an alternative Debian package for installation on systems using Debian-like package managers (such as Ubuntu). (ZIP) [file pcbi.1003750.s005.zip › motifs/phosphate/HIP.pdb]

HETATM  922  ND1 HIP A 119      95.234  12.204  69.231  1.00 24.85           N  
HETATM  923  P   HIP A 119      95.437  12.572  67.645  1.00 39.42           P  
HETATM  924  O1P HIP A 119      96.935  12.778  67.465  1.00 37.82           O  
HETATM  925  O2P HIP A 119      94.951  11.372  66.898  1.00 38.25           O  
HETATM  926  O3P HIP A 119      94.594  13.808  67.420  1.00 39.97           O 
