# Supplementary material for: A Real-Time All-Atom Structural Search Engine for Proteins
Source: PLoS Comput Biol. 2014 Jul 31;10(7):e1003750. doi: 10.1371/journal.pcbi.1003750 (PMC4117414; doi:10.1371/journal.pcbi.1003750)
Supplement: Software S1 — PyMOL search plugin. This software package contains the source code for building the search plugin, released under a BSD license. This package builds both a plugin suited for PyMOL's plugin manager as well as an alternative Debian package for installation on systems using Debian-like package managers (such as Ubuntu). (ZIP) [file pcbi.1003750.s005.zip › motifs/phosphate/PHD.pdb]

HETATM  486  OD1 PHD A  70      13.281  28.059   8.795  1.00 33.14           O
HETATM  488  P   PHD A  70      12.872  26.975   9.949  1.00 38.06           P  
HETATM  489  OP1 PHD A  70      13.834  25.837   9.763  1.00 35.94           O  
HETATM  490  OP2 PHD A  70      13.033  27.532  11.286  1.00 33.54           O  
HETATM  491  OP3 PHD A  70      11.421  26.642   9.677  1.00 31.51           O  
