# Supplementary material for: A Real-Time All-Atom Structural Search Engine for Proteins
Source: PLoS Comput Biol. 2014 Jul 31;10(7):e1003750. doi: 10.1371/journal.pcbi.1003750 (PMC4117414; doi:10.1371/journal.pcbi.1003750)
Supplement: Software S1 — PyMOL search plugin. This software package contains the source code for building the search plugin, released under a BSD license. This package builds both a plugin suited for PyMOL's plugin manager as well as an alternative Debian package for installation on systems using Debian-like package managers (such as Ubuntu). (ZIP) [file pcbi.1003750.s005.zip › motifs/phosphate/PTR.pdb]

HETATM  100  OH  PTR B   7       4.589  22.432   3.021  1.00 61.42           O  
HETATM  101  P   PTR B   7       4.247  23.805   3.832  1.00 70.50           P  
HETATM  102  O1P PTR B   7       3.102  24.564   3.266  1.00 58.27           O  
HETATM  103  O2P PTR B   7       5.524  24.647   3.821  1.00 81.49           O  
HETATM  104  O3P PTR B   7       3.947  23.481   5.309  1.00 77.13           O  
