# Supplementary material for: A Real-Time All-Atom Structural Search Engine for Proteins
Source: PLoS Comput Biol. 2014 Jul 31;10(7):e1003750. doi: 10.1371/journal.pcbi.1003750 (PMC4117414; doi:10.1371/journal.pcbi.1003750)
Supplement: Software S1 — PyMOL search plugin. This software package contains the source code for building the search plugin, released under a BSD license. This package builds both a plugin suited for PyMOL's plugin manager as well as an alternative Debian package for installation on systems using Debian-like package managers (such as Ubuntu). (ZIP) [file pcbi.1003750.s005.zip › motifs/phosphate/SEP.pdb]

HETATM   79  OG  SEP P 259      22.649 -13.773   9.537  1.00 29.39           O 
HETATM   82  P   SEP P 259      21.206 -13.262   9.890  1.00 28.28           P  
HETATM   83  O1P SEP P 259      21.022 -13.048  11.471  1.00 27.33           O  
HETATM   84  O2P SEP P 259      19.979 -14.153   9.439  1.00 29.19           O  
HETATM   85  O3P SEP P 259      21.139 -11.833   9.218  1.00 26.42           O  
