# Supplementary material for: A Real-Time All-Atom Structural Search Engine for Proteins
Source: PLoS Comput Biol. 2014 Jul 31;10(7):e1003750. doi: 10.1371/journal.pcbi.1003750 (PMC4117414; doi:10.1371/journal.pcbi.1003750)
Supplement: Software S1 — PyMOL search plugin. This software package contains the source code for building the search plugin, released under a BSD license. This package builds both a plugin suited for PyMOL's plugin manager as well as an alternative Debian package for installation on systems using Debian-like package managers (such as Ubuntu). (ZIP) [file pcbi.1003750.s005.zip › motifs/phosphate/TPO.pdb]

HETATM   42  OG1 TPO A 308      31.256 -20.872  -4.362  1.00 36.71           O  
HETATM   43  P   TPO A 308      31.110 -20.196  -5.833  1.00 38.67           P  
HETATM   44  O1P TPO A 308      31.909 -21.091  -6.767  1.00 36.63           O  
HETATM   45  O2P TPO A 308      29.623 -20.101  -6.026  1.00 40.93           O  
HETATM   46  O3P TPO A 308      31.718 -18.834  -5.587  1.00 41.02           O  
