# Supplementary material for: A Real-Time All-Atom Structural Search Engine for Proteins
Source: PLoS Comput Biol. 2014 Jul 31;10(7):e1003750. doi: 10.1371/journal.pcbi.1003750 (PMC4117414; doi:10.1371/journal.pcbi.1003750)
Supplement: Software S1 — PyMOL search plugin. This software package contains the source code for building the search plugin, released under a BSD license. This package builds both a plugin suited for PyMOL's plugin manager as well as an alternative Debian package for installation on systems using Debian-like package managers (such as Ubuntu). (ZIP) [file pcbi.1003750.s005.zip › motifs/proline/PRO.pdb]

ATOM      1  CB  PRO B  75     -20.962  19.314  -7.852  1.00 63.10           C  
ATOM      2  CG  PRO B  75     -20.485  20.698  -7.625  1.00 63.20           C  
ATOM      3  CD  PRO B  75     -21.534  21.543  -8.342  1.00 64.24           C  
END
