# Supplementary material for: A Real-Time All-Atom Structural Search Engine for Proteins
Source: PLoS Comput Biol. 2014 Jul 31;10(7):e1003750. doi: 10.1371/journal.pcbi.1003750 (PMC4117414; doi:10.1371/journal.pcbi.1003750)
Supplement: Software S1 — PyMOL search plugin. This software package contains the source code for building the search plugin, released under a BSD license. This package builds both a plugin suited for PyMOL's plugin manager as well as an alternative Debian package for installation on systems using Debian-like package managers (such as Ubuntu). (ZIP) [file pcbi.1003750.s005.zip › motifs/thr_linker/THR.pdb]

ATOM      1  CA  THR A  47     -12.673  10.628   1.010  1.00 30.94           C  
ATOM      2  CB  THR A  47     -11.685  11.685   1.661  1.00 31.61           C  
ATOM      3  CG2 THR A  47     -12.208  12.139   2.989  1.00 26.96           C  
END
