# Supplementary material for: A Real-Time All-Atom Structural Search Engine for Proteins
Source: PLoS Comput Biol. 2014 Jul 31;10(7):e1003750. doi: 10.1371/journal.pcbi.1003750 (PMC4117414; doi:10.1371/journal.pcbi.1003750)
Supplement: Software S1 — PyMOL search plugin. This software package contains the source code for building the search plugin, released under a BSD license. This package builds both a plugin suited for PyMOL's plugin manager as well as an alternative Debian package for installation on systems using Debian-like package managers (such as Ubuntu). (ZIP) [file pcbi.1003750.s005.zip › motifs/thr_linker/TPO.pdb]

HETATM   35  CA  TPO T  11      31.858 -22.920  -3.129  1.00 72.39           C  
HETATM   36  CB  TPO T  11      30.801 -22.214  -4.035  1.00 73.56           C  
HETATM   37  CG2 TPO T  11      29.352 -22.141  -3.504  1.00 72.15           C  
