# Supplementary material for: A Real-Time All-Atom Structural Search Engine for Proteins
Source: PLoS Comput Biol. 2014 Jul 31;10(7):e1003750. doi: 10.1371/journal.pcbi.1003750 (PMC4117414; doi:10.1371/journal.pcbi.1003750)
Supplement: Software S1 — PyMOL search plugin. This software package contains the source code for building the search plugin, released under a BSD license. This package builds both a plugin suited for PyMOL's plugin manager as well as an alternative Debian package for installation on systems using Debian-like package managers (such as Ubuntu). (ZIP) [file pcbi.1003750.s005.zip › motifs/trp_linker/TRP.pdb]

ATOM      1  CA  TRP B  97     -17.856  31.188 -14.160  1.00 40.40           C  
ATOM      2  CB  TRP B  97     -18.473  29.810 -14.396  1.00 41.92           C  
ATOM      3  CG  TRP B  97     -19.526  29.435 -13.395  1.00 45.30           C  
END
