# Supplementary material for: A Real-Time All-Atom Structural Search Engine for Proteins
Source: PLoS Comput Biol. 2014 Jul 31;10(7):e1003750. doi: 10.1371/journal.pcbi.1003750 (PMC4117414; doi:10.1371/journal.pcbi.1003750)
Supplement: Software S1 — PyMOL search plugin. This software package contains the source code for building the search plugin, released under a BSD license. This package builds both a plugin suited for PyMOL's plugin manager as well as an alternative Debian package for installation on systems using Debian-like package managers (such as Ubuntu). (ZIP) [file pcbi.1003750.s005.zip › motifs/tyr_linker/PTR.pdb]

HETATM  117  CA  PTR B1163       4.484  14.420   2.157  1.00 55.31           C  
HETATM  120  CB  PTR B1163       4.394  13.370   3.290  1.00 58.79           C  
HETATM  121  CG  PTR B1163       5.272  13.589   4.534  1.00 63.06           C  
