# Supplementary material for: A Real-Time All-Atom Structural Search Engine for Proteins
Source: PLoS Comput Biol. 2014 Jul 31;10(7):e1003750. doi: 10.1371/journal.pcbi.1003750 (PMC4117414; doi:10.1371/journal.pcbi.1003750)
Supplement: Software S1 — PyMOL search plugin. This software package contains the source code for building the search plugin, released under a BSD license. This package builds both a plugin suited for PyMOL's plugin manager as well as an alternative Debian package for installation on systems using Debian-like package managers (such as Ubuntu). (ZIP) [file pcbi.1003750.s005.zip › motifs/tyr_linker/TYR.pdb]

ATOM      1  CA  TYR A  60     -16.038   8.144 -18.408  1.00 41.37           C  
ATOM      2  CB  TYR A  60     -17.210   7.975 -17.436  1.00 42.02           C  
ATOM      3  CG  TYR A  60     -18.490   7.602 -18.149  1.00 46.60           C  
END
