# Supplementary material for: A Real-Time All-Atom Structural Search Engine for Proteins
Source: PLoS Comput Biol. 2014 Jul 31;10(7):e1003750. doi: 10.1371/journal.pcbi.1003750 (PMC4117414; doi:10.1371/journal.pcbi.1003750)
Supplement: Software S1 — PyMOL search plugin. This software package contains the source code for building the search plugin, released under a BSD license. This package builds both a plugin suited for PyMOL's plugin manager as well as an alternative Debian package for installation on systems using Debian-like package managers (such as Ubuntu). (ZIP) [file pcbi.1003750.s005.zip › motifs/valine/VAL.pdb]

ATOM      1  CA  VAL A 177      -9.982   2.727 -10.266  1.00 20.46           C  
ATOM      2  CB  VAL A 177     -10.537   4.166 -10.132  1.00 19.68           C  
ATOM      3  CG1 VAL A 177      -9.386   5.181 -10.039  1.00 19.99           C  
ATOM      4  CG2 VAL A 177     -11.395   4.475 -11.338  1.00 19.53           C  
END
