# Supplementary material for: A Real-Time All-Atom Structural Search Engine for Proteins
Source: PLoS Comput Biol. 2014 Jul 31;10(7):e1003750. doi: 10.1371/journal.pcbi.1003750 (PMC4117414; doi:10.1371/journal.pcbi.1003750)
Supplement: Software S1 — PyMOL search plugin. This software package contains the source code for building the search plugin, released under a BSD license. This package builds both a plugin suited for PyMOL's plugin manager as well as an alternative Debian package for installation on systems using Debian-like package managers (such as Ubuntu). (ZIP) [file pcbi.1003750.s005.zip › src/pika/__init__.py]

# ***** BEGIN LICENSE BLOCK *****
#
# For copyright and licensing please refer to COPYING.
#
# ***** END LICENSE BLOCK *****
__version__ = '0.9.13p1'

# Modified 2013-04-16 by Thomas Holder
import sys
sys.modules["pika"] = sys.modules[__name__]

from pika.connection import ConnectionParameters
from pika.connection import URLParameters
from pika.credentials import PlainCredentials
from pika.spec import BasicProperties

from pika.adapters.base_connection import BaseConnection
from pika.adapters.asyncore_connection import AsyncoreConnection
from pika.adapters.blocking_connection import BlockingConnection
from pika.adapters.select_connection import SelectConnection

# Python 2.4 support: add struct.unpack_from if it's missing.
try:
    import struct
    getattr(struct, "unpack_from")
except AttributeError:
    def _unpack_from(fmt, buf, offset=0):
        slice = buffer(buf, offset, struct.calcsize(fmt))
        return struct.unpack(fmt, slice)
    struct.unpack_from = _unpack_from
