# Supplementary material for: A Real-Time All-Atom Structural Search Engine for Proteins
Source: PLoS Comput Biol. 2014 Jul 31;10(7):e1003750. doi: 10.1371/journal.pcbi.1003750 (PMC4117414; doi:10.1371/journal.pcbi.1003750)
Supplement: Software S1 — PyMOL search plugin. This software package contains the source code for building the search plugin, released under a BSD license. This package builds both a plugin suited for PyMOL's plugin manager as well as an alternative Debian package for installation on systems using Debian-like package managers (such as Ubuntu). (ZIP) [file pcbi.1003750.s005.zip › src/pika/amqp_object.py]

"""Base classes that are extended by low level AMQP frames and higher level
AMQP classes and methods.

"""

class AMQPObject(object):
    """Base object that is extended by AMQP low level frames and AMQP classes
    and methods.

    """
    NAME = 'AMQPObject'
    INDEX = None

    def __repr__(self):
        items = list()
        for key, value in self.__dict__.iteritems():
            if getattr(self.__class__, key, None) != value:
                items.append('%s=%s' % (key, value))
        if not items:
            return "<%s>" % self.NAME
        return "<%s(%s)>" % (self.NAME, items)


class Class(AMQPObject):
    """Is extended by AMQP classes"""
    NAME = 'Unextended Class'


class Method(AMQPObject):
    """Is extended by AMQP methods"""
    NAME = 'Unextended Method'
    synchronous = False

    def _set_content(self, properties, body):
        """If the method is a content frame, set the properties and body to
        be carried as attributes of the class.

        :param pika.frame.Properties properties: AMQP Basic Properties
        :param body: The message body
        :type body: str or unicode

        """
        self._properties = properties
        self._body = body

    def get_properties(self):
        """Return the properties if they are set.

        :rtype: pika.frame.Properties

        """
        return self._properties

    def get_body(self):
        """Return the message body if it is set.

        :rtype: str|unicode

        """
        return self._body


class Properties(AMQPObject):
    """Class to encompass message properties (AMQP Basic.Properties)"""
    NAME = 'Unextended Properties'
