# Supplementary material for: A Real-Time All-Atom Structural Search Engine for Proteins
Source: PLoS Comput Biol. 2014 Jul 31;10(7):e1003750. doi: 10.1371/journal.pcbi.1003750 (PMC4117414; doi:10.1371/journal.pcbi.1003750)
Supplement: Software S1 — PyMOL search plugin. This software package contains the source code for building the search plugin, released under a BSD license. This package builds both a plugin suited for PyMOL's plugin manager as well as an alternative Debian package for installation on systems using Debian-like package managers (such as Ubuntu). (ZIP) [file pcbi.1003750.s005.zip › src/pika/connection.py]

"""Core connection objects"""
import ast
import logging
import platform
import time
import urllib
import urlparse
import warnings

from pika import __version__
from pika import callback
from pika import channel
from pika import credentials as pika_credentials
from pika import exceptions
from pika import frame
from pika import heartbeat
from pika import utils
from pika import simplebuffer
from pika import spec

BACKPRESSURE_WARNING = ("Pika: Write buffer exceeded warning threshold at "
                        "%i bytes and an estimated %i frames behind")
PRODUCT = "Pika Python Client Library"

LOGGER = logging.getLogger(__name__)


class Parameters(object):
    """Base connection parameters class definition

    :param str DEFAULT_HOST: 'localhost'
    :param int DEFAULT_PORT: 5672
    :param str DEFAULT_VIRTUAL_HOST: '/'
    :param str DEFAULT_USERNAME: 'guest'
    :param str DEFAULT_PASSWORD: 'guest'
    :param int DEFAULT_HEARTBEAT_INTERVAL: 0
    :param int DEFAULT_CHANNEL_MAX: 0
    :param int DEFAULT_FRAME_MAX: pika.spec.FRAME_MAX_SIZE
    :param str DEFAULT_LOCALE: 'en_US'
    :param int DEFAULT_CONNECTION_ATTEMPTS: 1
    :param int|float DEFAULT_RETRY_DELAY: 2.0
    :param int|float DEFAULT_SOCKET_TIMEOUT: 0.25
    :param bool DEFAULT_SSL: False
    :param dict DEFAULT_SSL_OPTIONS: {}
    :param int DEFAULT_SSL_PORT: 5671
    :param bool DEFAULT_BACKPRESSURE_DETECTION: False

    """
    DEFAULT_BACKPRESSURE_DETECTION = False
    DEFAULT_CONNECTION_ATTEMPTS = 1
    DEFAULT_CHANNEL_MAX = 0
    DEFAULT_FRAME_MAX = spec.FRAME_MAX_SIZE
    DEFAULT_HEARTBEAT_INTERVAL = 0
    DEFAULT_HOST = 'localhost'
    DEFAULT_LOCALE = 'en_US'
    DEFAULT_PASSWORD = 'guest'
    DEFAULT_PORT = 5672
    DEFAULT_RETRY_DELAY = 2.0
    DEFAULT_SOCKET_TIMEOUT = 0.25
    DEFAULT_SSL = False
    DEFAULT_SSL_OPTIONS = {}
    DEFAULT_SSL_PORT = 5671
    DEFAULT_USERNAME = 'guest'
    DEFAULT_VIRTUAL_HOST = '/'

    def __init__(self):
        self.virtual_host = self.DEFAULT_VIRTUAL_HOST
        self.backpressure_detection = self.DEFAULT_BACKPRESSURE_DETECTION
        self.channel_max = self.DEFAULT_CHANNEL_MAX
        self.connection_attempts = self.DEFAULT_CONNECTION_ATTEMPTS
        self.credentials = self._credentials(self.DEFAULT_USERNAME,
                                             self.DEFAULT_PASSWORD)
        self.frame_max = self.DEFAULT_FRAME_MAX
        self.heartbeat = self.DEFAULT_HEARTBEAT_INTERVAL
        self.host = self.DEFAULT_HOST
        self.locale = self.DEFAULT_LOCALE
        self.port = self.DEFAULT_PORT
        self.retry_delay = self.DEFAULT_RETRY_DELAY
        self.ssl = self.DEFAULT_SSL
        self.ssl_options = self.DEFAULT_SSL_OPTIONS
        self.socket_timeout = self.DEFAULT_SOCKET_TIMEOUT

    def __repr__(self):
        """Represent the info about the instance.

        :rtype: str

        """
        return ('<%s host=%s port=%s virtual_host=%s ssl=%s>' %
                (self.__class__.__name__, self.host, self.port,
                 self.virtual_host, self.ssl))

    def _credentials(self, username, password):
        """Return a plain credentials object for the specified username and
        password.

        :param str username: The username to use
        :param str password: The password to use
        :rtype: pika_credentials.PlainCredentials

        """
        return pika_credentials.PlainCredentials(username, password)

    def _validate_backpressure(self, backpressure_detection):
        """Validate that the backpressure detection option is a bool.

        :param bool backpressure_detection: The backpressure detection value
        :rtype: bool
        :raises: TypeError

        """
        if not isinstance(backpressure_detection, bool):
            raise TypeError('backpressure detection must be a bool')
        return True

    def _validate_channel_max(self, channel_max):
        """Validate that the channel_max value is an int

        :param int channel_max: The value to validate
        :rtype: bool
        :raises: TypeError
        :raises: ValueError

        """
        if not isinstance(channel_max, int):
            raise TypeError('channel_max must be an int')
        if channel_max < 1 or channel_max > 65535:
            raise ValueError('channel_max must be <= 65535 and > 0')
        return True

    def _validate_connection_attempts(self, connection_attempts):
        """Validate that the channel_max value is an int

        :param int connection_attempts: The value to validate
        :rtype: bool
        :raises: TypeError
        :raises: ValueError

        """
        if not isinstance(connection_attempts, int):
            raise TypeError('connection_attempts must be an int')
        if connection_attempts < 1:
            raise ValueError('connection_attempts must be None or > 0')
        return True

    def _validate_credentials(self, credentials):
        """Validate the credentials passed in are using a valid object type.

        :param pika.credentials.Credentials credentials: Credentials to validate
        :rtype: bool
        :raises: TypeError

        """
        for credential_type in pika_credentials.VALID_TYPES:
            if isinstance(credentials, credential_type):
                return True
        raise TypeError('Credentials must be an object of type: %r' %
                        pika_credentials.VALID_TYPES)

    def _validate_frame_max(self, frame_max):
        """Validate that the frame_max value is an int and does not exceed
         the maximum frame size and is not less than the frame min size.

        :param int frame_max: The value to validate
        :rtype: bool
        :raises: TypeError
        :raises: InvalidMinimumFrameSize

        """
        if not isinstance(frame_max, int):
            raise TypeError('frame_max must be an int')
        if frame_max < spec.FRAME_MIN_SIZE:
            raise exceptions.InvalidMinimumFrameSize
        elif frame_max > spec.FRAME_MAX_SIZE:
            raise exceptions.InvalidMaximumFrameSize
        return True

    def _validate_heartbeat_interval(self, heartbeat_interval):
        """Validate that the heartbeat_interval value is an int

        :param int heartbeat_interval: The value to validate
        :rtype: bool
        :raises: TypeError
        :raises: ValueError

        """
        if not isinstance(heartbeat_interval, int):
            raise TypeError('heartbeat must be an int')
        if heartbeat_interval < 0:
            raise ValueError('heartbeat_interval must >= 0')
        return True

    def _validate_host(self, host):
        """Validate that the host value is an str

        :param str|unicode host: The value to validate
        :rtype: bool
        :raises: TypeError

        """
        if not isinstance(host, basestring):
            raise TypeError('host must be a str or unicode str')
        return True

    def _validate_locale(self, locale):
        """Validate that the locale value is an str

        :param str locale: The value to validate
        :rtype: bool
        :raises: TypeError

        """
        if not isinstance(locale, str):
            raise TypeError('locale must be a str')
        return True

    def _validate_port(self, port):
        """Validate that the port value is an int

        :param int port: The value to validate
        :rtype: bool
        :raises: TypeError

        """
        if not isinstance(port, int):
            raise TypeError('port must be an int')
        return True

    def _validate_retry_delay(self, retry_delay):
        """Validate that the retry_delay value is an int or float

        :param int|float retry_delay: The value to validate
        :rtype: bool
        :raises: TypeError

        """
        if not any([isinstance(retry_delay, int),
                    isinstance(retry_delay, float)]):
            raise TypeError('retry_delay must be a float or int')
        return True

    def _validate_socket_timeout(self, socket_timeout):
        """Validate that the socket_timeout value is an int or float

        :param int|float socket_timeout: The value to validate
        :rtype: bool
        :raises: TypeError

        """
        if not any([isinstance(socket_timeout, int),
                    isinstance(socket_timeout, float)]):
            raise TypeError('socket_timeout must be a float or int')
        if not socket_timeout > 0:
            raise ValueError('socket_timeout must be > 0')
        return True

    def _validate_ssl(self, ssl):
        """Validate the SSL toggle is a bool

        :param bool ssl: The SSL enabled/disabled value
        :rtype: bool
        :raises: TypeError

        """
        if not isinstance(ssl, bool):
            raise TypeError('ssl must be a bool')
        return True

    def _validate_ssl_options(self, ssl_options):
        """Validate the SSL options value is a dictionary.

        :param dict|None ssl_options: SSL Options to validate
        :rtype: bool
        :raises: TypeError

        """
        if not isinstance(ssl_options, dict) and ssl_options is not None:
            raise TypeError('ssl_options must be either None or dict')
        return True

    def _validate_virtual_host(self, virtual_host):
        """Validate that the virtual_host value is an str

        :param str virtual_host: The value to validate
        :rtype: bool
        :raises: TypeError

        """
        if not isinstance(virtual_host, str):
            raise TypeError('virtual_host must be a str')
        return True


class ConnectionParameters(Parameters):
    """Connection parameters object that is passed into the connection adapter
    upon construction.

    """
    def __init__(self,
                 host=None,
                 port=None,
                 virtual_host=None,
                 credentials=None,
                 channel_max=None,
                 frame_max=None,
                 heartbeat_interval=None,
                 ssl=None,
                 ssl_options=None,
                 connection_attempts=None,
                 retry_delay=None,
                 socket_timeout=None,
                 locale=None,
                 backpressure_detection=None):
        """Create a new ConnectionParameters instance.

        :param str host: Hostname or IP Address to connect to
        :param int port: TCP port to connect to
        :param str virtual_host: RabbitMQ virtual host to use
        :param pika.credentials.Credentials credentials: auth credentials
        :param int channel_max: Maximum number of channels to allow
        :param int frame_max: The maximum byte size for an AMQP frame
        :param int heartbeat_interval: How often to send heartbeats
        :param bool ssl: Enable SSL
        :param dict ssl_options: Arguments passed to ssl.wrap_socket as
        :param int connection_attempts: Maximum number of retry attempts
        :param int|float retry_delay: Time to wait in seconds, before the next
        :param int|float socket_timeout: Use for high latency networks
        :param str locale: Set the locale value
        :param bool backpressure_detection: Toggle backpressure detection

        """
        super(ConnectionParameters, self).__init__()

        # Create the default credentials object
        if not credentials:
            credentials = self._credentials(self.DEFAULT_USERNAME,
                                            self.DEFAULT_PASSWORD)

        # Assign the values
        if host and self._validate_host(host):
            self.host = host
        if port is not None and self._validate_port(port):
            self.port = port
        if virtual_host and self._validate_host(virtual_host):
            self.virtual_host = virtual_host
        if credentials and self._validate_credentials(credentials):
            self.credentials = credentials
        if channel_max is not None and self._validate_channel_max(channel_max):
            self.channel_max = channel_max
        if frame_max is not None and self._validate_frame_max(frame_max):
            self.frame_max = frame_max
        if locale and self._validate_locale(locale):
            self.locale = locale
        if (heartbeat_interval is not None and
            self._validate_heartbeat_interval(heartbeat_interval)):
            self.heartbeat = heartbeat_interval
        if ssl is not None and self._validate_ssl(ssl):
            self.ssl = ssl
        if ssl_options and self._validate_ssl_options(ssl_options):
            self.ssl_options = ssl_options or dict()
        if (connection_attempts is not None and
            self._validate_connection_attempts(connection_attempts)):
            self.connection_attempts = connection_attempts
        if retry_delay is not None and self._validate_retry_delay(retry_delay):
            self.retry_delay = retry_delay
        if (socket_timeout is not None and
            self._validate_socket_timeout(socket_timeout)):
            self.socket_timeout = socket_timeout
        if (backpressure_detection is not None and
            self._validate_backpressure(backpressure_detection)):
            self.backpressure_detection = backpressure_detection


class URLParameters(Parameters):
    """Create a Connection parameters object based off of URIParameters"""

    def __init__(self, url):

        """Create a new URLParameters instance.

        :param str url: The URL value

        """
        super(URLParameters, self).__init__()
        self._process_url(url)

    def _process_url(self, url):
        """Take an AMQP URL and break it up into the various parameters.

        :param str url: The URL to parse

        """
        if url[0:4] == 'amqp':
            url = 'http' + url[4:]

        parts = urlparse.urlparse(url)

        # Handle the Protocol scheme, changing to HTTPS so urlparse doesnt barf
        if parts.scheme == 'https':
            self.ssl = True

        if self._validate_host(parts.hostname):
            self.host = parts.hostname
        if not parts.port and self.ssl:
            self.port = self.DEFAULT_SSL_PORT
        elif self._validate_port(parts.port):
            self.port = parts.port
        self.credentials = pika_credentials.PlainCredentials(parts.username,
                                                             parts.password)

        # Get the Virtual Host
        if len(parts.path) == 1:
            raise ValueError('No virtual host specify, use %2f for /')
        path_parts = parts.path.split('/')
        virtual_host = urllib.unquote(path_parts[1])
        if self._validate_virtual_host(virtual_host):
            self.virtual_host = virtual_host

        # Handle query string values, validating and assigning them
        values = urlparse.parse_qs(parts.query)

        # Cast the various numeric values to the appropriate values
        for key in values.keys():
            # Always reassign the first list item in query values
            values[key] = values[key].pop(0)
            if values[key].isdigit():
                values[key] = int(values[key])
            else:
                try:
                    values[key] = float(values[key])
                except ValueError:
                    pass

        if 'backpressure_detection' in values:
            if values['backpressure_detection'] == 't':
                self.backpressure_detection = True
            elif values['backpressure_detection'] == 'f':
                self.backpressure_detection = False
            else:
                raise ValueError('Invalid backpressure_detection value: %s' %
                                 values['backpressure_detection'])

        if ('channel_max' in values and
            self._validate_channel_max(values['channel_max'])):
            self.channel_max = values['channel_max']

        if ('connection_attempts' in values and
            self._validate_connection_attempts(values['connection_attempts'])):
            self.connection_attempts = values['connection_attempts']

        if ('frame_max' in values and
            self._validate_frame_max(values['frame_max'])):
            self.frame_max = values['frame_max']

        if ('heartbeat_interval' in values and
            self._validate_heartbeat_interval(values['heartbeat_interval'])):
            self.heartbeat = values['heartbeat_interval']

        if ('locale' in values and
            self._validate_locale(values['locale'])):
            self.locale = values['locale']

        if ('retry_delay' in values and
            self._validate_retry_delay(values['retry_delay'])):
            self.retry_delay = values['retry_delay']

        if ('socket_timeout' in values and
            self._validate_socket_timeout(values['socket_timeout'])):
            self.socket_timeout = values['socket_timeout']

        if 'ssl_options' in values:
            options = ast.literal_eval(values['ssl_options'])
            if self._validate_ssl_options(options):
                self.ssl_options = options


class Connection(object):
    """This is the core class that implements communication with RabbitMQ. This
    class should not be invoked directly but rather through the use of an
    adapter such as SelectConnection or BlockingConnection.

    """
    ON_CONNECTION_BACKPRESSURE = '_on_connection_backpressure'
    ON_CONNECTION_CLOSED = '_on_connection_closed'
    ON_CONNECTION_ERROR = '_on_connection_error'
    ON_CONNECTION_OPEN = '_on_connection_open'
    CONNECTION_CLOSED = 0
    CONNECTION_INIT = 1
    CONNECTION_PROTOCOL = 2
    CONNECTION_START = 3
    CONNECTION_TUNE = 4
    CONNECTION_OPEN = 5
    CONNECTION_CLOSING = 6

    def __init__(self,
                 parameters=None,
                 on_open_callback=None,
                 on_open_error_callback=None,
                 on_close_callback=None):
        """Connection initialization expects an object that has implemented the
         Parameters class and a callback function to notify when we have
         successfully connected to the AMQP Broker.

        Available Parameters classes are the ConnectionParameters class and
        URLParameters class.

        :param pika.connection.Parameters parameters: Connection parameters
        :param method on_open_callback: Called when the connection is opened
        :param method on_open_error_callback: Called if the connection cant
                                       be opened
        :param method on_open_callback: Called when the connection is closed

        """
        # Define our callback dictionary
        self.callbacks = callback.CallbackManager()

        # Add the on connection error callback
        self.callbacks.add(0, self.ON_CONNECTION_ERROR,
                           on_open_error_callback or self._on_connection_error,
                           False)

        # On connection callback
        if on_open_callback:
            self.add_on_open_callback(on_open_callback)

        # On connection callback
        if on_close_callback:
            self.add_on_close_callback(on_close_callback)

        # Set our configuration options
        self.params = parameters or ConnectionParameters()

        # Initialize the connection state and connect
        self._init_connection_state()
        self.connect()

    def add_backpressure_callback(self, callback_method):
        """Call method "callback" when pika believes backpressure is being
        applied.

        :param method callback_method: The method to call

        """
        self.callbacks.add(0, self.ON_CONNECTION_BACKPRESSURE,
                           callback_method, False)

    def add_on_close_callback(self, callback_method):
        """Add a callback notification when the connection has closed. The
        callback will be passed the connection, the reply_code (int) and the
        reply_text (str), if sent by the remote server.

        :param method callback_method: Callback to call on close

        """
        self.callbacks.add(0, self.ON_CONNECTION_CLOSED, callback_method, False)

    def add_on_open_callback(self, callback_method):
        """Add a callback notification when the connection has opened.

        :param method callback_method: Callback to call when open

        """
        self.callbacks.add(0, self.ON_CONNECTION_OPEN, callback_method, False)

    def add_on_open_error_callback(self, callback_method, remove_default=True):
        """Add a callback notification when the connection can not be opened.

        The callback method should accept the connection object that could not
        connect.

        :param method callback_method: Callback to call when can't connect
        :param bool remove_default: Remove default exception raising callback

        """
        if remove_default:
            self.callbacks.remove(0, self.ON_CONNECTION_ERROR,
                                  self._on_connection_error)
        self.callbacks.add(0, self.ON_CONNECTION_ERROR, callback_method, False)

    def add_timeout(self, deadline, callback_method):
        """Adapters should override to call the callback after the
        specified number of seconds have elapsed, using a timer, or a
        thread, or similar.

        :param int deadline: The number of seconds to wait to call callback
        :param method callback_method: The callback method

        """
        raise NotImplementedError

    def channel(self, on_open_callback, channel_number=None):
        """Create a new channel with the next available channel number or pass
        in a channel number to use. Must be non-zero if you would like to
        specify but it is recommended that you let Pika manage the channel
        numbers.

        :param method on_open_callback: The callback when the channel is opened
        :param int channel_number: The channel number to use, defaults to the
                                   next available.
        :rtype: pika.channel.Channel

        """
        if not channel_number:
            channel_number = self._next_channel_number()
        self._channels[channel_number] = self._create_channel(channel_number,
                                                              on_open_callback)
        self._add_channel_callbacks(channel_number)
        self._channels[channel_number].open()
        return self._channels[channel_number]

    def close(self, reply_code=200, reply_text='Normal shutdown'):
        """Disconnect from RabbitMQ. If there are any open channels, it will
        attempt to close them prior to fully disconnecting. Channels which
        have active consumers will attempt to send a Basic.Cancel to RabbitMQ
        to cleanly stop the delivery of messages prior to closing the channel.

        :param int reply_code: The code number for the close
        :param str reply_text: The text reason for the close

        """
        if self.is_closing or self.is_closed:
            return

        if self._has_open_channels:
            self._close_channels(reply_code, reply_text)

        # Set our connection state
        self._set_connection_state(self.CONNECTION_CLOSING)
        LOGGER.info("Closing connection (%s): %s", reply_code, reply_text)
        self.closing = reply_code, reply_text

        if not self._has_open_channels:
            # if there are open channels then _on_close_ready will finally be
            # called in _on_channel_closeok once all channels have been closed
            self._on_close_ready()

    def connect(self):
        """Invoke if trying to reconnect to a RabbitMQ server. Constructing the
        Connection object should connect on its own.

        """
        self._set_connection_state(self.CONNECTION_INIT)
        if self._adapter_connect():
            return self._on_connected()
        self.remaining_connection_attempts -= 1
        LOGGER.warning('Could not connect, %i attempts left',
                       self.remaining_connection_attempts)
        if self.remaining_connection_attempts:
            LOGGER.info('Retrying in %i seconds', self.params.retry_delay)
            self.add_timeout(self.params.retry_delay, self.connect)
        else:
            self.callbacks.process(0, self.ON_CONNECTION_ERROR, self, self)
            self.remaining_connection_attempts = self.params.connection_attempts
            self._set_connection_state(self.CONNECTION_CLOSED)

    def remove_timeout(self, callback_method):
        """Adapters should override to call the callback after the
        specified number of seconds have elapsed, using a timer, or a
        thread, or similar.

        :param method callback_method: The callback to remove a timeout for

        """
        raise NotImplementedError

    def set_backpressure_multiplier(self, value=10):
        """Alter the backpressure multiplier value. We set this to 10 by default.
        This value is used to raise warnings and trigger the backpressure
        callback.

        :param int value: The multiplier value to set

        """
        self._backpressure = value

    #
    # Connections state properties
    #

    @property
    def is_closed(self):
        """
        Returns a boolean reporting the current connection state.
        """
        return self.connection_state == self.CONNECTION_CLOSED

    @property
    def is_closing(self):
        """
        Returns a boolean reporting the current connection state.
        """
        return self.connection_state == self.CONNECTION_CLOSING

    @property
    def is_open(self):
        """
        Returns a boolean reporting the current connection state.
        """
        return self.connection_state == self.CONNECTION_OPEN

    #
    # Properties that reflect server capabilities for the current connection
    #

    @property
    def basic_nack(self):
        """Specifies if the server supports basic.nack on the active connection.

        :rtype: bool

        """
        return self.server_capabilities.get('basic.nack', False)

    @property
    def consumer_cancel_notify(self):
        """Specifies if the server supports consumer cancel notification on the
        active connection.

        :rtype: bool

        """
        return self.server_capabilities.get('consumer_cancel_notify', False)

    @property
    def exchange_exchange_bindings(self):
        """Specifies if the active connection supports exchange to exchange
        bindings.

        :rtype: bool

        """
        return self.server_capabilities.get('exchange_exchange_bindings',
                                            False)

    @property
    def publisher_confirms(self):
        """Specifies if the active connection can use publisher confirmations.

        :rtype: bool

        """
        return self.server_capabilities.get('publisher_confirms', False)

    #
    # Internal methods for managing the communication process
    #

    def _adapter_connect(self):
        """Subclasses should override to set up the outbound socket connection.

        :raises: NotImplementedError

        """
        raise NotImplementedError

    def _adapter_disconnect(self):
        """Subclasses should override this to cause the underlying transport
        (socket) to close.

        :raises: NotImplementedError

        """
        raise NotImplementedError

    def _add_channel_callbacks(self, channel_number):
        """Add the appropriate callbacks for the specified channel number.

        :param int channel_number: The channel number for the callbacks

        """
        self.callbacks.add(channel_number,
                           spec.Channel.CloseOk,
                           self._on_channel_closeok)

    def _add_connection_start_callback(self):
        """Add a callback for when a Connection.Start frame is received from
        the broker.

        """
        self.callbacks.add(0, spec.Connection.Start, self._on_connection_start)

    def _add_connection_tune_callback(self):
        """Add a callback for when a Connection.Tune frame is received."""
        self.callbacks.add(0, spec.Connection.Tune, self._on_connection_tune)

    def _append_frame_buffer(self, value):
        """Append the bytes to the frame buffer.

        :param str value: The bytes to append to the frame buffer

        """
        self._frame_buffer += value

    @property
    def _buffer_size(self):
        """Return the suggested buffer size from the connection state/tune or
        the default if that is None.

        :rtype: int

        """
        return self.params.frame_max or spec.FRAME_MAX_SIZE

    def _check_for_protocol_mismatch(self, value):
        """Invoked when starting a connection to make sure it's a supported
        protocol.

        :param pika.frame.Method value: The frame to check
        :raises: ProtocolVersionMismatch

        """
        if (value.method.version_major,
            value.method.version_minor) != spec.PROTOCOL_VERSION[0:2]:
            raise exceptions.ProtocolVersionMismatch(frame.ProtocolHeader(),
                                                     value)

    @property
    def _client_properties(self):
        """Return the client properties dictionary.

        :rtype: dict

        """
        return {'product': PRODUCT,
                'platform': 'Python %s' % platform.python_version(),
                'capabilities': {'basic.nack': True,
                                 'consumer_cancel_notify': True,
                                 'publisher_confirms': True},
                'information': 'See http://pika.rtfd.org',
                'version': __version__}

    def _close_channels(self, reply_code, reply_text):
        """Close the open channels with the specified reply_code and reply_text.

        :param int reply_code: The code for why the channels are being closed
        :param str reply_text: The text reason for why the channels are closing

        """
        if self.is_open:
            for channel_number in self._channels.keys():
                if self._channels[channel_number].is_open:
                    self._channels[channel_number].close(reply_code, reply_text)
                else:
                    del self._channels[channel_number]
                    # Force any lingering callbacks to be removed
                    # moved inside else block since _on_channel_closeok removes
                    # callbacks
                    self.callbacks.cleanup(channel_number)
        else:
            self._channels = dict()

    def _combine(self, a, b):
        """Pass in two values, if a is 0, return b otherwise if b is 0,
        return a. If neither case matches return the smallest value.

        :param int a: The first value
        :param int b: The second value
        :rtype: int

        """
        return min(a, b) or (a or b)

    def _connect(self):
        """Attempt to connect to RabbitMQ

        :rtype: bool

        """
        warnings.warn('This method is deprecated, use Connection.connect',
                      DeprecationWarning)

    def _create_channel(self, channel_number, on_open_callback):
        """Create a new channel using the specified channel number and calling
        back the method specified by on_open_callback

        :param int channel_number: The channel number to use
        :param method on_open_callback: The callback when the channel is opened

        """
        return channel.Channel(self, channel_number, on_open_callback)

    def _create_heartbeat_checker(self):
        """Create a heartbeat checker instance if there is a heartbeat interval
        set.

        :rtype: pika.heartbeat.Heartbeat

        """
        if self.params.heartbeat is not None and self.params.heartbeat > 0:
            LOGGER.debug('Creating a HeartbeatChecker: %r',
                         self.params.heartbeat)
            return heartbeat.HeartbeatChecker(self, self.params.heartbeat)

    def _deliver_frame_to_channel(self, value):
        """Deliver the frame to the channel specified in the frame.

        :param pika.frame.Method value: The frame to deliver

        """
        if not value.channel_number in self._channels:
            if self._is_basic_deliver_frame(value):
                self._reject_out_of_band_delivery(value.channel_number,
                                                  value.method.delivery_tag)
            else:
                LOGGER.warning("Received %r for non-existing channel %i",
                               value, value.channel_number)
            return
        return self._channels[value.channel_number]._handle_content_frame(value)

    def _detect_backpressure(self):
        """Attempt to calculate if TCP backpressure is being applied due to
        our outbound buffer being larger than the average frame size over
        a window of frames.

        """
        avg_frame_size = self.bytes_sent / self.frames_sent
        if self.outbound_buffer.size > (avg_frame_size * self._backpressure):
            LOGGER.warning(BACKPRESSURE_WARNING,
                           self.outbound_buffer.size,
                           int(self.outbound_buffer.size / avg_frame_size))
            self.callbacks.process(0, self.ON_CONNECTION_BACKPRESSURE, self)

    def _ensure_closed(self):
        """If the connection is not closed, close it."""
        if self.is_open:
            self.close()

    def _flush_outbound(self):
        """Adapters should override to flush the contents of outbound_buffer
        out along the socket.

        :raises: NotImplementedError

        """
        raise NotImplementedError

    def _get_body_frame_max_length(self):
        """Calculate the maximum amount of bytes that can be in a body frame.

        :rtype: int

        """
        return (self.params.frame_max -
                spec.FRAME_HEADER_SIZE -
                spec.FRAME_END_SIZE)

    def _get_credentials(self, method_frame):
        """Get credentials for authentication.

        :param pika.frame.MethodFrame method_frame: The Connection.Start frame
        :rtype: tuple(str, str)

        """
        (auth_type,
         response) = self.params.credentials.response_for(method_frame.method)
        if not auth_type:
            raise exceptions.AuthenticationError(self.params.credentials.TYPE)
        self.params.credentials.erase_credentials()
        return auth_type, response

    @property
    def _has_open_channels(self):
        """Returns true if channels are open.

        :rtype: bool

        """
        return any([self._channels[num].is_open for num in self._channels])

    def _has_pending_callbacks(self, value):
        """Return true if there are any callbacks pending for the specified
        frame.

        :param pika.frame.Method value: The frame to check
        :rtype: bool

        """
        return self.callbacks.pending(value.channel_number, value.method)

    def _init_connection_state(self):
        """Initialize or reset all of the internal state variables for a given
        connection. On disconnect or reconnect all of the state needs to
        be wiped.

        """
        # Outbound buffer for buffering writes until we're able to send them
        self.outbound_buffer = simplebuffer.SimpleBuffer()

        # Inbound buffer for decoding frames
        self._frame_buffer = ''

        # Connection state, server properties and channels all change on
        # each connection
        self.server_properties = None
        self._channels = dict()

        # Remaining connection attempts
        self.remaining_connection_attempts = self.params.connection_attempts

        # Data used for Heartbeat checking and back-pressure detection
        self.bytes_sent = 0
        self.bytes_received = 0
        self.frames_sent = 0
        self.frames_received = 0
        self.heartbeat = None

        # Default back-pressure multiplier value
        self._backpressure = 10

        # Connection state
        self._set_connection_state(self.CONNECTION_CLOSED)

        # When closing, hold reason why
        self.closing = 0, 'Not specified'

        # Our starting point once connected, first frame received
        self._add_connection_start_callback()

    def _is_basic_deliver_frame(self, frame_value):
        """Returns true if the frame is a Basic.Deliver

        :param pika.frame.Method frame_value: The frame to check
        :rtype: bool

        """
        return isinstance(frame_value, spec.Basic.Deliver)

    def _is_connection_close_frame(self, value):
        """Returns true if the frame is a Connection.Close frame.

        :param pika.frame.Method value: The frame to check
        :rtype: bool

        """
        if not value:
            return False
        return isinstance(value.method, spec.Connection.Close)

    def _is_method_frame(self, value):
        """Returns true if the frame is a method frame.

        :param pika.frame.Frame value: The frame to evaluate
        :rtype: bool

        """
        return isinstance(value, frame.Method)

    def _is_protocol_header_frame(self, value):
        """Returns True if it's a protocol header frame.

        :rtype: bool

        """
        return  isinstance(value, frame.ProtocolHeader)

    def _next_channel_number(self):
        """Return the next available channel number or raise on exception.

        :rtype: int

        """
        limit = self.params.channel_max or channel.MAX_CHANNELS
        if len(self._channels) == limit:
            raise exceptions.NoFreeChannels()
        if not self._channels:
            return 1
        return max(self._channels.keys()) + 1

    def _on_channel_closeok(self, method_frame):
        """Remove the channel from the dict of channels when Channel.CloseOk is
        sent.

        :param pika.frame.Method method_frame: The response

        """
        try:
            del self._channels[method_frame.channel_number]
        except KeyError:
            LOGGER.error('Channel %r not in channels',
                         method_frame.channel_number)
        if self.is_closing and not self._has_open_channels:
            self._on_close_ready()

    def _on_close_ready(self):
        """Called when the Connection is in a state that it can close after
        a close has been requested. This happens, for example, when all of the
        channels are closed that were open when the close request was made.

        """
        if self.is_closed:
            LOGGER.warning('Invoked while already closed')
            return
        self._send_connection_close(self.closing[0], self.closing[1])

    def _on_connected(self):
        """Invoked when the socket is connected and it's time to start speaking
        AMQP with the broker.

        """
        self._set_connection_state(self.CONNECTION_PROTOCOL)

        # Start the communication with the RabbitMQ Broker
        self._send_frame(frame.ProtocolHeader())

    def _on_connection_closed(self, method_frame, from_adapter=False):
        """Called when the connection is closed remotely. The from_adapter value
        will be true if the connection adapter has been disconnected from
        the broker and the method was invoked directly instead of by receiving
        a Connection.Close frame.

        :param pika.frame.Method: The Connection.Close frame
        :param bool from_adapter: Called by the connection adapter

        """
        if method_frame and self._is_connection_close_frame(method_frame):
            self.closing = (method_frame.method.reply_code,
                            method_frame.method.reply_text)

        # Stop the heartbeat checker if it exists
        if self.heartbeat:
            self.heartbeat.stop()

        # If this did not come from the connection adapter, close the socket
        if not from_adapter:
            self._adapter_disconnect()

        # Invoke a method frame neutral close
        self._on_disconnect(self.closing[0], self.closing[1])

    def _on_connection_error(self, connection_unused):
        """Default behavior when the connecting connection can not connect.

        :raises: exceptions.AMQPConnectionError

        """
        raise exceptions.AMQPConnectionError(self.params.connection_attempts)

    def _on_connection_open(self, method_frame):
        """
        This is called once we have tuned the connection with the server and
        called the Connection.Open on the server and it has replied with
        Connection.Ok.
        """
        self.known_hosts = method_frame.method.known_hosts

        # Add a callback handler for the Broker telling us to disconnect
        self.callbacks.add(0, spec.Connection.Close, self._on_connection_closed)

        # We're now connected at the AMQP level
        self._set_connection_state(self.CONNECTION_OPEN)

        # Call our initial callback that we're open
        self.callbacks.process(0, self.ON_CONNECTION_OPEN, self, self)

    def _on_connection_start(self, method_frame):
        """This is called as a callback once we have received a Connection.Start
        from the server.

        :param pika.frame.Method method_frame: The frame received
        :raises: UnexpectedFrameError

        """
        self._set_connection_state(self.CONNECTION_START)
        if self._is_protocol_header_frame(method_frame):
            raise exceptions.UnexpectedFrameError
        self._check_for_protocol_mismatch(method_frame)
        self._set_server_information(method_frame)
        self._add_connection_tune_callback()
        self._send_connection_start_ok(*self._get_credentials(method_frame))

    def _on_connection_tune(self, method_frame):
        """Once the Broker sends back a Connection.Tune, we will set our tuning
        variables that have been returned to us and kick off the Heartbeat
        monitor if required, send our TuneOk and then the Connection. Open rpc
        call on channel 0.

        :param pika.frame.Method method_frame: The frame received

        """
        self._set_connection_state(self.CONNECTION_TUNE)

        # Get our max channels, frames and heartbeat interval
        self.params.channel_max = self._combine(self.params.channel_max,
                                                method_frame.method.channel_max)
        self.params.frame_max = self._combine(self.params.frame_max,
                                              method_frame.method.frame_max)
        self.params.heartbeat = self._combine(self.params.heartbeat,
                                              method_frame.method.heartbeat)

        # Calculate the maximum pieces for body frames
        self._body_max_length = self._get_body_frame_max_length()

        # Create a new heartbeat checker if needed
        self.heartbeat = self._create_heartbeat_checker()

        # Send the TuneOk response with what we've agreed upon
        self._send_connection_tune_ok()

        # Send the Connection.Open RPC call for the vhost
        self._send_connection_open()

    def _on_data_available(self, data_in):
        """This is called by our Adapter, passing in the data from the socket.
        As long as we have buffer try and map out frame data.

        :param str data_in: The data that is available to read

        """
        self._append_frame_buffer(data_in)
        while self._frame_buffer:
            consumed_count, frame_value = self._read_frame()
            if not frame_value:
                return
            self._trim_frame_buffer(consumed_count)
            self._process_frame(frame_value)

    def _on_disconnect(self, reply_code, reply_text):
        """Invoke passing in the reply_code and reply_text from internal
        methods to the adapter. Called from on_connection_closed and Heartbeat
        timeouts.

        :param str reply_code: The numeric close code
        :param str reply_text: The text close reason

        """
        LOGGER.warning('Disconnected from RabbitMQ at %s:%i (%s): %s',
                       self.params.host, self.params.port,
                       reply_code, reply_text)
        self._set_connection_state(self.CONNECTION_CLOSED)
        for channel in self._channels.keys():
            if channel not in self._channels:
                continue
            method_frame = frame.Method(channel, spec.Channel.Close(reply_code,
                                                                    reply_text))
            self._channels[channel]._on_close(method_frame)
        self._process_connection_closed_callbacks(reply_code, reply_text)
        self._remove_connection_callbacks()

    def _process_callbacks(self, frame_value):
        """Process the callbacks for the frame if the frame is a method frame
        and if it has any callbacks pending.

        :param pika.frame.Method frame_value: The frame to process
        :rtype: bool

        """
        if (self._is_method_frame(frame_value) and
            self._has_pending_callbacks(frame_value)):
            self.callbacks.process(frame_value.channel_number,  # Prefix
                                   frame_value.method,          # Key
                                   self,                        # Caller
                                   frame_value)                 # Args
            return True
        return False

    def _process_connection_closed_callbacks(self, reason_code, reason_text):
        """Process any callbacks that should be called when the connection is
        closed.

        :param str reason_code: The numeric code from RabbitMQ for the close
        :param str reason_text: The text reason fro closing

        """
        self.callbacks.process(0, self.ON_CONNECTION_CLOSED, self, self,
                               reason_code, reason_text)

    def _process_frame(self, frame_value):
        """Process an inbound frame from the socket.

        :param frame_value: The frame to process
        :type frame_value: pika.frame.Frame | pika.frame.Method

        """
        # Will receive a frame type of -1 if protocol version mismatch
        if frame_value.frame_type < 0:
            return

        # Keep track of how many frames have been read
        self.frames_received += 1

        # Process any callbacks, if True, exit method
        if self._process_callbacks(frame_value):
            return

        # If a heartbeat is received, update the checker
        if isinstance(frame_value, frame.Heartbeat):
            if self.heartbeat:
                self.heartbeat.received()
            else:
                LOGGER.warning('Received heartbeat frame without a heartbeat '
                               'checker')

        # If the frame has a channel number beyond the base channel, deliver it
        elif frame_value.channel_number > 0:
            self._deliver_frame_to_channel(frame_value)

    def _read_frame(self):
        """Try and read from the frame buffer and decode a frame.

        :rtype tuple: (int, pika.frame.Frame)

        """
        return frame.decode_frame(self._frame_buffer)

    def _reject_out_of_band_delivery(self, channel_number, delivery_tag):
        """Reject a delivery on the specified channel number and delivery tag
        because said channel no longer exists.

        :param int channel_number: The channel number
        :param int delivery_tag: The delivery tag

        """
        LOGGER.warning('Rejected out-of-band delivery on channel %i (%s)',
                       channel_number, delivery_tag)
        self._send_method(channel_number, spec.Basic.Reject(delivery_tag))

    def _remove_callback(self, channel_number, method_frame):
        """Remove the specified method_frame callback if it is set for the
        specified channel number.

        :param int channel_number: The channel number to remove the callback on
        :param pika.object.Method: The method frame for the callback

        """
        self.callbacks.remove(str(channel_number), method_frame)

    def _remove_callbacks(self, channel_number, method_frames):
        """Remove the callbacks for the specified channel number and list of
        method frames.

        :param int channel_number: The channel number to remove the callback on
        :param list method_frames: The method frames for the callback

        """
        for method_frame in method_frames:
            self._remove_callback(channel_number, method_frame)

    def _remove_connection_callbacks(self):
        """Remove all callbacks for the connection"""
        self._remove_callbacks(0, [spec.Connection.Close,
                                   spec.Connection.Start,
                                   spec.Connection.Open])

    def _rpc(self, channel_number, method_frame,
             callback_method=None, acceptable_replies=None):
        """Make an RPC call for the given callback, channel number and method.
        acceptable_replies lists out what responses we'll process from the
        server with the specified callback.

        :param int channel_number: The channel number for the RPC call
        :param pika.object.Method method_frame: The method frame to call
        :param method callback_method: The callback for the RPC response
        :param list acceptable_replies: The replies this RPC call expects

        """
        # Validate that acceptable_replies is a list or None
        if acceptable_replies and not isinstance(acceptable_replies, list):
            raise TypeError('acceptable_replies should be list or None')

        # Validate the callback is callable
        if callback_method:
            if not utils.is_callable(callback_method):
                raise TypeError('callback should be None, function or method.')

            for reply in acceptable_replies:
                self.callbacks.add(channel_number, reply, callback_method)

        # Send the rpc call to RabbitMQ
        self._send_method(channel_number, method_frame)

    def _send_connection_close(self, reply_code, reply_text):
        """Send a Connection.Close method frame.

        :param int reply_code: The reason for the close
        :param str reply_text: The text reason for the close

        """
        self._rpc(0, spec.Connection.Close(reply_code, reply_text, 0, 0),
                  self._on_connection_closed, [spec.Connection.CloseOk])

    def _send_connection_open(self):
        """Send a Connection.Open frame"""
        self._rpc(0, spec.Connection.Open(self.params.virtual_host,
                                          insist=True),
                  self._on_connection_open, [spec.Connection.OpenOk])

    def _send_connection_start_ok(self, authentication_type, response):
        """Send a Connection.StartOk frame

        :param str authentication_type: The auth type value
        :param str response: The encoded value to send

        """
        self._send_method(0, spec.Connection.StartOk(self._client_properties,
                                                     authentication_type,
                                                     response,
                                                     self.params.locale))

    def _send_connection_tune_ok(self):
        """Send a Connection.TuneOk frame"""
        self._send_method(0, spec.Connection.TuneOk(self.params.channel_max,
                                                    self.params.frame_max,
                                                    self.params.heartbeat))

    def _send_frame(self, frame_value):
        """This appends the fully generated frame to send to the broker to the
        output buffer which will be then sent via the connection adapter.

        :param frame_value: The frame to write
        :type frame_value:  pika.frame.Frame|pika.frame.ProtocolHeader

        """
        if self.is_closed:
            LOGGER.critical('Attempted to send frame when closed')
            return
        marshaled_frame = frame_value.marshal()
        self.bytes_sent += len(marshaled_frame)
        self.frames_sent += 1
        self.outbound_buffer.write(marshaled_frame)
        self._flush_outbound()
        if self.params.backpressure_detection:
            self._detect_backpressure()

    def _send_method(self, channel_number, method_frame, content=None):
        """Constructs a RPC method frame and then sends it to the broker.

        :param int channel_number: The channel number for the frame
        :param pika.object.Method method_frame: The method frame to send
        :param tuple content: If set, is a content frame, is tuple of
                              properties and body.

        """
        self._send_frame(frame.Method(channel_number, method_frame))

        # If it's not a tuple of Header, str|unicode then return
        if not isinstance(content, tuple):
            return

        self._send_frame(frame.Header(channel_number,
                                      len(content[1]),
                                      content[0]))
        if content[1]:
            body_buf = simplebuffer.SimpleBuffer(content[1])
            while body_buf:
                piece_len = min(len(body_buf), self._body_max_length)
                piece = body_buf.read_and_consume(piece_len)
                self._send_frame(frame.Body(channel_number, piece))

    def _set_connection_state(self, connection_state):
        """Set the connection state.

        :param int connection_state: The connection state to set

        """
        self.connection_state = connection_state

    def _set_server_information(self, method_frame):
        """Set the server properties and capabilities

        :param spec.connection.Start method_frame: The Connection.Start frame

        """
        self.server_properties = method_frame.method.server_properties
        self.server_capabilities = self.server_properties.get('capabilities',
                                                              dict())
        if hasattr(self.server_properties, 'capabilities'):
            del self.server_properties['capabilities']

    def _trim_frame_buffer(self, byte_count):
        """Trim the leading N bytes off the frame buffer and increment the
        counter that keeps track of how many bytes have been read/used from the
        socket.

        :param int byte_count: The number of bytes consumed

        """
        self._frame_buffer = self._frame_buffer[byte_count:]
        self.bytes_received += byte_count
