# Supplementary material for: A Real-Time All-Atom Structural Search Engine for Proteins
Source: PLoS Comput Biol. 2014 Jul 31;10(7):e1003750. doi: 10.1371/journal.pcbi.1003750 (PMC4117414; doi:10.1371/journal.pcbi.1003750)
Supplement: Software S1 — PyMOL search plugin. This software package contains the source code for building the search plugin, released under a BSD license. This package builds both a plugin suited for PyMOL's plugin manager as well as an alternative Debian package for installation on systems using Debian-like package managers (such as Ubuntu). (ZIP) [file pcbi.1003750.s005.zip › src/pika/credentials.py]

"""Credentials Classes"""
import logging

LOGGER = logging.getLogger(__name__)


class PlainCredentials(object):
    """The PlainCredentials class returns the properly formatted username and
    password to the Connection. As of this version of Pika, only
    PlainCredentials are supported. To authenticate with Pika, simply create a
    credentials object passing in the username and password and pass that to
    the ConnectionParameters object.

    If you do not pass in credentials to the ConnectionParameters object, it
    will create credentials for 'guest' with the password of 'guest'.

    If you pass True to erase_on_connect the credentials will not be stored
    in memory after the Connection attempt has been made.

    """
    TYPE = 'PLAIN'

    def __init__(self, username, password, erase_on_connect=False):
        """Create a new instance of PlainCredentials

        :param str username: The username to authenticate with
        :param str password: The password to authenticate with
        :param bool erase_on_connect: erase credentials on connect.

        """
        self.username = username
        self.password = password
        self.erase_on_connect = erase_on_connect

    def response_for(self, start):
        """Validate that this type of authentication is supported

        :param spec.Connection.Start start: Connection.Start method
        :rtype: tuple(str|None, str|None)

        """
        if PlainCredentials.TYPE not in start.mechanisms.split():
            return None, None
        return (PlainCredentials.TYPE,
                '\0%s\0%s' % (self.username, self.password))

    def erase_credentials(self):
        """Called by Connection when it no longer needs the credentials"""
        if self.erase_on_connect:
            LOGGER.info("Erasing stored credential values")
            self.username = None
            self.password = None


class ExternalCredentials(object):
    """The ExternalCredentials class allows the connection to use EXTERNAL
    authentication, generally with a client SSL certificate.

    """
    TYPE = 'EXTERNAL'

    def __init__(self):
        """Create a new instance of ExternalCredentials"""
        self.erase_on_connect = False

    def response_for(self, start):
        """Validate that this type of authentication is supported

        :param spec.Connection.Start start: Connection.Start method
        :rtype: tuple(str or None, str or None)

        """
        if ExternalCredentials.TYPE not in start.mechanisms.split():
            return None, None
        return ExternalCredentials.TYPE, ''

    def erase_credentials(self):
        """Called by Connection when it no longer needs the credentials"""
        LOGGER.debug('Not supported by this Credentials type')


# Append custom credential types to this list for validation support
VALID_TYPES = [PlainCredentials, ExternalCredentials]
