# Supplementary material for: A Real-Time All-Atom Structural Search Engine for Proteins
Source: PLoS Comput Biol. 2014 Jul 31;10(7):e1003750. doi: 10.1371/journal.pcbi.1003750 (PMC4117414; doi:10.1371/journal.pcbi.1003750)
Supplement: Software S1 — PyMOL search plugin. This software package contains the source code for building the search plugin, released under a BSD license. This package builds both a plugin suited for PyMOL's plugin manager as well as an alternative Debian package for installation on systems using Debian-like package managers (such as Ubuntu). (ZIP) [file pcbi.1003750.s005.zip › src/pika/frame.py]

"""Frame objects that do the frame demarshaling and marshaling."""
import logging
import struct

from pika import amqp_object
from pika import exceptions
from pika import spec

LOGGER = logging.getLogger(__name__)


class Frame(amqp_object.AMQPObject):
    """Base Frame object mapping. Defines a behavior for all child classes for
    assignment of core attributes and implementation of the a core _marshal
    method which child classes use to create the binary AMQP frame.

    """
    NAME = 'Frame'

    def __init__(self, frame_type, channel_number):
        """Create a new instance of a frame

        :param int frame_type: The frame type
        :param int channel_number: The channel number for the frame

        """
        self.frame_type = frame_type
        self.channel_number = channel_number

    def _marshal(self, pieces):
        """Create the full AMQP wire protocol frame data representation

        :rtype: str

        """
        payload = ''.join(pieces)
        return struct.pack('>BHI',
                           self.frame_type,
                           self.channel_number,
                           len(payload)) + payload + chr(spec.FRAME_END)

    def marshal(self):
        """To be ended by child classes

        :raises NotImplementedError

        """
        raise NotImplementedError


class Method(Frame):
    """Base Method frame object mapping. AMQP method frames are mapped on top
    of this class for creating or accessing their data and attributes.

    """
    NAME = 'METHOD'

    def __init__(self, channel_number, method):
        """Create a new instance of a frame

        :param int channel_number: The frame type
        :param pika.Spec.Class.Method method: The AMQP Class.Method

        """
        Frame.__init__(self, spec.FRAME_METHOD, channel_number)
        self.method = method

    def marshal(self):
        """Return the AMQP binary encoded value of the frame

        :rtype: str

        """
        pieces = self.method.encode()
        pieces.insert(0, struct.pack('>I', self.method.INDEX))
        return self._marshal(pieces)


class Header(Frame):
    """Header frame object mapping. AMQP content header frames are mapped
    on top of this class for creating or accessing their data and attributes.

    """
    NAME = 'Header'

    def __init__(self, channel_number, body_size, props):
        """Create a new instance of a AMQP ContentHeader object

        :param int channel_number: The channel number for the frame
        :param int body_size: The number of bytes for the body
        :param pika.spec.BasicProperties props: Basic.Properties object

        """
        Frame.__init__(self, spec.FRAME_HEADER, channel_number)
        self.body_size = body_size
        self.properties = props

    def marshal(self):
        """Return the AMQP binary encoded value of the frame

        :rtype: str

        """
        pieces = self.properties.encode()
        pieces.insert(0, struct.pack('>HxxQ',
                                     self.properties.INDEX,
                                     self.body_size))
        return self._marshal(pieces)


class Body(Frame):
    """Body frame object mapping class. AMQP content body frames are mapped on
    to this base class for getting/setting of attributes/data.

    """
    NAME = 'Body'

    def __init__(self, channel_number, fragment):
        """
        Parameters:

        - channel_number: int
        - fragment: unicode or str
        """
        Frame.__init__(self, spec.FRAME_BODY, channel_number)
        self.fragment = fragment

    def marshal(self):
        """Return the AMQP binary encoded value of the frame

        :rtype: str

        """
        return self._marshal([self.fragment])


class Heartbeat(Frame):
    """Heartbeat frame object mapping class. AMQP Heartbeat frames are mapped
    on to this class for a common access structure to the attributes/data
    values.

    """
    NAME = 'Heartbeat'

    def __init__(self):
        """Create a new instance of the Heartbeat frame"""
        Frame.__init__(self, spec.FRAME_HEARTBEAT, 0)

    def marshal(self):
        """Return the AMQP binary encoded value of the frame

        :rtype: str

        """
        return self._marshal(list())


class ProtocolHeader(amqp_object.AMQPObject):
    """AMQP Protocol header frame class which provides a pythonic interface
    for creating AMQP Protocol headers

    """
    NAME = 'ProtocolHeader'

    def __init__(self, major=None, minor=None, revision=None):
        """Construct a Protocol Header frame object for the specified AMQP
        version

        :param int major: Major version number
        :param int minor: Minor version number
        :param int revision: Revision

        """
        self.frame_type = -1
        self.major = major or spec.PROTOCOL_VERSION[0]
        self.minor = minor or spec.PROTOCOL_VERSION[1]
        self.revision = revision or spec.PROTOCOL_VERSION[2]

    def marshal(self):
        """Return the full AMQP wire protocol frame data representation of the
        ProtocolHeader frame

        :rtype: str

        """
        return 'AMQP' + struct.pack('BBBB', 0,
                                    self.major,
                                    self.minor,
                                    self.revision)


def decode_frame(data_in):
    """Receives raw socket data and attempts to turn it into a frame.
    Returns bytes used to make the frame and the frame

    :param str data_in: The raw data stream
    :rtype: tuple(bytes consumed, frame)
    :raises: pika.exceptions.InvalidFrameError

    """
    # Look to see if it's a protocol header frame
    try:
        if data_in[0:4] == 'AMQP':
            major, minor, revision = struct.unpack_from('BBB', data_in, 5)
            return 8, ProtocolHeader(major, minor, revision)
    except (IndexError, struct.error):
        return 0, None

    # Get the Frame Type, Channel Number and Frame Size
    try:
        (frame_type,
         channel_number,
         frame_size) = struct.unpack('>BHL', data_in[0:7])
    except struct.error:
        return 0, None

    # Get the frame data
    frame_end = spec.FRAME_HEADER_SIZE + frame_size + spec.FRAME_END_SIZE

    # We don't have all of the frame yet
    if frame_end > len(data_in):
        return 0, None

    # The Frame termination chr is wrong
    if data_in[frame_end - 1] != chr(spec.FRAME_END):
        raise exceptions.InvalidFrameError("Invalid FRAME_END marker")

    # Get the raw frame data
    frame_data = data_in[spec.FRAME_HEADER_SIZE:frame_end - 1]

    if frame_type == spec.FRAME_METHOD:

        # Get the Method ID from the frame data
        method_id = struct.unpack_from('>I', frame_data)[0]

        # Get a Method object for this method_id
        method = spec.methods[method_id]()

        # Decode the content
        method.decode(frame_data, 4)

        # Return the amount of data consumed and the Method object
        return frame_end, Method(channel_number, method)

    elif frame_type == spec.FRAME_HEADER:

        # Return the header class and body size
        class_id, weight, body_size = struct.unpack_from('>HHQ', frame_data)

        # Get the Properties type
        properties = spec.props[class_id]()

        # Decode the properties
        out = properties.decode(frame_data[12:])

        # Return a Header frame
        return frame_end, Header(channel_number, body_size, properties)

    elif frame_type == spec.FRAME_BODY:

        # Return the amount of data consumed and the Body frame w/ data
        return frame_end, Body(channel_number, frame_data)

    elif frame_type == spec.FRAME_HEARTBEAT:

        # Return the amount of data and a Heartbeat frame
        return frame_end, Heartbeat()

    raise exceptions.InvalidFrameError("Unknown frame type: %i" % frame_type)
