# Supplementary material for: A Real-Time All-Atom Structural Search Engine for Proteins
Source: PLoS Comput Biol. 2014 Jul 31;10(7):e1003750. doi: 10.1371/journal.pcbi.1003750 (PMC4117414; doi:10.1371/journal.pcbi.1003750)
Supplement: Software S1 — PyMOL search plugin. This software package contains the source code for building the search plugin, released under a BSD license. This package builds both a plugin suited for PyMOL's plugin manager as well as an alternative Debian package for installation on systems using Debian-like package managers (such as Ubuntu). (ZIP) [file pcbi.1003750.s005.zip › src/pika/heartbeat.py]

"""Handle AMQP Heartbeats"""
import logging

from pika import frame

LOGGER = logging.getLogger(__name__)


class HeartbeatChecker(object):
    """Checks to make sure that our heartbeat is received at the expected
    intervals.

    """
    MAX_IDLE_COUNT = 2
    _CONNECTION_FORCED = 320
    _STALE_CONNECTION = "Too Many Missed Heartbeats, No reply in %i seconds"

    def __init__(self, connection, interval, idle_count=MAX_IDLE_COUNT):
        """Create a heartbeat on connection sending a heartbeat frame every
        interval seconds.

        :param pika.connection.Connection: Connection object
        :param int interval: Heartbeat check interval
        :param int idle_count: Number of heartbeat intervals missed until the
                               connection is considered idle and disconnects

        """
        self._connection = connection
        self._interval = interval
        self._max_idle_count = idle_count

        # Initialize counters
        self._bytes_received = 0
        self._bytes_sent = 0
        self._heartbeat_frames_received = 0
        self._heartbeat_frames_sent = 0
        self._idle_byte_intervals = 0

        # The handle for the last timer
        self._timer = None

        # Setup the timer to fire in _interval seconds
        self._setup_timer()

    @property
    def active(self):
        """Return True if the connection's heartbeat attribute is set to this
        instance.

        :rtype True

        """
        return self._connection.heartbeat is self

    @property
    def bytes_received_on_connection(self):
        """Return the number of bytes received by the connection bytes object.

        :rtype int

        """
        return self._connection.bytes_received

    @property
    def connection_is_idle(self):
        """Returns true if the byte count hasn't changed in enough intervals
        to trip the max idle threshold.

        """
        return self._idle_byte_intervals >= self._max_idle_count

    def received(self):
        """Called when a heartbeat is received"""
        LOGGER.debug('Received heartbeat frame')
        self._heartbeat_frames_received += 1

    def send_and_check(self):
        """Invoked by a timer to send a heartbeat when we need to, check to see
        if we've missed any heartbeats and disconnect our connection if it's
        been idle too long.

        """
        LOGGER.debug('Received %i heartbeat frames, sent %i',
                     self._heartbeat_frames_received,
                     self._heartbeat_frames_sent)

        if self.connection_is_idle:
            return self._close_connection()

        # Connection has not received any data, increment the counter
        if not self._has_received_data:
            self._idle_byte_intervals += 1
        else:
            self._idle_byte_intervals = 0

        # Update the counters of bytes sent/received and the frames received
        self._update_counters()

        # Send a heartbeat frame
        self._send_heartbeat_frame()

        # Update the timer to fire again
        self._start_timer()

    def stop(self):
        """Stop the heartbeat checker"""
        if self._timer:
            LOGGER.debug('Removing timeout for next heartbeat interval')
            self._connection.remove_timeout(self._timer)
            self._timer = None

    def _close_connection(self):
        """Close the connection with the AMQP Connection-Forced value."""
        LOGGER.info('Connection is idle, %i stale byte intervals',
                    self._idle_byte_intervals)
        duration = self._max_idle_count * self._interval
        text = HeartbeatChecker._STALE_CONNECTION % duration
        self._connection.close(HeartbeatChecker._CONNECTION_FORCED, text)
        self._connection._on_disconnect(HeartbeatChecker._CONNECTION_FORCED,
                                        text)

    @property
    def _has_received_data(self):
        """Returns True if the connection has received data on the connection.

        :rtype: bool

        """
        return not self._bytes_received == self.bytes_received_on_connection

    def _new_heartbeat_frame(self):
        """Return a new heartbeat frame.

        :rtype pika.frame.Heartbeat

        """
        return frame.Heartbeat()

    def _send_heartbeat_frame(self):
        """Send a heartbeat frame on the connection.

        """
        LOGGER.debug('Sending heartbeat frame')
        self._connection._send_frame(self._new_heartbeat_frame())
        self._heartbeat_frames_sent += 1

    def _setup_timer(self):
        """Use the connection objects delayed_call function which is
        implemented by the Adapter for calling the check_heartbeats function
        every interval seconds.

        """
        self._timer = self._connection.add_timeout(self._interval,
                                                   self.send_and_check)

    def _start_timer(self):
        """If the connection still has this object set for heartbeats, add a
        new timer.

        """
        if self.active:
            self._setup_timer()

    def _update_counters(self):
        """Update the internal counters for bytes sent and received and the
        number of frames received

        """
        self._bytes_sent = self._connection.bytes_sent
        self._bytes_received = self._connection.bytes_received
