# Supplementary material for: A Real-Time All-Atom Structural Search Engine for Proteins
Source: PLoS Comput Biol. 2014 Jul 31;10(7):e1003750. doi: 10.1371/journal.pcbi.1003750 (PMC4117414; doi:10.1371/journal.pcbi.1003750)
Supplement: Software S1 — PyMOL search plugin. This software package contains the source code for building the search plugin, released under a BSD license. This package builds both a plugin suited for PyMOL's plugin manager as well as an alternative Debian package for installation on systems using Debian-like package managers (such as Ubuntu). (ZIP) [file pcbi.1003750.s005.zip › src/pika/utils.py]

"""
Non-module specific functions shared by modules in the pika package

"""
try:
    from collections import Callable
except ImportError:  #pragma: no cover
    Callable = None


def is_callable(handle):
    """Returns a bool value if the handle passed in is a callable
    method/function

    :param any handle: The object to check
    :rtype: bool

    """
    if Callable:
        return isinstance(handle, Callable)
    return hasattr(handle, '__call__')
