# Supplementary material for: A Real-Time All-Atom Structural Search Engine for Proteins
Source: PLoS Comput Biol. 2014 Jul 31;10(7):e1003750. doi: 10.1371/journal.pcbi.1003750 (PMC4117414; doi:10.1371/journal.pcbi.1003750)
Supplement: Software S2 — Command line search client. This software package contains the source code for the command line search client, released under a BSD license. This package also contains the original search queries and results used for this manuscript (Table S2) saved as PyMOL sessions. The test suite for this package uses the command line client to automate these searches and verify that they match the original output we obtained. The benchmark suite for this package automates the benchmarks provided in this paper. The README.md file contains instructions for how to install and test the software. (ZIP) [file pcbi.1003750.s006.zip › Bench.hs]

import Control.Monad.Trans.Free hiding (Pure)
import Data.Monoid (mconcat)
import Data.Maybe (fromMaybe)
import Data.IORef
import Options.Applicative
import Pipes
import Pipes.Internal
import Data.Time.Clock

import Common (Step(..), search, parameters)

options :: Parser (String, Maybe Double, Int)
options = (,,)
    <$> strOption (mconcat
	[ long "hostname"
	, value "suns.degradolab.org"
	, showDefaultWith id
	, metavar "STRING"
	, help "Search engine address"
	] )
    <*> optional (option (mconcat
        [ short 'r'
        , long "rmsd"
        , value 1.0
        , showDefault
        , metavar "DOUBLE"
        , help "Override RMSD cutoff"
        ] ))
    <*> option (mconcat
        [ short 'n'
        , long "num"
        , value 100
        , showDefault
        , metavar "INT"
        , help "Number of results"
        ] )

parserInfo :: ParserInfo (String, Maybe Double, Int)
parserInfo = info (helper <*> options) $ mconcat
    [ fullDesc
    , header "suns-cmd: The Suns search command line client"
    , progDesc "Send search requests and store results as PDB files"
    , footer "Report bugs to suns-search@googlegroups.com"
    ]

main :: IO ()
main = do
    (hostName, rmsd', numResults) <- execParser parserInfo

    putStrLn ("Host name: " ++ hostName)
    putStrLn ("RMSD Override: " ++ show rmsd')
    putStrLn ("Max results: " ++ show numResults)

    let params =
            map (\(rmsd, filePath, _) ->
                    (fromMaybe rmsd rmsd', numResults, 0, filePath) )
                parameters
    search hostName params $ \ps -> do
        t0   <- getCurrentTime
        tRef <- newIORef t0
        iterT (step tRef) ps
  where
    step tRef (Step filePath p) = do
      putStrLn ("Testing: " ++ filePath)
      (n, m) <- _length p
      t1 <- readIORef tRef
      t2 <- getCurrentTime
      writeIORef tRef t2
      let diff = realToFrac (t2 `diffUTCTime` t1) * 1000 :: Double
      putStrLn ("Number of results: " ++ show n)
      putStrLn ("Time: " ++ show diff)
      m

_length :: Monad m => Producer a m r -> m (Int, r)
_length p = go p 0
  where
    go (Pure      r) n = return (n, r)
    go (Respond _ k) n = go (k ()) $! n + 1
    go (Request _ k) n = go (k ()) n
    go (M         m) n = m >>= \p' -> go p' n
