# Supplementary material for: A Real-Time All-Atom Structural Search Engine for Proteins
Source: PLoS Comput Biol. 2014 Jul 31;10(7):e1003750. doi: 10.1371/journal.pcbi.1003750 (PMC4117414; doi:10.1371/journal.pcbi.1003750)
Supplement: Software S2 — Command line search client. This software package contains the source code for the command line search client, released under a BSD license. This package also contains the original search queries and results used for this manuscript (Table S2) saved as PyMOL sessions. The test suite for this package uses the command line client to automate these searches and verify that they match the original output we obtained. The benchmark suite for this package automates the benchmarks provided in this paper. The README.md file contains instructions for how to install and test the software. (ZIP) [file pcbi.1003750.s006.zip › Common.hs]

{-# LANGUAGE OverloadedStrings #-}

module Common where

import Control.Concurrent.Async (withAsync, wait)
import Control.Error (errLn)
import Control.Exception (bracket)
import Control.Monad (void, forM_)
import Data.Aeson ((.=), object, encode)
import qualified Data.ByteString.Char8 as B
import qualified Data.ByteString.Lazy as BL
import Data.IORef (IORef, newIORef, readIORef, modifyIORef)
import qualified Data.Map as M
import qualified Data.Text as T
import qualified Data.Text.Encoding as TE
import Data.UUID.V4 (nextRandom)
import qualified Data.Text.IO as TIO
import Network.AMQP
import Network.AMQP.Types (FieldTable(FieldTable))
import Pipes
import Pipes.Group
import Pipes.Concurrent

requestExchange :: T.Text
requestExchange = "suns-exchange-requests"

responseExchange :: T.Text
responseExchange = "suns-exchange-responses"

search
    :: String
    -> [(Double, Int, Int, FilePath)]
    -> (FreeT (Step (T.Text, Integer, T.Text) IO) IO () -> IO r)
    -> IO r
search hostName params k = do
    let filePaths = map (\(_, _, _, filePath) -> filePath) params
    (output, input, _seal) <- spawn' Unbounded
    bracket
        (openConnection hostName "suns-vhost" "suns-client" "suns-client")
        closeConnection
        $ \connection -> do
            channel <- openChannel connection
            declareExchange channel $ ExchangeOpts
                responseExchange  -- exchangeName
                "direct"          -- exchangeType
                True              -- exchangePassive
                True              -- exchangeDurable
                False             -- exchangeAutoDelete
                False             -- exchangeInternal
                (FieldTable M.empty)  -- queueHeaders
            declareExchange channel $ ExchangeOpts
                requestExchange  -- exchangeName
                "direct"         -- exchangeType
                True             -- exchangePassive
                True             -- exchangeDurable
                False            -- exchangeAutoDelete
                False            -- exchangeInternal
                (FieldTable M.empty)  -- queueHeaders
            (qName, _, _) <- declareQueue channel $ QueueOpts
                ""                    -- queueName
                False                 -- queuePassive
                False                 -- queueDurable
                True                  -- queueExclusive
                True                  -- queueAutoDelete
                (FieldTable M.empty)  -- queueHeaders
            bindQueue channel qName responseExchange qName
            uID  <- nextRandom
            used <- newIORef M.empty
            let uIDtxt = T.pack (show uID)
            bracket
                (consumeMsgs
                     channel
                     qName
                     Ack
                     (callback
                         uIDtxt
                         used
                         output
--                       (atomically seal)
                         (void $ atomically $ send output Nothing) ) )
                (cancelConsumer channel)
                $ \_ -> do
                    let io = k (partition filePaths (fromInput input))
                    withAsync io $ \a -> do
                        forM_ params $ \(rmsd, numStruct, seed, filePath) -> do
                            pdb <- TIO.readFile filePath
                            let msg = newMsg
                                    { msgBody = encode $ object
                                        [ "rmsd_cutoff"    .= rmsd
                                        , "num_structures" .= numStruct
                                        , "random_seed"    .= seed
                                        , "atoms"          .= pdb
                                        ]
                                    , msgReplyTo = Just qName
                                    , msgCorrelationID = Just uIDtxt
                                    }
                            publishMsg channel requestExchange "1.0.0" msg
                        wait a

-- Saved from a known good run where the results have been manually inspected
parameters :: [(Double, FilePath, B.ByteString)]
parameters = map (\(x, filePath, y) -> (x, "test/" ++ filePath, y))
    [ (0.2, "figure2/search1.pdb",
        "\157k'\201\133yo\166\139\211\139*U\n\180K"            )
    , (0.2, "figure2/search2.pdb",
        "\242\140\DC2-\238\186\196H\155q\SO\201\238p\221\201"  )
    , (0.3, "figure2/search3.pdb",
        "\147\DC1\233A\DC4_u>\142\ENQ\205\221\231&\210\SO"     )
    , (0.1, "figure3and4B/search1.pdb",
        "\183\246N\181\169}p\US\241s\169K\209\DLE\214r"        )
    , (0.2, "figure3and4B/search2.pdb",
        "~\248U{\170\132\t^\205\221%(\182\137\197{"            )
    , (0.2, "figure3and4B/search3.pdb",
        "P\225\130|H6\199\SYN\247DJ\ENQ\SO\130^\EM"            )
    , (0.5, "figure3and4B/search4.pdb",
        "\158\243\168\132\167\228D\233Jn\201\174\247q\153\145" )
    , (0.5, "figure3and4B/search5.pdb",
        "\tUxD\244\205\158\&2`\182oO\130\200T\219"             )
    , (0.5, "figure3and4B/search6.pdb",
        "VL\171^\SI4G\241\a\r\149\141\208\226:\255"            )
    , (0.5, "figure3and4B/search7.pdb",
        "T\EM\210v\226\t\n<\212%[\223\226\208KR"               )
    , (0.6, "figure3and4B/search8.pdb",
        "&\a-\222\244\187\ETB\232lH\238\&0\152\205A\199"       )
    , (0.7, "figure4A/search1.pdb",
        "\137F\133\234U\211\202\\\153\a\213\225#\211\152k"     )
    ]

callback
    :: T.Text
    -> IORef (M.Map B.ByteString Integer)
    -> Output (Maybe (T.Text, Integer, T.Text))
    -> IO ()
    -> (Message, Envelope)
    -> IO ()
callback uIDtxt used output done (message, _envelope) =
    case (msgCorrelationID message) of
        Nothing                        -> return ()
        Just corrID | corrID /= uIDtxt -> return ()
                    | otherwise -> do
            let body = B.concat (BL.toChunks (msgBody message))
            case (B.uncons body) of
                Nothing -> do
                     errLn emptyErr
                     done
                Just (tag, rest) -> do
                    case tag of
                        '0' -> done
                        '1' -> do
                            let (pdbID, match) = B.splitAt 4 rest
                            m <- readIORef used
                            let n = maybe 0 id (M.lookup pdbID m)
                            modifyIORef used (M.insertWith (+) pdbID 1)
                            void $ atomically $ send output $ Just
                                ( TE.decodeUtf8 pdbID
                                , n
                                , TE.decodeUtf8 match
                                )
                        '2' -> do
                             errLn "Server time limit exceeded"
                             done
                        '3' -> do
                             errLn $ "Server Error: " ++ B.unpack rest
                             done
                        _   -> do
                             errLn $ invalidErr body
                             done

data Step a m x = Step FilePath (Producer a m x)

instance Monad m => Functor (Step a m) where
    fmap f (Step filePath producer) = Step filePath (fmap f producer)

partition
    :: Monad m => [FilePath] -> Producer (Maybe a) m () -> FreeT (Step a m) m ()
partition []                   _ = return ()
partition (filePath:filePaths) p = FreeT $ do
    x <- catMaybes p
    case x of
        Left  r -> return $ Pure r
        Right p' -> return $ Free $ Step filePath $ do
            p'' <- p'
            return (partition filePaths p'')

catMaybes
    :: Monad m
    => Producer (Maybe a) m r
    -> m (Either r (Producer a m (Producer (Maybe a) m r)))
catMaybes p0 = do
    x <- next p0
    case x of
        Left   r       -> return $ Left r
        Right (ma, p1) -> return $ Right $ go (yield ma >> p1)
  where
    go p = do
        x <- lift (next p)
        case x of
            Left   r       -> return (return r)
            Right (ma, p') -> case ma of
                Nothing -> return p'
                Just a  -> do
                    yield a
                    go p'

emptyErr :: String
emptyErr = "\
 \suns-cmd received an invalid empty message from the Suns server.  Contact\n\
 \the Suns server administrator and provide them with this error message to\n\
 \fix this problem\n"

invalidErr :: B.ByteString -> String
invalidErr bs = "\
 \suns-cmd received an invalid response from the Suns server.  Contact the\n\
 \Suns server administrator and provide them with this error message and the\n\
 \following data:\n"
 ++ show (B.take 256 bs)
 ++ if (B.length bs > 256) then "..." else ""
