# Supplementary material for: A Real-Time All-Atom Structural Search Engine for Proteins
Source: PLoS Comput Biol. 2014 Jul 31;10(7):e1003750. doi: 10.1371/journal.pcbi.1003750 (PMC4117414; doi:10.1371/journal.pcbi.1003750)
Supplement: Software S2 — Command line search client. This software package contains the source code for the command line search client, released under a BSD license. This package also contains the original search queries and results used for this manuscript (Table S2) saved as PyMOL sessions. The test suite for this package uses the command line client to automate these searches and verify that they match the original output we obtained. The benchmark suite for this package automates the benchmarks provided in this paper. The README.md file contains instructions for how to install and test the software. (ZIP) [file pcbi.1003750.s006.zip › Executable.hs]

{-# LANGUAGE OverloadedStrings, TypeFamilies #-}

import Control.Monad.Trans.Free (iterT)
import Data.Monoid (mconcat)
import qualified Data.Text as T
import qualified Filesystem.Path.CurrentOS as F
import Filesystem.Path ((</>), (<.>))
import qualified Filesystem as F
import Network (withSocketsDo)
import Options.Applicative
import Pipes
import Common (search, Step(..))

data Options = Options
    { _hostName   :: String
    , _rmsd       :: Double
    , _numStruct  :: Int
    , _seed       :: Int
    , _directory  :: F.FilePath
    , _inputFiles :: [F.FilePath]
    }

options :: Parser Options
options = Options
    <$> strOption (mconcat
	[ long "hostname"
	, value "suns.degradolab.org"
	, showDefaultWith id
	, metavar "STRING"
	, help "Search engine address"
	] )
    <*> option (mconcat
        [ short 'r'
        , long "rmsd"
        , value 1.0
        , showDefault
        , metavar "DOUBLE"
        , help "RMSD cutoff"
        ] )
    <*> option (mconcat
        [ short 'n'
        , long "num"
        , value 100
        , showDefault
        , metavar "INT"
        , help "Number of results"
        ] )
    <*> option (mconcat
        [ short 's'
        , long "seed"
        , value 0
        , showDefault
        , metavar "INT"
        , help "Randomization seed"
        ] )
    <*> nullOption (mconcat
        [ short 'd'
        , long "directory"
        , value "."
        , showDefaultWith F.encodeString
        , metavar "DIRECTORY"
        , help "Results directory"
        , reader (Right . F.decodeString)
        ] )
    <*> many (argument (Just . F.decodeString) (mconcat
        [ metavar "PDBFILE"
        , help "Input file"
        ] ))

parserInfo :: ParserInfo Options
parserInfo = info (helper <*> options) $ mconcat
    [ fullDesc
    , header "suns-cmd: The Suns search command line client"
    , progDesc "Send search requests and store results as PDB files"
    , footer "Report bugs to suns-search@googlegroups.com"
    ]

main :: IO ()
main = withSocketsDo $ do
    Options hostName rmsd numStruct seed directory inputFiles <-
        execParser parserInfo

    let step (Step filePath p) = do
            let filePath' = F.decodeString filePath
                base      = F.basename filePath'
                dirName = directory </> base

            F.createDirectory True dirName
            m <- runEffect $ for p $ \(pdbID, n, pdbStr) -> liftIO $ do
                let fileName =
                            dirName
                        </> F.decodeString (T.unpack pdbID ++ "_" ++ show n)
                        <.> "pdb"

                F.writeTextFile fileName pdbStr
            m

        params =
            map
                (\inputFile ->
                    (rmsd, numStruct, seed, F.encodeString inputFile) )
                inputFiles

    search hostName params (iterT step)
