# Supplementary material for: A Real-Time All-Atom Structural Search Engine for Proteins
Source: PLoS Comput Biol. 2014 Jul 31;10(7):e1003750. doi: 10.1371/journal.pcbi.1003750 (PMC4117414; doi:10.1371/journal.pcbi.1003750)
Supplement: Software S2 — Command line search client. This software package contains the source code for the command line search client, released under a BSD license. This package also contains the original search queries and results used for this manuscript (Table S2) saved as PyMOL sessions. The test suite for this package uses the command line client to automate these searches and verify that they match the original output we obtained. The benchmark suite for this package automates the benchmarks provided in this paper. The README.md file contains instructions for how to install and test the software. (ZIP) [file pcbi.1003750.s006.zip › README.md]

# suns-cmd v1.0.0

`suns-cmd` is a command line client to the Suns protein search engine.

## Quick Start

Install the [Haskell Platform](http://www.haskell.org/platform/).

    $ cabal update
    $ cabal install

To use `suns-cmd`, just create a directory to store the results:

    $ mkdir results

... and feed in the motif to search to the program's standard input.  This
source package provides example motifs in the `test/` subdirectory:

    $ ~/.cabal/bin/suns-cmd -d results/ -r 0.2 < test/figure2/search1.pdb

The `-d` parameter tells the program to store all results in the `results/`
directory:

    $ ls results
    1tqg_0.pdb   1v7w_2.pdb  2fr5_1.pdb  3a6r_0.pdb   3cuz_1.pdb  3fke_0.pdb
    1tqg_1.pdb   1v7w_3.pdb  2fr5_2.pdb  3a6r_1.pdb   3cuz_2.pdb  3fke_1.pdb
    ...

Each result is labeled by the structure name followed by a number which
distinguishes results originating from the same structure.  These results are
already aligned to the original search query.

## Testing

If you want to run tests before installation, then use the following
installation sequence instead:

    cabal update                    # Updates Hackage metadata
    cabal configure --enable-tests  # Enable tests
    cabal build                     # Compile the executable and tests
    cabal test                      # Run the test suite
    cabal copy                      # Copy the executable to ~/.cabal/bin

This test requires a network connection because it sends the searches to the
official search engine hosted at `suns.degradolab.org`.  You can find the
test input structures in the `test` directory.

# Benchmarking

To run benchmarks:

    cabal configure --enable-benchmarks
    cabal build
    cabal bench

You can optionally provide benchmark options, using the `--benchmark-options`
flag:

    cabal bench --benchmark-options="--hostname 127.0.01"

These are the full set of available options:

    Usage: bench [--hostname STRING] [-r|--rmsd DOUBLE] [-n|--num INT]
      Send search requests and store results as PDB files
    
    Available options:
      -h,--help                Show this help text
      --hostname STRING        Search engine address (default: suns.degradolab.org)
      -r,--rmsd DOUBLE         Override RMSD cutoff (default: 1.0)
      -n,--num INT             Number of results (default: 100)

## Support

To report bugs, request features, or ask for support, contact the official
mailing list at `suns-search@googlegroups.com`.

## License (BSD 3-clause)

Copyright (c) 2013 Gabriel Gonzalez
All rights reserved.

Redistribution and use in source and binary forms, with or without modification,
are permitted provided that the following conditions are met:

* Redistributions of source code must retain the above copyright notice, this
  list of conditions and the following disclaimer.

* Redistributions in binary form must reproduce the above copyright notice, this
  list of conditions and the following disclaimer in the documentation and/or
  other materials provided with the distribution.

* Neither the name of Gabriel Gonzalez nor the names of other contributors may
  be used to endorse or promote products derived from this software without
  specific prior written permission.

THIS SOFTWARE IS PROVIDED BY THE COPYRIGHT HOLDERS AND CONTRIBUTORS "AS IS" AND
ANY EXPRESS OR IMPLIED WARRANTIES, INCLUDING, BUT NOT LIMITED TO, THE IMPLIED
WARRANTIES OF MERCHANTABILITY AND FITNESS FOR A PARTICULAR PURPOSE ARE
DISCLAIMED. IN NO EVENT SHALL THE COPYRIGHT OWNER OR CONTRIBUTORS BE LIABLE FOR
ANY DIRECT, INDIRECT, INCIDENTAL, SPECIAL, EXEMPLARY, OR CONSEQUENTIAL DAMAGES
(INCLUDING, BUT NOT LIMITED TO, PROCUREMENT OF SUBSTITUTE GOODS OR SERVICES;
LOSS OF USE, DATA, OR PROFITS; OR BUSINESS INTERRUPTION) HOWEVER CAUSED AND ON
ANY THEORY OF LIABILITY, WHETHER IN CONTRACT, STRICT LIABILITY, OR TORT
(INCLUDING NEGLIGENCE OR OTHERWISE) ARISING IN ANY WAY OUT OF THE USE OF THIS
SOFTWARE, EVEN IF ADVISED OF THE POSSIBILITY OF SUCH DAMAGE.
