# Supplementary material for: A Real-Time All-Atom Structural Search Engine for Proteins
Source: PLoS Comput Biol. 2014 Jul 31;10(7):e1003750. doi: 10.1371/journal.pcbi.1003750 (PMC4117414; doi:10.1371/journal.pcbi.1003750)
Supplement: Software S2 — Command line search client. This software package contains the source code for the command line search client, released under a BSD license. This package also contains the original search queries and results used for this manuscript (Table S2) saved as PyMOL sessions. The test suite for this package uses the command line client to automate these searches and verify that they match the original output we obtained. The benchmark suite for this package automates the benchmarks provided in this paper. The README.md file contains instructions for how to install and test the software. (ZIP) [file pcbi.1003750.s006.zip › suns-cmd.cabal]

Name: suns-cmd
Version: 1.0.0
Cabal-Version: >= 1.14.0
Build-Type: Simple
License: BSD3
License-File: LICENSE
Copyright: 2013 Gabriel Gonzalez
Author: Gabriel Gonzalez
Maintainer: Gabriel439@gmail.com
Bug-Reports: https://github.com/Gabriel439/suns-cmd/issues
Synopsis: Command line client to the Suns protein search engine
Description: This package provides a simple command line client that you can
  use to automate searches to a Suns search engine.  Installing this package
  creates a @suns-cmd@ executable in cabal's executable directory (typically
  @~/.cabal/bin/@).  This program provides the following help text:
 .
 > suns-cmd: The Suns search command line client
 > 
 > Usage: suns-cmd [--hostname STRING] [-r|--rmsd DOUBLE] [-n|--num INT] [-s|--seed INT] [-d|--directory FILEPATH]
 >   Send search requests and store results as PDB files
 > 
 > Available options:
 >   -h,--help                Show this help text
 >   --hostname STRING        Search engine address (default: suns.degradolab.org)
 >   -r,--rmsd DOUBLE         RMSD cutoff (default: 1.0)
 >   -n,--num INT             Number of results (default: 100)
 >   -s,--seed INT            Randomization seed (default: 0)
 >   -d,--directory FILEPATH  Results directory (default: ./)
 > 
 > Report bugs to suns-search@googlegroups.com
Category: Network, Science, Command Line
Source-Repository head
    Type: git
    Location: https://github.com/Gabriel439/suns-cmd

Executable suns-cmd
    Main-Is: Executable.hs
    Default-Language: Haskell2010
    Build-Depends:
        base                 >= 4        && < 5   ,
        aeson                               < 0.7 ,
        amqp                 >= 0.8      && < 0.9 ,
        async                >= 2.0.0.0  && < 2.1 ,
        bytestring           >= 0.9.2.1  && < 0.11,
        containers           >= 0.4.2.1  && < 0.6 ,
        errors               >= 1.4.2    && < 1.5 ,
        free                                      ,
        network              >= 2.3.0.13 && < 2.5 ,
        optparse-applicative >= 0.5.2.1  && < 0.6 ,
        pipes                >= 4.0.0    && < 4.2 ,
        pipes-concurrency    >= 2.0.0    && < 2.1 ,
        pipes-group          >= 1.0.0    && < 1.1 ,
        system-fileio        >= 0.2.1    && < 0.4 ,
        system-filepath      >= 0.3.1    && < 0.5 ,
        text                                < 0.12,
        uuid                 >= 1.2.6    && < 1.3
    GHC-Options: -O2 -Wall
    Default-Language: Haskell2010

Test-Suite test
    Type: exitcode-stdio-1.0
    Main-Is: Test.hs
    Build-Depends:
        base                 >= 4        && < 5   ,
        aeson                               < 0.7 ,
        amqp                 >= 0.8      && < 0.9 ,
        async                >= 2.0.0.0  && < 2.1 ,
        bytestring           >= 0.9.2.1  && < 0.11,
        cereal                              < 0.4 ,
        containers           >= 0.4.2.1  && < 0.6 ,
        crypto-api           >= 0.0.0.2  && < 0.14,
        errors               >= 1.4.2    && < 1.5 ,
        network              >= 2.3.0.13 && < 2.5 ,
        pipes                >= 4.0.0    && < 4.2 ,
        pipes-bytestring     >= 2.0.0    && < 2.1 ,
        pipes-group          >= 1.0.0    && < 1.1 ,
        pipes-parse          >= 3.0.1    && < 3.1 ,
        pipes-concurrency    >= 2.0.0    && < 2.1 ,
        pureMD5              >= 2.1.0.0  && < 2.2 ,
        system-fileio        >= 0.2.1    && < 0.4 ,
        tagged                              < 0.8 ,
        text                                < 0.12,
        uuid                 >= 1.2.6    && < 1.3
    GHC-Options: -O2 -Wall
    Default-Language: Haskell2010

Benchmark bench
    Type: exitcode-stdio-1.0
    Main-Is: Bench.hs
    Build-Depends:
        base                 >= 4        && < 5   ,
        aeson                               < 0.7 ,
        amqp                 >= 0.8      && < 0.9 ,
        async                >= 2.0.0.0  && < 2.1 ,
        bytestring           >= 0.9.2.1  && < 0.11,
        containers           >= 0.4.2.1  && < 0.6 ,
        errors               >= 1.4.2    && < 1.5 ,
        free                 >= 4.7      && < 5   ,
        network              >= 2.3.0.13 && < 2.5 ,
        optparse-applicative >= 0.5.2.1  && < 0.6 ,
        pipes                >= 4.0.0    && < 4.2 ,
        pipes-concurrency    >= 2.0.0    && < 2.1 ,
        pipes-group          >= 1.0.0    && < 1.1 ,
        system-fileio        >= 0.2.1    && < 0.4 ,
        system-filepath      >= 0.3.1    && < 0.5 ,
        text                                < 0.12,
        time                 >= 1.4      && < 1.5 ,
        uuid                 >= 1.2.6    && < 1.3
    Ghc-Options: -O2 -Wall
    Default-Language: Haskell2010
