# Supplementary material for: A Real-Time All-Atom Structural Search Engine for Proteins
Source: PLoS Comput Biol. 2014 Jul 31;10(7):e1003750. doi: 10.1371/journal.pcbi.1003750 (PMC4117414; doi:10.1371/journal.pcbi.1003750)
Supplement: Software S2 — Command line search client. This software package contains the source code for the command line search client, released under a BSD license. This package also contains the original search queries and results used for this manuscript (Table S2) saved as PyMOL sessions. The test suite for this package uses the command line client to automate these searches and verify that they match the original output we obtained. The benchmark suite for this package automates the benchmarks provided in this paper. The README.md file contains instructions for how to install and test the software. (ZIP) [file pcbi.1003750.s006.zip › test/figure3and4B/2gbp.pdb]

HEADER    PERIPLASMIC BINDING PROTEIN             23-FEB-89   2GBP              
TITLE     SUGAR AND SIGNAL-TRANSDUCER BINDING SITES OF THE ESCHERICHIA          
TITLE    2 COLI GALACTOSE CHEMORECEPTOR PROTEIN                                 
COMPND    MOL_ID: 1;                                                            
COMPND   2 MOLECULE: D-GALACTOSE/D-GLUCOSE BINDING PROTEIN;                     
COMPND   3 CHAIN: A;                                                            
COMPND   4 ENGINEERED: YES                                                      
SOURCE    MOL_ID: 1;                                                            
SOURCE   2 ORGANISM_SCIENTIFIC: ESCHERICHIA COLI;                               
SOURCE   3 ORGANISM_TAXID: 562;                                                 
SOURCE   4 EXPRESSION_SYSTEM_VECTOR_TYPE: BACTERIAL                             
KEYWDS    PERIPLASMIC BINDING PROTEIN                                           
EXPDTA    X-RAY DIFFRACTION                                                     
AUTHOR    N.K.VYAS,M.N.VYAS,F.A.QUIOCHO                                         
REVDAT   4   14-JUL-09 2GBP    1       HET                                      
REVDAT   3   24-FEB-09 2GBP    1       VERSN                                    
REVDAT   2   15-JAN-92 2GBP    1       SEQRES                                   
REVDAT   1   15-JUL-90 2GBP    0                                                
JRNL        AUTH   N.K.VYAS,M.N.VYAS,F.A.QUIOCHO                                
JRNL        TITL   SUGAR AND SIGNAL-TRANSDUCER BINDING SITES OF THE             
JRNL        TITL 2 ESCHERICHIA COLI GALACTOSE CHEMORECEPTOR PROTEIN.            
JRNL        REF    SCIENCE                       V. 242  1290 1988              
JRNL        REFN                   ISSN 0036-8075                               
JRNL        PMID   3057628                                                      
REMARK   1                                                                      
REMARK   1 REFERENCE 1                                                          
REMARK   1  AUTH   N.K.VYAS,M.N.VYAS,F.A.QUIOCHO                                
REMARK   1  TITL   A NOVEL CALCIUM BINDING SITE IN THE                          
REMARK   1  TITL 2 GALACTOSE-BINDING PROTEIN OF BACTERIAL TRANSPORT             
REMARK   1  TITL 3 AND CHEMOTAXIS                                               
REMARK   1  REF    NATURE                        V. 327   635 1987              
REMARK   1  REFN                   ISSN 0028-0836                               
REMARK   1 REFERENCE 2                                                          
REMARK   1  AUTH   N.K.VYAS,M.N.VYAS,F.A.QUIOCHO                                
REMARK   1  TITL   THE 3 ANGSTROMS RESOLUTION STRUCTURE OF A                    
REMARK   1  TITL 2 D-GALACTOSE-BINDING PROTEIN FOR TRANSPORT AND                
REMARK   1  TITL 3 CHEMOTAXIS IN ESCHERICHIA COLI                               
REMARK   1  REF    PROC.NATL.ACAD.SCI.USA        V.  80  1792 1983              
REMARK   1  REFN                   ISSN 0027-8424                               
REMARK   1 REFERENCE 3                                                          
REMARK   1  AUTH   F.A.QUIOCHO,W.E.MEADOR,J.W.PFLUGRATH                         
REMARK   1  TITL   PRELIMINARY CRYSTALLOGRAPHIC DATA OF RECEPTORS FOR           
REMARK   1  TITL 2 TRANSPORT AND CHEMOTAXIS IN ESCHERICHIA COLI.                
REMARK   1  TITL 3 D-GALACTOSE AND MALTOSE-BINDING PROTEINS                     
REMARK   1  REF    J.MOL.BIOL.                   V. 133   181 1979              
REMARK   1  REFN                   ISSN 0022-2836                               
REMARK   2                                                                      
REMARK   2 RESOLUTION.    1.90 ANGSTROMS.                                       
REMARK   3                                                                      
REMARK   3 REFINEMENT.                                                          
REMARK   3   PROGRAM     : PROLSQ                                               
REMARK   3   AUTHORS     : KONNERT,HENDRICKSON                                  
REMARK   3                                                                      
REMARK   3  DATA USED IN REFINEMENT.                                            
REMARK   3   RESOLUTION RANGE HIGH (ANGSTROMS) : 1.90                           
REMARK   3   RESOLUTION RANGE LOW  (ANGSTROMS) : 10.00                          
REMARK   3   DATA CUTOFF            (SIGMA(F)) : NULL                           
REMARK   3   COMPLETENESS FOR RANGE        (%) : NULL                           
REMARK   3   NUMBER OF REFLECTIONS             : 19531                          
REMARK   3                                                                      
REMARK   3  FIT TO DATA USED IN REFINEMENT.                                     
REMARK   3   CROSS-VALIDATION METHOD          : NULL                            
REMARK   3   FREE R VALUE TEST SET SELECTION  : NULL                            
REMARK   3   R VALUE     (WORKING + TEST SET) : 0.146                           
REMARK   3   R VALUE            (WORKING SET) : NULL                            
REMARK   3   FREE R VALUE                     : NULL                            
REMARK   3   FREE R VALUE TEST SET SIZE   (%) : NULL                            
REMARK   3   FREE R VALUE TEST SET COUNT      : NULL                            
REMARK   3                                                                      
REMARK   3  FIT/AGREEMENT OF MODEL WITH ALL DATA.                               
REMARK   3   R VALUE   (WORKING + TEST SET, NO CUTOFF) : NULL                   
REMARK   3   R VALUE          (WORKING SET, NO CUTOFF) : NULL                   
REMARK   3   FREE R VALUE                  (NO CUTOFF) : NULL                   
REMARK   3   FREE R VALUE TEST SET SIZE (%, NO CUTOFF) : NULL                   
REMARK   3   FREE R VALUE TEST SET COUNT   (NO CUTOFF) : NULL                   
REMARK   3   TOTAL NUMBER OF REFLECTIONS   (NO CUTOFF) : NULL                   
REMARK   3                                                                      
REMARK   3  NUMBER OF NON-HYDROGEN ATOMS USED IN REFINEMENT.                    
REMARK   3   PROTEIN ATOMS            : 2348                                    
REMARK   3   NUCLEIC ACID ATOMS       : 0                                       
REMARK   3   HETEROGEN ATOMS          : 13                                      
REMARK   3   SOLVENT ATOMS            : 214                                     
REMARK   3                                                                      
REMARK   3  B VALUES.                                                           
REMARK   3   FROM WILSON PLOT           (A**2) : NULL                           
REMARK   3   MEAN B VALUE      (OVERALL, A**2) : NULL                           
REMARK   3   OVERALL ANISOTROPIC B VALUE.                                       
REMARK   3    B11 (A**2) : NULL                                                 
REMARK   3    B22 (A**2) : NULL                                                 
REMARK   3    B33 (A**2) : NULL                                                 
REMARK   3    B12 (A**2) : NULL                                                 
REMARK   3    B13 (A**2) : NULL                                                 
REMARK   3    B23 (A**2) : NULL                                                 
REMARK   3                                                                      
REMARK   3  ESTIMATED COORDINATE ERROR.                                         
REMARK   3   ESD FROM LUZZATI PLOT        (A) : NULL                            
REMARK   3   ESD FROM SIGMAA              (A) : NULL                            
REMARK   3   LOW RESOLUTION CUTOFF        (A) : NULL                            
REMARK   3                                                                      
REMARK   3  RMS DEVIATIONS FROM IDEAL VALUES.                                   
REMARK   3   DISTANCE RESTRAINTS.                    RMS    SIGMA               
REMARK   3    BOND LENGTH                     (A) : 0.024 ; 0.015               
REMARK   3    ANGLE DISTANCE                  (A) : 0.045 ; 0.025               
REMARK   3    INTRAPLANAR 1-4 DISTANCE        (A) : NULL  ; NULL                
REMARK   3    H-BOND OR METAL COORDINATION    (A) : NULL  ; NULL                
REMARK   3                                                                      
REMARK   3   PLANE RESTRAINT                  (A) : 0.012 ; 0.010               
REMARK   3   CHIRAL-CENTER RESTRAINT       (A**3) : 0.100 ; 0.050               
REMARK   3                                                                      
REMARK   3   NON-BONDED CONTACT RESTRAINTS.                                     
REMARK   3    SINGLE TORSION                  (A) : 0.197 ; 0.500               
REMARK   3    MULTIPLE TORSION                (A) : 0.201 ; 0.500               
REMARK   3    H-BOND (X...Y)                  (A) : NULL  ; NULL                
REMARK   3    H-BOND (X-H...Y)                (A) : 0.227 ; 0.500               
REMARK   3                                                                      
REMARK   3   CONFORMATIONAL TORSION ANGLE RESTRAINTS.                           
REMARK   3    SPECIFIED                 (DEGREES) : NULL  ; NULL                
REMARK   3    PLANAR                    (DEGREES) : 6.600 ; 3.000               
REMARK   3    STAGGERED                 (DEGREES) : NULL  ; NULL                
REMARK   3    TRANSVERSE                (DEGREES) : NULL  ; NULL                
REMARK   3                                                                      
REMARK   3  ISOTROPIC THERMAL FACTOR RESTRAINTS.    RMS    SIGMA                
REMARK   3   MAIN-CHAIN BOND               (A**2) : 2.810 ; 1.500               
REMARK   3   MAIN-CHAIN ANGLE              (A**2) : 2.860 ; 2.000               
REMARK   3   SIDE-CHAIN BOND               (A**2) : 4.390 ; 2.500               
REMARK   3   SIDE-CHAIN ANGLE              (A**2) : 6.000 ; 3.000               
REMARK   3                                                                      
REMARK   3  OTHER REFINEMENT REMARKS: NULL                                      
REMARK   4                                                                      
REMARK   4 2GBP COMPLIES WITH FORMAT V. 3.15, 01-DEC-08                         
REMARK 100                                                                      
REMARK 100 THIS ENTRY HAS BEEN PROCESSED BY BNL.                                
REMARK 200                                                                      
REMARK 200 EXPERIMENTAL DETAILS                                                 
REMARK 200  EXPERIMENT TYPE                : X-RAY DIFFRACTION                  
REMARK 200  DATE OF DATA COLLECTION        : NULL                               
REMARK 200  TEMPERATURE           (KELVIN) : NULL                               
REMARK 200  PH                             : NULL                               
REMARK 200  NUMBER OF CRYSTALS USED        : NULL                               
REMARK 200                                                                      
REMARK 200  SYNCHROTRON              (Y/N) : NULL                               
REMARK 200  RADIATION SOURCE               : NULL                               
REMARK 200  BEAMLINE                       : NULL                               
REMARK 200  X-RAY GENERATOR MODEL          : NULL                               
REMARK 200  MONOCHROMATIC OR LAUE    (M/L) : NULL                               
REMARK 200  WAVELENGTH OR RANGE        (A) : NULL                               
REMARK 200  MONOCHROMATOR                  : NULL                               
REMARK 200  OPTICS                         : NULL                               
REMARK 200                                                                      
REMARK 200  DETECTOR TYPE                  : NULL                               
REMARK 200  DETECTOR MANUFACTURER          : NULL                               
REMARK 200  INTENSITY-INTEGRATION SOFTWARE : NULL                               
REMARK 200  DATA SCALING SOFTWARE          : NULL                               
REMARK 200                                                                      
REMARK 200  NUMBER OF UNIQUE REFLECTIONS   : NULL                               
REMARK 200  RESOLUTION RANGE HIGH      (A) : NULL                               
REMARK 200  RESOLUTION RANGE LOW       (A) : NULL                               
REMARK 200  REJECTION CRITERIA  (SIGMA(I)) : NULL                               
REMARK 200                                                                      
REMARK 200 OVERALL.                                                             
REMARK 200  COMPLETENESS FOR RANGE     (%) : NULL                               
REMARK 200  DATA REDUNDANCY                : NULL                               
REMARK 200  R MERGE                    (I) : NULL                               
REMARK 200  R SYM                      (I) : NULL                               
REMARK 200  <I/SIGMA(I)> FOR THE DATA SET  : NULL                               
REMARK 200                                                                      
REMARK 200 IN THE HIGHEST RESOLUTION SHELL.                                     
REMARK 200  HIGHEST RESOLUTION SHELL, RANGE HIGH (A) : NULL                     
REMARK 200  HIGHEST RESOLUTION SHELL, RANGE LOW  (A) : NULL                     
REMARK 200  COMPLETENESS FOR SHELL     (%) : NULL                               
REMARK 200  DATA REDUNDANCY IN SHELL       : NULL                               
REMARK 200  R MERGE FOR SHELL          (I) : NULL                               
REMARK 200  R SYM FOR SHELL            (I) : NULL                               
REMARK 200  <I/SIGMA(I)> FOR SHELL         : NULL                               
REMARK 200                                                                      
REMARK 200 DIFFRACTION PROTOCOL: NULL                                           
REMARK 200 METHOD USED TO DETERMINE THE STRUCTURE: NULL                         
REMARK 200 SOFTWARE USED: NULL                                                  
REMARK 200 STARTING MODEL: NULL                                                 
REMARK 200                                                                      
REMARK 200 REMARK: NULL                                                         
REMARK 280                                                                      
REMARK 280 CRYSTAL                                                              
REMARK 280 SOLVENT CONTENT, VS   (%): 42.96                                     
REMARK 280 MATTHEWS COEFFICIENT, VM (ANGSTROMS**3/DA): 2.16                     
REMARK 280                                                                      
REMARK 280 CRYSTALLIZATION CONDITIONS: NULL                                     
REMARK 290                                                                      
REMARK 290 CRYSTALLOGRAPHIC SYMMETRY                                            
REMARK 290 SYMMETRY OPERATORS FOR SPACE GROUP: P 1 21 1                         
REMARK 290                                                                      
REMARK 290      SYMOP   SYMMETRY                                                
REMARK 290     NNNMMM   OPERATOR                                                
REMARK 290       1555   X,Y,Z                                                   
REMARK 290       2555   -X,Y+1/2,-Z                                             
REMARK 290                                                                      
REMARK 290     WHERE NNN -> OPERATOR NUMBER                                     
REMARK 290           MMM -> TRANSLATION VECTOR                                  
REMARK 290                                                                      
REMARK 290 CRYSTALLOGRAPHIC SYMMETRY TRANSFORMATIONS                            
REMARK 290 THE FOLLOWING TRANSFORMATIONS OPERATE ON THE ATOM/HETATM             
REMARK 290 RECORDS IN THIS ENTRY TO PRODUCE CRYSTALLOGRAPHICALLY                
REMARK 290 RELATED MOLECULES.                                                   
REMARK 290   SMTRY1   1  1.000000  0.000000  0.000000        0.00000            
REMARK 290   SMTRY2   1  0.000000  1.000000  0.000000        0.00000            
REMARK 290   SMTRY3   1  0.000000  0.000000  1.000000        0.00000            
REMARK 290   SMTRY1   2 -1.000000  0.000000  0.000000        0.00000            
REMARK 290   SMTRY2   2  0.000000  1.000000  0.000000       18.52500            
REMARK 290   SMTRY3   2  0.000000  0.000000 -1.000000        0.00000            
REMARK 290                                                                      
REMARK 290 REMARK: NULL                                                         
REMARK 300                                                                      
REMARK 300 BIOMOLECULE: 1                                                       
REMARK 300 SEE REMARK 350 FOR THE AUTHOR PROVIDED AND/OR PROGRAM                
REMARK 300 GENERATED ASSEMBLY INFORMATION FOR THE STRUCTURE IN                  
REMARK 300 THIS ENTRY. THE REMARK MAY ALSO PROVIDE INFORMATION ON               
REMARK 300 BURIED SURFACE AREA.                                                 
REMARK 350                                                                      
REMARK 350 COORDINATES FOR A COMPLETE MULTIMER REPRESENTING THE KNOWN           
REMARK 350 BIOLOGICALLY SIGNIFICANT OLIGOMERIZATION STATE OF THE                
REMARK 350 MOLECULE CAN BE GENERATED BY APPLYING BIOMT TRANSFORMATIONS          
REMARK 350 GIVEN BELOW.  BOTH NON-CRYSTALLOGRAPHIC AND                          
REMARK 350 CRYSTALLOGRAPHIC OPERATIONS ARE GIVEN.                               
REMARK 350                                                                      
REMARK 350 BIOMOLECULE: 1                                                       
REMARK 350 AUTHOR DETERMINED BIOLOGICAL UNIT: MONOMERIC                         
REMARK 350 APPLY THE FOLLOWING TO CHAINS: A                                     
REMARK 350   BIOMT1   1  1.000000  0.000000  0.000000        0.00000            
REMARK 350   BIOMT2   1  0.000000  1.000000  0.000000        0.00000            
REMARK 350   BIOMT3   1  0.000000  0.000000  1.000000        0.00000            
REMARK 500                                                                      
REMARK 500 GEOMETRY AND STEREOCHEMISTRY                                         
REMARK 500 SUBTOPIC: COVALENT BOND LENGTHS                                      
REMARK 500                                                                      
REMARK 500 THE STEREOCHEMICAL PARAMETERS OF THE FOLLOWING RESIDUES              
REMARK 500 HAVE VALUES WHICH DEVIATE FROM EXPECTED VALUES BY MORE               
REMARK 500 THAN 6*RMSD (M=MODEL NUMBER; RES=RESIDUE NAME; C=CHAIN               
REMARK 500 IDENTIFIER; SSEQ=SEQUENCE NUMBER; I=INSERTION CODE).                 
REMARK 500                                                                      
REMARK 500 STANDARD TABLE:                                                      
REMARK 500 FORMAT: (10X,I3,1X,2(A3,1X,A1,I4,A1,1X,A4,3X),1X,F6.3)               
REMARK 500                                                                      
REMARK 500 EXPECTED VALUES PROTEIN: ENGH AND HUBER, 1999                        
REMARK 500 EXPECTED VALUES NUCLEIC ACID: CLOWNEY ET AL 1996                     
REMARK 500                                                                      
REMARK 500  M RES CSSEQI ATM1   RES CSSEQI ATM2   DEVIATION                     
REMARK 500    GLY A 277   N     GLY A 277   CA      0.128                       
REMARK 500                                                                      
REMARK 500 REMARK: NULL                                                         
REMARK 500                                                                      
REMARK 500 GEOMETRY AND STEREOCHEMISTRY                                         
REMARK 500 SUBTOPIC: COVALENT BOND ANGLES                                       
REMARK 500                                                                      
REMARK 500 THE STEREOCHEMICAL PARAMETERS OF THE FOLLOWING RESIDUES              
REMARK 500 HAVE VALUES WHICH DEVIATE FROM EXPECTED VALUES BY MORE               
REMARK 500 THAN 6*RMSD (M=MODEL NUMBER; RES=RESIDUE NAME; C=CHAIN               
REMARK 500 IDENTIFIER; SSEQ=SEQUENCE NUMBER; I=INSERTION CODE).                 
REMARK 500                                                                      
REMARK 500 STANDARD TABLE:                                                      
REMARK 500 FORMAT: (10X,I3,1X,A3,1X,A1,I4,A1,3(1X,A4,2X),12X,F5.1)              
REMARK 500                                                                      
REMARK 500 EXPECTED VALUES PROTEIN: ENGH AND HUBER, 1999                        
REMARK 500 EXPECTED VALUES NUCLEIC ACID: CLOWNEY ET AL 1996                     
REMARK 500                                                                      
REMARK 500  M RES CSSEQI ATM1   ATM2   ATM3                                     
REMARK 500    ASP A   2   CA  -  C   -  O   ANGL. DEV. =  12.9 DEGREES          
REMARK 500    ARG A   4   NE  -  CZ  -  NH2 ANGL. DEV. =  -3.7 DEGREES          
REMARK 500    ASP A  13   CB  -  CG  -  OD2 ANGL. DEV. =  -9.2 DEGREES          
REMARK 500    ARG A  21   CD  -  NE  -  CZ  ANGL. DEV. = -11.5 DEGREES          
REMARK 500    LYS A  29   CB  -  CA  -  C   ANGL. DEV. = -12.5 DEGREES          
REMARK 500    LYS A  29   N   -  CA  -  CB  ANGL. DEV. =  11.9 DEGREES          
REMARK 500    ASP A  33   CB  -  CG  -  OD2 ANGL. DEV. =   5.5 DEGREES          
REMARK 500    ASP A  40   CB  -  CG  -  OD1 ANGL. DEV. =  -7.4 DEGREES          
REMARK 500    ASP A  44   CB  -  CG  -  OD2 ANGL. DEV. =   6.2 DEGREES          
REMARK 500    ASP A  53   CB  -  CG  -  OD1 ANGL. DEV. =   6.5 DEGREES          
REMARK 500    ASP A  69   CB  -  CG  -  OD1 ANGL. DEV. =  10.8 DEGREES          
REMARK 500    ASP A  69   CB  -  CG  -  OD2 ANGL. DEV. =  -7.3 DEGREES          
REMARK 500    GLU A  78   OE1 -  CD  -  OE2 ANGL. DEV. =  -8.8 DEGREES          
REMARK 500    PHE A  90   CB  -  CG  -  CD2 ANGL. DEV. =   4.7 DEGREES          
REMARK 500    TYR A 106   CB  -  CG  -  CD1 ANGL. DEV. =  -3.7 DEGREES          
REMARK 500    GLY A 109   O   -  C   -  N   ANGL. DEV. =   9.7 DEGREES          
REMARK 500    ASP A 111   CB  -  CG  -  OD1 ANGL. DEV. =  -6.1 DEGREES          
REMARK 500    ASP A 121   CB  -  CG  -  OD1 ANGL. DEV. =   6.1 DEGREES          
REMARK 500    GLN A 131   CA  -  CB  -  CG  ANGL. DEV. =  15.7 DEGREES          
REMARK 500    ARG A 158   NE  -  CZ  -  NH1 ANGL. DEV. =   3.6 DEGREES          
REMARK 500    ARG A 158   NE  -  CZ  -  NH2 ANGL. DEV. =  -6.7 DEGREES          
REMARK 500    TYR A 161   CB  -  CG  -  CD1 ANGL. DEV. =  -4.8 DEGREES          
REMARK 500    GLU A 165   OE1 -  CD  -  OE2 ANGL. DEV. = -10.8 DEGREES          
REMARK 500    ALA A 181   N   -  CA  -  CB  ANGL. DEV. =   9.5 DEGREES          
REMARK 500    ASP A 190   CB  -  CG  -  OD1 ANGL. DEV. =   6.3 DEGREES          
REMARK 500    ASN A 202   CA  -  CB  -  CG  ANGL. DEV. = -17.2 DEGREES          
REMARK 500    PHE A 233   CB  -  CG  -  CD1 ANGL. DEV. =  -4.7 DEGREES          
REMARK 500    ALA A 237   N   -  CA  -  CB  ANGL. DEV. =   8.6 DEGREES          
REMARK 500    GLU A 240   OE1 -  CD  -  OE2 ANGL. DEV. =  -7.6 DEGREES          
REMARK 500    SER A 247   CB  -  CA  -  C   ANGL. DEV. = -11.6 DEGREES          
REMARK 500    GLY A 252   O   -  C   -  N   ANGL. DEV. =  10.3 DEGREES          
REMARK 500    ASN A 256   CB  -  CA  -  C   ANGL. DEV. =  12.2 DEGREES          
REMARK 500    ASN A 256   N   -  CA  -  C   ANGL. DEV. = -17.2 DEGREES          
REMARK 500    LYS A 276   CA  -  C   -  N   ANGL. DEV. =  13.5 DEGREES          
REMARK 500    ASP A 280   OD1 -  CG  -  OD2 ANGL. DEV. =  11.6 DEGREES          
REMARK 500    ASP A 280   CB  -  CG  -  OD2 ANGL. DEV. =  -9.5 DEGREES          
REMARK 500    ARG A 292   CD  -  NE  -  CZ  ANGL. DEV. = -10.0 DEGREES          
REMARK 500    ASP A 299   CB  -  CG  -  OD2 ANGL. DEV. =  -7.3 DEGREES          
REMARK 500    SER A 307   CA  -  C   -  N   ANGL. DEV. = -14.9 DEGREES          
REMARK 500    LYS A 309   N   -  CA  -  CB  ANGL. DEV. =  11.7 DEGREES          
REMARK 500    LYS A 309   N   -  CA  -  C   ANGL. DEV. = -17.2 DEGREES          
REMARK 500                                                                      
REMARK 500 REMARK: NULL                                                         
REMARK 500                                                                      
REMARK 500 GEOMETRY AND STEREOCHEMISTRY                                         
REMARK 500 SUBTOPIC: TORSION ANGLES                                             
REMARK 500                                                                      
REMARK 500 TORSION ANGLES OUTSIDE THE EXPECTED RAMACHANDRAN REGIONS:            
REMARK 500 (M=MODEL NUMBER; RES=RESIDUE NAME; C=CHAIN IDENTIFIER;               
REMARK 500 SSEQ=SEQUENCE NUMBER; I=INSERTION CODE).                             
REMARK 500                                                                      
REMARK 500 STANDARD TABLE:                                                      
REMARK 500 FORMAT:(10X,I3,1X,A3,1X,A1,I4,A1,4X,F7.2,3X,F7.2)                    
REMARK 500                                                                      
REMARK 500 EXPECTED VALUES: GJ KLEYWEGT AND TA JONES (1996). PHI/PSI-           
REMARK 500 CHOLOGY: RAMACHANDRAN REVISITED. STRUCTURE 4, 1395 - 1400            
REMARK 500                                                                      
REMARK 500  M RES CSSEQI        PSI       PHI                                   
REMARK 500    ASN A  91      -37.45     68.27                                   
REMARK 500    ASP A 236      -43.89    140.49                                   
REMARK 500    ASP A 280      125.11    -38.62                                   
REMARK 500    ALA A 304      -14.87    -46.98                                   
REMARK 500    LYS A 308      108.63    -20.34                                   
REMARK 500                                                                      
REMARK 500 REMARK: NULL                                                         
REMARK 500                                                                      
REMARK 500 GEOMETRY AND STEREOCHEMISTRY                                         
REMARK 500 SUBTOPIC: PLANAR GROUPS                                              
REMARK 500                                                                      
REMARK 500 PLANAR GROUPS IN THE FOLLOWING RESIDUES HAVE A TOTAL                 
REMARK 500 RMS DISTANCE OF ALL ATOMS FROM THE BEST-FIT PLANE                    
REMARK 500 BY MORE THAN AN EXPECTED VALUE OF 6*RMSD, WITH AN                    
REMARK 500 RMSD 0.02 ANGSTROMS, OR AT LEAST ONE ATOM HAS                        
REMARK 500 AN RMSD GREATER THAN THIS VALUE                                      
REMARK 500 (M=MODEL NUMBER; RES=RESIDUE NAME; C=CHAIN IDENTIFIER;               
REMARK 500 SSEQ=SEQUENCE NUMBER; I=INSERTION CODE).                             
REMARK 500                                                                      
REMARK 500  M RES CSSEQI        RMS     TYPE                                    
REMARK 500    ARG A   4         0.13    SIDE_CHAIN                              
REMARK 500    ARG A  21         0.15    SIDE_CHAIN                              
REMARK 500    ARG A 158         0.08    SIDE_CHAIN                              
REMARK 500                                                                      
REMARK 500 REMARK: NULL                                                         
REMARK 500                                                                      
REMARK 500 GEOMETRY AND STEREOCHEMISTRY                                         
REMARK 500 SUBTOPIC: CHIRAL CENTERS                                             
REMARK 500                                                                      
REMARK 500 UNEXPECTED CONFIGURATION OF THE FOLLOWING CHIRAL                     
REMARK 500 CENTER(S) USING IMPROPER CA--C--CB--N CHIRALITY                      
REMARK 500 M=MODEL NUMBER; RES=RESIDUE NAME; C=CHAIN                            
REMARK 500 IDENTIFIER; SSEQ=SEQUENCE NUMBER; I=INSERTION CODE                   
REMARK 500                                                                      
REMARK 500 STANDARD TABLE:                                                      
REMARK 500 FORMAT: (11X,I3,1X,A3,1X,A1,I4,A1,6X,F5.1,6X,A1,10X,A1,3X,A16)       
REMARK 500                                                                      
REMARK 500   M RES CSSEQI    IMPROPER   EXPECTED   FOUND DETAILS                
REMARK 500     ASN A 256        45.9      L          L   OUTSIDE RANGE          
REMARK 500                                                                      
REMARK 500 REMARK: NULL                                                         
REMARK 525                                                                      
REMARK 525 SOLVENT                                                              
REMARK 525                                                                      
REMARK 525 THE SOLVENT MOLECULES HAVE CHAIN IDENTIFIERS THAT                    
REMARK 525 INDICATE THE POLYMER CHAIN WITH WHICH THEY ARE MOST                  
REMARK 525 CLOSELY ASSOCIATED. THE REMARK LISTS ALL THE SOLVENT                 
REMARK 525 MOLECULES WHICH ARE MORE THAN 5A AWAY FROM THE                       
REMARK 525 NEAREST POLYMER CHAIN (M = MODEL NUMBER;                             
REMARK 525 RES=RESIDUE NAME; C=CHAIN IDENTIFIER; SSEQ=SEQUENCE                  
REMARK 525 NUMBER; I=INSERTION CODE):                                           
REMARK 525                                                                      
REMARK 525  M RES CSSEQI                                                        
REMARK 525    HOH A 329        DISTANCE =  5.74 ANGSTROMS                       
REMARK 525    HOH A 426        DISTANCE =  5.34 ANGSTROMS                       
REMARK 525    HOH A 451        DISTANCE =  6.24 ANGSTROMS                       
REMARK 525    HOH A 474        DISTANCE =  6.96 ANGSTROMS                       
REMARK 620                                                                      
REMARK 620 METAL COORDINATION                                                   
REMARK 620  (M=MODEL NUMBER; RES=RESIDUE NAME; C=CHAIN IDENTIFIER;              
REMARK 620  SSEQ=SEQUENCE NUMBER; I=INSERTION CODE):                            
REMARK 620                                                                      
REMARK 620 COORDINATION ANGLES FOR:  M RES CSSEQI METAL                         
REMARK 620                              CA A 312  CA                            
REMARK 620 N RES CSSEQI ATOM                                                    
REMARK 620 1 GLN A 140   O                                                      
REMARK 620 2 ASP A 134   OD1 100.8                                              
REMARK 620 3 ASN A 136   OD1 159.9  83.2                                        
REMARK 620 4 ASP A 138   OD2  81.8  90.9  78.4                                  
REMARK 620 5 GLU A 205   OE1 127.4  89.5  71.9 150.1                            
REMARK 620 6 GLU A 205   OE2  77.0  95.0 122.6 158.7  50.7                      
REMARK 620 7 GLN A 142   OE1  85.9 169.9  93.1  97.6  80.4  79.0                
REMARK 620 N                    1     2     3     4     5     6                 
REMARK 800                                                                      
REMARK 800 SITE                                                                 
REMARK 800 SITE_IDENTIFIER: BGC                                                 
REMARK 800 EVIDENCE_CODE: UNKNOWN                                               
REMARK 800 SITE_DESCRIPTION: D-GLUCOSE BINDING SITE                             
REMARK 800 SITE_IDENTIFIER: CAL                                                 
REMARK 800 EVIDENCE_CODE: UNKNOWN                                               
REMARK 800 SITE_DESCRIPTION: CALCIUM ION BINDING SITE                           
REMARK 800 SITE_IDENTIFIER: AC1                                                 
REMARK 800 EVIDENCE_CODE: SOFTWARE                                              
REMARK 800 SITE_DESCRIPTION: BINDING SITE FOR RESIDUE BGC A 310                 
REMARK 800 SITE_IDENTIFIER: AC2                                                 
REMARK 800 EVIDENCE_CODE: SOFTWARE                                              
REMARK 800 SITE_DESCRIPTION: BINDING SITE FOR RESIDUE CA A 312                  
DBREF  2GBP A    1   309  UNP    P02927   DGAL_ECOLI      24    332             
SEQRES   1 A  309  ALA ASP THR ARG ILE GLY VAL THR ILE TYR LYS TYR ASP          
SEQRES   2 A  309  ASP ASN PHE MET SER VAL VAL ARG LYS ALA ILE GLU GLN          
SEQRES   3 A  309  ASP ALA LYS ALA ALA PRO ASP VAL GLN LEU LEU MET ASN          
SEQRES   4 A  309  ASP SER GLN ASN ASP GLN SER LYS GLN ASN ASP GLN ILE          
SEQRES   5 A  309  ASP VAL LEU LEU ALA LYS GLY VAL LYS ALA LEU ALA ILE          
SEQRES   6 A  309  ASN LEU VAL ASP PRO ALA ALA ALA GLY THR VAL ILE GLU          
SEQRES   7 A  309  LYS ALA ARG GLY GLN ASN VAL PRO VAL VAL PHE PHE ASN          
SEQRES   8 A  309  LYS GLU PRO SER ARG LYS ALA LEU ASP SER TYR ASP LYS          
SEQRES   9 A  309  ALA TYR TYR VAL GLY THR ASP SER LYS GLU SER GLY ILE          
SEQRES  10 A  309  ILE GLN GLY ASP LEU ILE ALA LYS HIS TRP ALA ALA ASN          
SEQRES  11 A  309  GLN GLY TRP ASP LEU ASN LYS ASP GLY GLN ILE GLN PHE          
SEQRES  12 A  309  VAL LEU LEU LYS GLY GLU PRO GLY HIS PRO ASP ALA GLU          
SEQRES  13 A  309  ALA ARG THR THR TYR VAL ILE LYS GLU LEU ASN ASP LYS          
SEQRES  14 A  309  GLY ILE LYS THR GLU GLN LEU GLN LEU ASP THR ALA MET          
SEQRES  15 A  309  TRP ASP THR ALA GLN ALA LYS ASP LYS MET ASP ALA TRP          
SEQRES  16 A  309  LEU SER GLY PRO ASN ALA ASN LYS ILE GLU VAL VAL ILE          
SEQRES  17 A  309  ALA ASN ASN ASP ALA MET ALA MET GLY ALA VAL GLU ALA          
SEQRES  18 A  309  LEU LYS ALA HIS ASN LYS SER SER ILE PRO VAL PHE GLY          
SEQRES  19 A  309  VAL ASP ALA LEU PRO GLU ALA LEU ALA LEU VAL LYS SER          
SEQRES  20 A  309  GLY ALA LEU ALA GLY THR VAL LEU ASN ASP ALA ASN ASN          
SEQRES  21 A  309  GLN ALA LYS ALA THR PHE ASP LEU ALA LYS ASN LEU ALA          
SEQRES  22 A  309  ASP GLY LYS GLY ALA ALA ASP GLY THR ASN TRP LYS ILE          
SEQRES  23 A  309  ASP ASN LYS VAL VAL ARG VAL PRO TYR VAL GLY VAL ASP          
SEQRES  24 A  309  LYS ASP ASN LEU ALA GLU PHE SER LYS LYS                      
HET    BGC  A 310      12                                                       
HET     CA  A 312       1                                                       
HETNAM     BGC BETA-D-GLUCOSE                                                   
HETNAM      CA CALCIUM ION                                                      
FORMUL   2  BGC    C6 H12 O6                                                    
FORMUL   3   CA    CA 2+                                                        
FORMUL   4  HOH   *214(H2 O)                                                    
HELIX    1 H01 ASP A   14  ALA A   30  1                                  17    
HELIX    2 H02 ASP A   44  LYS A   58  1                                  15    
HELIX    3 H03 ALA A   72  GLY A   82  1                                  11    
HELIX    4 H04 SER A   95  ASP A  100  1                                   6    
HELIX    5 H05 LYS A  113  ALA A  128  1                                  16    
HELIX    6 H06 HIS A  152  LYS A  169  1                                  18    
HELIX    7 H07 ASP A  184  LEU A  196  1                                  13    
HELIX    8 H08 ASN A  211  HIS A  225  1                                  15    
HELIX    9 H09 LEU A  238  SER A  247  1                                  10    
HELIX   10 H10 ASP A  257  ASP A  274  1                                  18    
SHEET    1   I 6 ASP A  33  ASN A  39  0                                        
SHEET    2   I 6 THR A   3  ILE A   9  1  N  THR A   3   O  ASP A  33           
SHEET    3   I 6 LYS A  61  ILE A  65  1  N  LYS A  61   O  ARG A   4           
SHEET    4   I 6 PRO A  86  PHE A  90  1  O  PRO A  86   N  LEU A  63           
SHEET    5   I 6 LYS A 104  VAL A 108  1  O  LYS A 104   N  VAL A  87           
SHEET    6   I 6 LYS A 289  VAL A 291  1  O  LYS A 289   N  TYR A 107           
SHEET    1  II 6 LYS A 172  THR A 180  0                                        
SHEET    2  II 6 ILE A 141  LYS A 147  1  N  ILE A 141   O  LYS A 172           
SHEET    3  II 6 GLU A 205  ASN A 210  1  N  GLU A 205   O  GLN A 142           
SHEET    4  II 6 PRO A 231  VAL A 235  1  O  PRO A 231   N  VAL A 207           
SHEET    5  II 6 ALA A 251  LEU A 255  1  N  ALA A 251   O  VAL A 232           
SHEET    6  II 6 VAL A 296  VAL A 298  1  O  VAL A 296   N  LEU A 255           
LINK        CA    CA A 312                 O   GLN A 140     1555   1555  2.28  
LINK        CA    CA A 312                 OD1 ASP A 134     1555   1555  2.42  
LINK        CA    CA A 312                 OD1 ASN A 136     1555   1555  2.37  
LINK        CA    CA A 312                 OD2 ASP A 138     1555   1555  2.29  
LINK        CA    CA A 312                 OE1 GLU A 205     1555   1555  2.51  
LINK        CA    CA A 312                 OE2 GLU A 205     1555   1555  2.59  
LINK        CA    CA A 312                 OE1 GLN A 142     1555   1555  2.37  
SITE     1 BGC  8 ASP A  14  ASN A  91  HIS A 152  ASP A 154                    
SITE     2 BGC  8 ARG A 158  ASN A 211  ASP A 236  ASN A 256                    
SITE     1 CAL  6 ASP A 134  ASN A 136  ASP A 138  GLN A 140                    
SITE     2 CAL  6 GLN A 142  GLU A 205                                          
SITE     1 AC1 13 TYR A  10  ASP A  14  PHE A  16  ASN A  91                    
SITE     2 AC1 13 LYS A  92  HIS A 152  ASP A 154  ARG A 158                    
SITE     3 AC1 13 TRP A 183  ASN A 211  ASP A 236  ASN A 256                    
SITE     4 AC1 13 HOH A 313                                                     
SITE     1 AC2  6 ASP A 134  ASN A 136  ASP A 138  GLN A 140                    
SITE     2 AC2  6 GLN A 142  GLU A 205                                          
CRYST1   66.000   37.050   61.570  90.00 106.80  90.00 P 1 21 1      2          
ORIGX1      1.000000  0.000000  0.000000        0.00000                         
ORIGX2      0.000000  1.000000  0.000000        0.00000                         
ORIGX3      0.000000  0.000000  1.000000        0.00000                         
SCALE1      0.015152  0.000000  0.004575        0.00000                         
SCALE2      0.000000  0.026991  0.000000        0.00000                         
SCALE3      0.000000  0.000000  0.016966        0.00000                         
ATOM      1  N   ALA A   1      46.457  12.189  21.556  1.00 56.69           N  
ATOM      2  CA  ALA A   1      47.614  11.997  22.448  1.00 55.96           C  
ATOM      3  C   ALA A   1      47.538  12.947  23.645  1.00 55.17           C  
ATOM      4  O   ALA A   1      46.441  13.476  23.962  1.00 54.88           O  
ATOM      5  CB  ALA A   1      48.911  12.134  21.650  1.00 56.89           C  
ATOM      6  N   ASP A   2      48.702  13.128  24.279  1.00 53.66           N  
ATOM      7  CA  ASP A   2      48.826  13.956  25.493  1.00 50.65           C  
ATOM      8  C   ASP A   2      48.614  15.471  25.323  1.00 47.08           C  
ATOM      9  O   ASP A   2      49.292  16.362  24.807  1.00 47.01           O  
ATOM     10  CB  ASP A   2      50.156  13.635  26.226  1.00 54.68           C  
ATOM     11  CG  ASP A   2      49.984  12.419  27.136  1.00 59.12           C  
ATOM     12  OD1 ASP A   2      50.595  12.308  28.221  1.00 61.77           O  
ATOM     13  OD2 ASP A   2      49.198  11.502  26.778  1.00 59.56           O  
ATOM     14  N   THR A   3      47.447  15.741  25.910  1.00 41.09           N  
ATOM     15  CA  THR A   3      46.832  17.050  26.027  1.00 34.70           C  
ATOM     16  C   THR A   3      47.385  17.634  27.324  1.00 29.64           C  
ATOM     17  O   THR A   3      47.213  16.946  28.362  1.00 30.38           O  
ATOM     18  CB  THR A   3      45.283  16.942  25.986  1.00 34.50           C  
ATOM     19  OG1 THR A   3      44.955  16.384  24.666  1.00 37.33           O  
ATOM     20  CG2 THR A   3      44.577  18.262  26.250  1.00 32.62           C  
ATOM     21  N   ARG A   4      47.981  18.809  27.183  1.00 23.90           N  
ATOM     22  CA  ARG A   4      48.524  19.419  28.403  1.00 21.44           C  
ATOM     23  C   ARG A   4      47.569  20.505  28.878  1.00 16.78           C  
ATOM     24  O   ARG A   4      47.202  21.322  28.010  1.00 16.93           O  
ATOM     25  CB  ARG A   4      49.875  20.088  28.251  1.00 24.19           C  
ATOM     26  CG  ARG A   4      51.091  19.171  28.257  1.00 39.66           C  
ATOM     27  CD  ARG A   4      52.292  20.110  28.292  1.00 48.66           C  
ATOM     28  NE  ARG A   4      52.849  20.151  26.942  1.00 56.93           N  
ATOM     29  CZ  ARG A   4      53.701  19.145  26.631  1.00 61.66           C  
ATOM     30  NH1 ARG A   4      54.310  18.450  27.594  1.00 61.71           N  
ATOM     31  NH2 ARG A   4      53.815  18.835  25.329  1.00 62.88           N  
ATOM     32  N   ILE A   5      47.226  20.413  30.134  1.00 16.55           N  
ATOM     33  CA  ILE A   5      46.337  21.455  30.738  1.00 15.89           C  
ATOM     34  C   ILE A   5      47.080  22.191  31.841  1.00 12.94           C  
ATOM     35  O   ILE A   5      47.622  21.540  32.745  1.00 13.30           O  
ATOM     36  CB  ILE A   5      44.985  20.838  31.220  1.00 20.21           C  
ATOM     37  CG1 ILE A   5      44.281  20.210  30.028  1.00 18.83           C  
ATOM     38  CG2 ILE A   5      44.191  21.965  31.924  1.00 14.90           C  
ATOM     39  CD1 ILE A   5      42.959  19.519  30.216  1.00 16.46           C  
ATOM     40  N   GLY A   6      47.246  23.473  31.818  1.00 11.58           N  
ATOM     41  CA  GLY A   6      47.990  24.212  32.833  1.00 11.27           C  
ATOM     42  C   GLY A   6      46.952  24.641  33.948  1.00 13.13           C  
ATOM     43  O   GLY A   6      45.869  25.070  33.590  1.00 15.11           O  
ATOM     44  N   VAL A   7      47.390  24.530  35.209  1.00  9.48           N  
ATOM     45  CA  VAL A   7      46.448  24.893  36.312  1.00 11.12           C  
ATOM     46  C   VAL A   7      47.180  25.750  37.304  1.00  9.40           C  
ATOM     47  O   VAL A   7      48.352  25.388  37.650  1.00 12.96           O  
ATOM     48  CB  VAL A   7      45.854  23.629  37.028  1.00 14.00           C  
ATOM     49  CG1 VAL A   7      44.853  24.091  38.108  1.00 14.73           C  
ATOM     50  CG2 VAL A   7      45.283  22.627  36.072  1.00 14.81           C  
ATOM     51  N   THR A   8      46.586  26.826  37.761  1.00  5.49           N  
ATOM     52  CA  THR A   8      47.215  27.661  38.765  1.00  7.56           C  
ATOM     53  C   THR A   8      46.218  27.720  39.962  1.00 11.73           C  
ATOM     54  O   THR A   8      45.027  27.908  39.762  1.00 13.10           O  
ATOM     55  CB  THR A   8      47.704  29.099  38.372  1.00  6.74           C  
ATOM     56  OG1 THR A   8      46.524  29.890  37.984  1.00 11.32           O  
ATOM     57  CG2 THR A   8      48.759  29.150  37.222  1.00  8.59           C  
ATOM     58  N   ILE A   9      46.843  27.502  41.106  1.00 10.99           N  
ATOM     59  CA  ILE A   9      46.050  27.591  42.367  1.00 10.03           C  
ATOM     60  C   ILE A   9      46.550  28.858  42.995  1.00  7.46           C  
ATOM     61  O   ILE A   9      47.788  29.017  43.148  1.00  7.96           O  
ATOM     62  CB  ILE A   9      46.263  26.352  43.247  1.00 10.53           C  
ATOM     63  CG1 ILE A   9      45.769  25.088  42.555  1.00 14.07           C  
ATOM     64  CG2 ILE A   9      45.601  26.585  44.685  1.00 11.12           C  
ATOM     65  CD1 ILE A   9      44.324  24.841  42.221  1.00  9.51           C  
ATOM     66  N   TYR A  10      45.640  29.764  43.453  1.00  7.41           N  
ATOM     67  CA  TYR A  10      46.233  31.021  44.016  1.00  5.18           C  
ATOM     68  C   TYR A  10      47.173  30.832  45.142  1.00  8.61           C  
ATOM     69  O   TYR A  10      48.147  31.653  45.189  1.00  9.12           O  
ATOM     70  CB  TYR A  10      45.074  32.030  44.315  1.00  4.62           C  
ATOM     71  CG  TYR A  10      44.620  32.055  45.741  1.00  6.87           C  
ATOM     72  CD1 TYR A  10      45.181  32.987  46.621  1.00  9.72           C  
ATOM     73  CD2 TYR A  10      43.580  31.165  46.128  1.00  7.98           C  
ATOM     74  CE1 TYR A  10      44.742  33.016  47.953  1.00 10.14           C  
ATOM     75  CE2 TYR A  10      43.132  31.250  47.489  1.00 10.01           C  
ATOM     76  CZ  TYR A  10      43.733  32.144  48.346  1.00 10.26           C  
ATOM     77  OH  TYR A  10      43.310  32.218  49.648  1.00  9.57           O  
ATOM     78  N   LYS A  11      46.981  29.849  46.011  1.00  7.16           N  
ATOM     79  CA  LYS A  11      47.899  29.605  47.126  1.00  7.03           C  
ATOM     80  C   LYS A  11      47.499  28.197  47.571  1.00  8.42           C  
ATOM     81  O   LYS A  11      46.373  27.827  47.918  1.00  7.71           O  
ATOM     82  CB  LYS A  11      47.944  30.592  48.252  1.00 15.89           C  
ATOM     83  CG  LYS A  11      47.215  30.370  49.519  1.00 20.24           C  
ATOM     84  CD  LYS A  11      47.292  31.671  50.347  1.00 21.62           C  
ATOM     85  CE  LYS A  11      46.109  31.804  51.244  1.00 24.79           C  
ATOM     86  NZ  LYS A  11      46.466  32.584  52.494  1.00 28.26           N  
ATOM     87  N   TYR A  12      48.528  27.339  47.525  1.00  7.44           N  
ATOM     88  CA  TYR A  12      48.258  25.924  47.912  1.00  8.88           C  
ATOM     89  C   TYR A  12      47.903  25.798  49.402  1.00  8.08           C  
ATOM     90  O   TYR A  12      47.219  24.778  49.701  1.00 13.78           O  
ATOM     91  CB  TYR A  12      49.464  25.011  47.695  1.00  8.07           C  
ATOM     92  CG  TYR A  12      49.570  24.298  46.375  1.00  7.64           C  
ATOM     93  CD1 TYR A  12      49.120  24.889  45.195  1.00  7.79           C  
ATOM     94  CD2 TYR A  12      50.114  22.985  46.339  1.00 10.39           C  
ATOM     95  CE1 TYR A  12      49.176  24.224  43.951  1.00  9.56           C  
ATOM     96  CE2 TYR A  12      50.198  22.350  45.072  1.00  8.29           C  
ATOM     97  CZ  TYR A  12      49.745  22.967  43.922  1.00  8.85           C  
ATOM     98  OH  TYR A  12      49.847  22.283  42.766  1.00 17.86           O  
ATOM     99  N   ASP A  13      48.311  26.641  50.288  1.00  9.58           N  
ATOM    100  CA  ASP A  13      47.844  26.290  51.690  1.00 13.55           C  
ATOM    101  C   ASP A  13      46.468  26.899  52.054  1.00 15.56           C  
ATOM    102  O   ASP A  13      46.082  26.855  53.233  1.00 14.80           O  
ATOM    103  CB  ASP A  13      48.945  26.548  52.699  1.00 23.92           C  
ATOM    104  CG  ASP A  13      49.322  27.997  52.588  1.00 21.98           C  
ATOM    105  OD1 ASP A  13      50.034  28.511  53.427  1.00 33.90           O  
ATOM    106  OD2 ASP A  13      48.830  28.463  51.567  1.00 27.58           O  
ATOM    107  N   ASP A  14      45.704  27.410  51.127  1.00 11.44           N  
ATOM    108  CA  ASP A  14      44.327  27.927  51.409  1.00  9.64           C  
ATOM    109  C   ASP A  14      43.620  26.630  51.696  1.00  9.10           C  
ATOM    110  O   ASP A  14      43.660  25.661  50.898  1.00  6.33           O  
ATOM    111  CB  ASP A  14      43.796  28.659  50.235  1.00  8.80           C  
ATOM    112  CG  ASP A  14      42.352  29.099  50.347  1.00  6.67           C  
ATOM    113  OD1 ASP A  14      42.092  30.311  50.575  1.00 10.97           O  
ATOM    114  OD2 ASP A  14      41.518  28.263  50.147  1.00  8.08           O  
ATOM    115  N   ASN A  15      42.936  26.508  52.840  1.00  7.80           N  
ATOM    116  CA  ASN A  15      42.241  25.255  53.151  1.00  7.20           C  
ATOM    117  C   ASN A  15      41.253  24.782  52.136  1.00  4.47           C  
ATOM    118  O   ASN A  15      41.337  23.555  51.819  1.00  6.51           O  
ATOM    119  CB  ASN A  15      41.472  25.417  54.530  1.00  7.97           C  
ATOM    120  CG  ASN A  15      42.402  25.839  55.627  1.00 11.76           C  
ATOM    121  OD1 ASN A  15      43.026  26.855  55.568  1.00 14.48           O  
ATOM    122  ND2 ASN A  15      42.386  25.037  56.695  1.00 15.97           N  
ATOM    123  N   PHE A  16      40.384  25.584  51.661  1.00  3.97           N  
ATOM    124  CA  PHE A  16      39.380  25.210  50.699  1.00  6.12           C  
ATOM    125  C   PHE A  16      40.013  24.789  49.337  1.00  6.69           C  
ATOM    126  O   PHE A  16      39.750  23.758  48.774  1.00  8.90           O  
ATOM    127  CB  PHE A  16      38.383  26.382  50.470  1.00  4.66           C  
ATOM    128  CG  PHE A  16      37.314  25.927  49.461  1.00  9.77           C  
ATOM    129  CD1 PHE A  16      37.246  26.548  48.217  1.00  5.50           C  
ATOM    130  CD2 PHE A  16      36.418  24.959  49.830  1.00  9.18           C  
ATOM    131  CE1 PHE A  16      36.274  26.109  47.302  1.00 10.79           C  
ATOM    132  CE2 PHE A  16      35.433  24.512  48.956  1.00  8.16           C  
ATOM    133  CZ  PHE A  16      35.376  25.074  47.654  1.00 11.90           C  
ATOM    134  N   MET A  17      40.882  25.706  48.862  1.00  7.04           N  
ATOM    135  CA  MET A  17      41.558  25.399  47.530  1.00  9.54           C  
ATOM    136  C   MET A  17      42.376  24.161  47.636  1.00  8.54           C  
ATOM    137  O   MET A  17      42.647  23.514  46.615  1.00  9.98           O  
ATOM    138  CB  MET A  17      42.342  26.637  47.055  1.00  7.23           C  
ATOM    139  CG  MET A  17      41.413  27.746  46.580  1.00 11.40           C  
ATOM    140  SD  MET A  17      40.075  27.269  45.547  1.00 14.83           S  
ATOM    141  CE  MET A  17      40.959  26.434  44.139  1.00 11.36           C  
ATOM    142  N   SER A  18      42.819  23.684  48.815  1.00  8.07           N  
ATOM    143  CA  SER A  18      43.609  22.468  48.968  1.00 10.09           C  
ATOM    144  C   SER A  18      42.710  21.267  48.633  1.00 10.53           C  
ATOM    145  O   SER A  18      43.151  20.346  47.988  1.00  9.93           O  
ATOM    146  CB  SER A  18      44.292  22.420  50.335  1.00 13.28           C  
ATOM    147  OG  SER A  18      44.994  21.163  50.411  1.00 24.69           O  
ATOM    148  N   VAL A  19      41.448  21.304  49.015  1.00  6.97           N  
ATOM    149  CA  VAL A  19      40.454  20.287  48.733  1.00  9.20           C  
ATOM    150  C   VAL A  19      40.163  20.276  47.225  1.00  7.15           C  
ATOM    151  O   VAL A  19      40.099  19.234  46.592  1.00  8.14           O  
ATOM    152  CB  VAL A  19      39.193  20.613  49.584  1.00  8.91           C  
ATOM    153  CG1 VAL A  19      38.059  19.674  49.220  1.00 19.63           C  
ATOM    154  CG2 VAL A  19      39.562  20.624  51.074  1.00  6.44           C  
ATOM    155  N   VAL A  20      39.947  21.492  46.703  1.00  7.04           N  
ATOM    156  CA  VAL A  20      39.649  21.603  45.260  1.00  7.62           C  
ATOM    157  C   VAL A  20      40.858  21.067  44.491  1.00  7.14           C  
ATOM    158  O   VAL A  20      40.605  20.302  43.552  1.00 10.06           O  
ATOM    159  CB  VAL A  20      39.356  23.026  44.861  1.00  8.12           C  
ATOM    160  CG1 VAL A  20      39.139  23.192  43.347  1.00 11.04           C  
ATOM    161  CG2 VAL A  20      38.186  23.684  45.629  1.00  8.69           C  
ATOM    162  N   ARG A  21      42.045  21.481  44.831  1.00  8.49           N  
ATOM    163  CA  ARG A  21      43.265  21.012  44.116  1.00 10.44           C  
ATOM    164  C   ARG A  21      43.342  19.493  44.057  1.00 16.34           C  
ATOM    165  O   ARG A  21      43.480  18.868  43.001  1.00 13.96           O  
ATOM    166  CB  ARG A  21      44.527  21.666  44.749  1.00 14.50           C  
ATOM    167  CG  ARG A  21      45.806  21.001  44.163  1.00 23.71           C  
ATOM    168  CD  ARG A  21      46.998  21.507  44.767  1.00 23.81           C  
ATOM    169  NE  ARG A  21      47.096  21.234  46.240  1.00 24.32           N  
ATOM    170  CZ  ARG A  21      47.603  20.006  46.498  1.00 26.25           C  
ATOM    171  NH1 ARG A  21      47.544  19.101  45.524  1.00 28.12           N  
ATOM    172  NH2 ARG A  21      48.254  19.722  47.624  1.00 26.90           N  
ATOM    173  N   LYS A  22      43.242  18.805  45.183  1.00 13.82           N  
ATOM    174  CA  LYS A  22      43.288  17.353  45.272  1.00 12.70           C  
ATOM    175  C   LYS A  22      42.200  16.680  44.497  1.00 11.65           C  
ATOM    176  O   LYS A  22      42.408  15.590  43.987  1.00 14.47           O  
ATOM    177  CB  LYS A  22      43.215  16.957  46.762  1.00 15.21           C  
ATOM    178  CG  LYS A  22      44.454  17.634  47.431  1.00 18.65           C  
ATOM    179  CD  LYS A  22      44.472  17.031  48.839  1.00 22.88           C  
ATOM    180  CE  LYS A  22      45.795  17.216  49.531  1.00 25.39           C  
ATOM    181  NZ  LYS A  22      45.453  17.489  50.957  1.00 22.78           N  
ATOM    182  N   ALA A  23      41.022  17.264  44.344  1.00 12.16           N  
ATOM    183  CA  ALA A  23      39.892  16.710  43.599  1.00 13.22           C  
ATOM    184  C   ALA A  23      40.233  16.872  42.115  1.00 12.85           C  
ATOM    185  O   ALA A  23      40.015  15.904  41.382  1.00 13.13           O  
ATOM    186  CB  ALA A  23      38.527  17.319  43.928  1.00 12.05           C  
ATOM    187  N   ILE A  24      40.756  18.036  41.716  1.00 11.80           N  
ATOM    188  CA  ILE A  24      41.132  18.110  40.290  1.00 10.73           C  
ATOM    189  C   ILE A  24      42.159  17.016  39.968  1.00  9.74           C  
ATOM    190  O   ILE A  24      42.041  16.336  38.929  1.00 12.88           O  
ATOM    191  CB  ILE A  24      41.712  19.504  39.944  1.00 11.82           C  
ATOM    192  CG1 ILE A  24      40.681  20.631  40.085  1.00 19.72           C  
ATOM    193  CG2 ILE A  24      42.383  19.507  38.477  1.00 16.39           C  
ATOM    194  CD1 ILE A  24      41.302  22.098  40.185  1.00 21.83           C  
ATOM    195  N   GLU A  25      43.176  16.872  40.801  1.00  9.42           N  
ATOM    196  CA  GLU A  25      44.216  15.867  40.478  1.00 11.41           C  
ATOM    197  C   GLU A  25      43.636  14.474  40.437  1.00 16.74           C  
ATOM    198  O   GLU A  25      44.092  13.701  39.545  1.00 16.02           O  
ATOM    199  CB  GLU A  25      45.384  15.908  41.464  1.00 12.20           C  
ATOM    200  CG  GLU A  25      46.167  17.253  41.446  1.00 17.46           C  
ATOM    201  CD  GLU A  25      47.221  17.323  42.526  1.00 22.64           C  
ATOM    202  OE1 GLU A  25      47.423  16.543  43.459  1.00 35.47           O  
ATOM    203  OE2 GLU A  25      47.917  18.343  42.444  1.00 30.12           O  
ATOM    204  N   GLN A  26      42.723  14.148  41.335  1.00 15.30           N  
ATOM    205  CA  GLN A  26      42.089  12.829  41.340  1.00 17.97           C  
ATOM    206  C   GLN A  26      41.317  12.600  40.050  1.00 14.85           C  
ATOM    207  O   GLN A  26      41.358  11.539  39.439  1.00 14.71           O  
ATOM    208  CB  GLN A  26      41.030  12.670  42.438  1.00 23.02           C  
ATOM    209  CG  GLN A  26      41.341  11.735  43.535  1.00 33.99           C  
ATOM    210  CD  GLN A  26      41.782  10.330  43.189  1.00 32.16           C  
ATOM    211  OE1 GLN A  26      41.066   9.458  42.666  1.00 31.37           O  
ATOM    212  NE2 GLN A  26      43.055  10.205  43.552  1.00 31.87           N  
ATOM    213  N   ASP A  27      40.558  13.631  39.668  1.00 15.29           N  
ATOM    214  CA  ASP A  27      39.741  13.601  38.460  1.00 14.90           C  
ATOM    215  C   ASP A  27      40.628  13.354  37.192  1.00 17.43           C  
ATOM    216  O   ASP A  27      40.157  12.592  36.318  1.00 15.91           O  
ATOM    217  CB  ASP A  27      38.926  14.865  38.237  1.00 13.71           C  
ATOM    218  CG  ASP A  27      37.817  15.106  39.281  1.00 14.12           C  
ATOM    219  OD1 ASP A  27      37.461  16.277  39.434  1.00 15.42           O  
ATOM    220  OD2 ASP A  27      37.434  14.126  39.891  1.00 17.15           O  
ATOM    221  N   ALA A  28      41.751  14.008  37.181  1.00 15.36           N  
ATOM    222  CA  ALA A  28      42.707  13.875  36.054  1.00 17.48           C  
ATOM    223  C   ALA A  28      43.247  12.448  35.990  1.00 20.64           C  
ATOM    224  O   ALA A  28      43.447  12.090  34.816  1.00 22.50           O  
ATOM    225  CB  ALA A  28      43.887  14.828  36.136  1.00 14.25           C  
ATOM    226  N   LYS A  29      43.469  11.738  37.075  1.00 21.33           N  
ATOM    227  CA  LYS A  29      43.972  10.378  37.110  1.00 25.85           C  
ATOM    228  C   LYS A  29      43.103   9.514  36.201  1.00 27.35           C  
ATOM    229  O   LYS A  29      43.647   8.512  35.737  1.00 32.87           O  
ATOM    230  CB  LYS A  29      43.895   9.495  38.378  1.00 22.52           C  
ATOM    231  CG  LYS A  29      44.732   9.983  39.522  1.00 27.16           C  
ATOM    232  CD  LYS A  29      45.217   8.889  40.478  1.00 27.92           C  
ATOM    233  CE  LYS A  29      44.043   8.449  41.370  1.00 33.08           C  
ATOM    234  NZ  LYS A  29      44.486   8.383  42.766  1.00 36.41           N  
ATOM    235  N   ALA A  30      41.871   9.924  36.031  1.00 27.99           N  
ATOM    236  CA  ALA A  30      41.009   9.066  35.186  1.00 29.18           C  
ATOM    237  C   ALA A  30      40.975   9.469  33.742  1.00 30.96           C  
ATOM    238  O   ALA A  30      40.202   8.852  32.974  1.00 35.31           O  
ATOM    239  CB  ALA A  30      39.648   8.985  35.890  1.00 35.07           C  
ATOM    240  N   ALA A  31      41.788  10.397  33.279  1.00 30.21           N  
ATOM    241  CA  ALA A  31      41.876  10.848  31.888  1.00 27.74           C  
ATOM    242  C   ALA A  31      43.306  10.486  31.478  1.00 25.76           C  
ATOM    243  O   ALA A  31      44.179  11.313  31.660  1.00 24.22           O  
ATOM    244  CB  ALA A  31      41.614  12.330  31.712  1.00 26.81           C  
ATOM    245  N   PRO A  32      43.515   9.270  30.985  1.00 25.59           N  
ATOM    246  CA  PRO A  32      44.864   8.863  30.621  1.00 27.64           C  
ATOM    247  C   PRO A  32      45.608   9.761  29.629  1.00 27.29           C  
ATOM    248  O   PRO A  32      46.855   9.876  29.688  1.00 27.85           O  
ATOM    249  CB  PRO A  32      44.691   7.418  30.111  1.00 25.63           C  
ATOM    250  CG  PRO A  32      43.262   7.052  30.216  1.00 25.86           C  
ATOM    251  CD  PRO A  32      42.482   8.235  30.768  1.00 24.33           C  
ATOM    252  N   ASP A  33      44.905  10.386  28.738  1.00 27.36           N  
ATOM    253  CA  ASP A  33      45.466  11.251  27.699  1.00 28.96           C  
ATOM    254  C   ASP A  33      45.831  12.666  28.122  1.00 27.85           C  
ATOM    255  O   ASP A  33      46.449  13.439  27.347  1.00 27.80           O  
ATOM    256  CB  ASP A  33      44.414  11.325  26.590  1.00 32.11           C  
ATOM    257  CG  ASP A  33      43.034  11.772  27.013  1.00 40.05           C  
ATOM    258  OD1 ASP A  33      42.404  12.537  26.226  1.00 41.00           O  
ATOM    259  OD2 ASP A  33      42.478  11.410  28.081  1.00 41.39           O  
ATOM    260  N   VAL A  34      45.454  13.028  29.336  1.00 24.91           N  
ATOM    261  CA  VAL A  34      45.745  14.385  29.806  1.00 23.16           C  
ATOM    262  C   VAL A  34      46.913  14.451  30.727  1.00 20.70           C  
ATOM    263  O   VAL A  34      47.056  13.572  31.618  1.00 18.95           O  
ATOM    264  CB  VAL A  34      44.488  14.887  30.603  1.00 25.85           C  
ATOM    265  CG1 VAL A  34      44.899  15.993  31.566  1.00 24.84           C  
ATOM    266  CG2 VAL A  34      43.317  15.316  29.776  1.00 20.71           C  
ATOM    267  N   GLN A  35      47.669  15.494  30.603  1.00 19.79           N  
ATOM    268  CA  GLN A  35      48.829  15.738  31.507  1.00 19.97           C  
ATOM    269  C   GLN A  35      48.547  17.050  32.258  1.00 18.91           C  
ATOM    270  O   GLN A  35      48.326  18.070  31.601  1.00 18.65           O  
ATOM    271  CB  GLN A  35      50.140  15.823  30.750  1.00 25.13           C  
ATOM    272  CG  GLN A  35      51.390  15.749  31.618  1.00 35.75           C  
ATOM    273  CD  GLN A  35      52.602  16.281  30.862  1.00 36.65           C  
ATOM    274  OE1 GLN A  35      52.712  16.111  29.659  1.00 38.02           O  
ATOM    275  NE2 GLN A  35      53.487  16.913  31.630  1.00 38.86           N  
ATOM    276  N   LEU A  36      48.568  17.112  33.572  1.00 17.08           N  
ATOM    277  CA  LEU A  36      48.288  18.388  34.253  1.00 19.52           C  
ATOM    278  C   LEU A  36      49.561  19.049  34.722  1.00 17.43           C  
ATOM    279  O   LEU A  36      50.334  18.280  35.338  1.00 16.84           O  
ATOM    280  CB  LEU A  36      47.361  18.133  35.456  1.00 27.64           C  
ATOM    281  CG  LEU A  36      45.987  18.705  35.643  1.00 27.83           C  
ATOM    282  CD1 LEU A  36      45.070  18.495  34.482  1.00 27.95           C  
ATOM    283  CD2 LEU A  36      45.360  18.018  36.899  1.00 26.38           C  
ATOM    284  N   LEU A  37      49.700  20.313  34.482  1.00 12.96           N  
ATOM    285  CA  LEU A  37      50.856  21.056  34.945  1.00 15.64           C  
ATOM    286  C   LEU A  37      50.241  21.969  36.054  1.00 12.14           C  
ATOM    287  O   LEU A  37      49.644  22.974  35.702  1.00 15.28           O  
ATOM    288  CB  LEU A  37      51.554  21.858  33.866  1.00 14.71           C  
ATOM    289  CG  LEU A  37      52.468  21.082  32.856  1.00 16.62           C  
ATOM    290  CD1 LEU A  37      51.785  19.848  32.440  1.00 20.28           C  
ATOM    291  CD2 LEU A  37      52.693  22.017  31.665  1.00 21.32           C  
ATOM    292  N   MET A  38      50.389  21.603  37.274  1.00 16.30           N  
ATOM    293  CA  MET A  38      49.862  22.350  38.442  1.00 12.41           C  
ATOM    294  C   MET A  38      50.824  23.333  38.958  1.00 13.27           C  
ATOM    295  O   MET A  38      52.048  23.022  39.029  1.00 15.42           O  
ATOM    296  CB  MET A  38      49.529  21.252  39.533  1.00 18.82           C  
ATOM    297  CG  MET A  38      48.320  20.450  39.005  1.00 22.05           C  
ATOM    298  SD  MET A  38      46.797  20.942  39.768  1.00 38.32           S  
ATOM    299  CE  MET A  38      47.210  21.577  41.352  1.00 27.77           C  
ATOM    300  N   ASN A  39      50.462  24.567  39.369  1.00  9.64           N  
ATOM    301  CA  ASN A  39      51.415  25.539  39.915  1.00  8.62           C  
ATOM    302  C   ASN A  39      50.800  26.201  41.176  1.00  7.01           C  
ATOM    303  O   ASN A  39      49.543  26.463  41.153  1.00 10.35           O  
ATOM    304  CB  ASN A  39      51.723  26.644  38.906  1.00 13.62           C  
ATOM    305  CG  ASN A  39      52.563  26.271  37.662  1.00 21.54           C  
ATOM    306  OD1 ASN A  39      52.345  26.681  36.541  1.00 31.80           O  
ATOM    307  ND2 ASN A  39      53.560  25.447  37.761  1.00 27.05           N  
ATOM    308  N   ASP A  40      51.601  26.445  42.156  1.00  9.53           N  
ATOM    309  CA  ASP A  40      51.262  27.147  43.376  1.00 10.57           C  
ATOM    310  C   ASP A  40      51.632  28.614  43.112  1.00 10.16           C  
ATOM    311  O   ASP A  40      52.857  28.840  42.960  1.00  9.55           O  
ATOM    312  CB  ASP A  40      51.977  26.608  44.573  1.00  7.88           C  
ATOM    313  CG  ASP A  40      51.595  27.432  45.846  1.00 10.85           C  
ATOM    314  OD1 ASP A  40      52.311  27.121  46.803  1.00 13.16           O  
ATOM    315  OD2 ASP A  40      50.700  28.226  45.735  1.00 12.10           O  
ATOM    316  N   SER A  41      50.703  29.546  43.071  1.00  8.41           N  
ATOM    317  CA  SER A  41      51.037  30.976  42.796  1.00 10.41           C  
ATOM    318  C   SER A  41      51.562  31.726  44.034  1.00  8.88           C  
ATOM    319  O   SER A  41      51.941  32.887  43.869  1.00  9.45           O  
ATOM    320  CB  SER A  41      49.937  31.756  42.127  1.00  3.46           C  
ATOM    321  OG  SER A  41      49.597  31.035  40.930  1.00  8.75           O  
ATOM    322  N   GLN A  42      51.553  31.024  45.142  1.00 12.08           N  
ATOM    323  CA  GLN A  42      52.041  31.523  46.392  1.00 10.09           C  
ATOM    324  C   GLN A  42      51.435  32.891  46.738  1.00 13.35           C  
ATOM    325  O   GLN A  42      52.142  33.800  47.249  1.00 11.76           O  
ATOM    326  CB  GLN A  42      53.582  31.564  46.328  1.00 18.89           C  
ATOM    327  CG  GLN A  42      54.215  30.170  46.369  1.00 20.69           C  
ATOM    328  CD  GLN A  42      55.747  30.182  46.292  1.00 26.02           C  
ATOM    329  OE1 GLN A  42      56.374  31.172  45.899  1.00 20.29           O  
ATOM    330  NE2 GLN A  42      56.269  29.010  46.674  1.00 27.84           N  
ATOM    331  N   ASN A  43      50.135  32.972  46.445  1.00 10.37           N  
ATOM    332  CA  ASN A  43      49.429  34.269  46.750  1.00  9.07           C  
ATOM    333  C   ASN A  43      50.005  35.496  46.181  1.00 11.29           C  
ATOM    334  O   ASN A  43      49.932  36.620  46.744  1.00  9.97           O  
ATOM    335  CB  ASN A  43      49.302  34.410  48.311  1.00 13.01           C  
ATOM    336  CG  ASN A  43      48.118  35.315  48.674  1.00 17.11           C  
ATOM    337  OD1 ASN A  43      48.117  36.040  49.713  1.00 24.03           O  
ATOM    338  ND2 ASN A  43      47.085  35.482  47.871  1.00  9.85           N  
ATOM    339  N   ASP A  44      50.570  35.441  44.955  1.00 13.63           N  
ATOM    340  CA  ASP A  44      51.155  36.624  44.309  1.00  8.77           C  
ATOM    341  C   ASP A  44      50.762  36.675  42.854  1.00  9.98           C  
ATOM    342  O   ASP A  44      51.182  35.755  42.103  1.00  8.99           O  
ATOM    343  CB  ASP A  44      52.666  36.505  44.603  1.00 11.98           C  
ATOM    344  CG  ASP A  44      53.542  37.622  44.039  1.00 18.50           C  
ATOM    345  OD1 ASP A  44      54.663  37.792  44.597  1.00 28.75           O  
ATOM    346  OD2 ASP A  44      53.231  38.335  43.118  1.00 15.30           O  
ATOM    347  N   GLN A  45      49.978  37.655  42.426  1.00  7.96           N  
ATOM    348  CA  GLN A  45      49.588  37.655  40.983  1.00 11.71           C  
ATOM    349  C   GLN A  45      50.784  37.777  40.020  1.00 12.94           C  
ATOM    350  O   GLN A  45      50.630  37.278  38.882  1.00 10.77           O  
ATOM    351  CB  GLN A  45      48.610  38.778  40.689  1.00  9.44           C  
ATOM    352  CG  GLN A  45      47.857  38.727  39.357  1.00 11.48           C  
ATOM    353  CD  GLN A  45      47.103  37.433  39.305  1.00 12.66           C  
ATOM    354  OE1 GLN A  45      46.325  37.045  40.237  1.00 12.74           O  
ATOM    355  NE2 GLN A  45      47.291  36.720  38.190  1.00  9.54           N  
ATOM    356  N   SER A  46      51.855  38.449  40.501  1.00 14.72           N  
ATOM    357  CA  SER A  46      53.057  38.579  39.627  1.00 15.80           C  
ATOM    358  C   SER A  46      53.650  37.245  39.346  1.00 14.19           C  
ATOM    359  O   SER A  46      54.048  36.997  38.213  1.00 14.99           O  
ATOM    360  CB  SER A  46      54.180  39.492  40.220  1.00 13.54           C  
ATOM    361  OG  SER A  46      53.552  40.796  40.056  1.00 23.97           O  
ATOM    362  N   LYS A  47      53.690  36.369  40.337  1.00 12.88           N  
ATOM    363  CA  LYS A  47      54.209  35.016  40.278  1.00 12.61           C  
ATOM    364  C   LYS A  47      53.305  34.192  39.375  1.00 13.50           C  
ATOM    365  O   LYS A  47      53.768  33.416  38.548  1.00 10.61           O  
ATOM    366  CB  LYS A  47      54.328  34.280  41.616  1.00 13.41           C  
ATOM    367  CG  LYS A  47      55.522  34.935  42.408  1.00 23.66           C  
ATOM    368  CD  LYS A  47      55.709  34.214  43.717  1.00 23.96           C  
ATOM    369  CE  LYS A  47      56.889  34.668  44.556  1.00 32.86           C  
ATOM    370  NZ  LYS A  47      56.659  36.077  45.072  1.00 42.06           N  
ATOM    371  N   GLN A  48      51.996  34.369  39.522  1.00 11.58           N  
ATOM    372  CA  GLN A  48      51.013  33.682  38.730  1.00  8.79           C  
ATOM    373  C   GLN A  48      51.151  34.140  37.239  1.00  8.81           C  
ATOM    374  O   GLN A  48      51.031  33.279  36.336  1.00  8.57           O  
ATOM    375  CB  GLN A  48      49.579  33.900  39.175  1.00  6.32           C  
ATOM    376  CG  GLN A  48      48.571  33.090  38.442  1.00  7.72           C  
ATOM    377  CD  GLN A  48      47.161  33.157  39.070  1.00  8.98           C  
ATOM    378  OE1 GLN A  48      46.333  33.977  38.677  1.00 12.56           O  
ATOM    379  NE2 GLN A  48      47.010  32.273  40.061  1.00 10.63           N  
ATOM    380  N   ASN A  49      51.380  35.426  37.093  1.00  9.63           N  
ATOM    381  CA  ASN A  49      51.504  35.944  35.673  1.00 15.83           C  
ATOM    382  C   ASN A  49      52.696  35.234  34.980  1.00 14.86           C  
ATOM    383  O   ASN A  49      52.546  34.816  33.830  1.00 16.97           O  
ATOM    384  CB  ASN A  49      51.522  37.481  35.655  1.00 15.77           C  
ATOM    385  CG  ASN A  49      50.199  38.180  35.954  1.00 15.32           C  
ATOM    386  OD1 ASN A  49      49.127  37.548  35.843  1.00 18.15           O  
ATOM    387  ND2 ASN A  49      50.208  39.447  36.336  1.00 16.09           N  
ATOM    388  N   ASP A  50      53.781  35.130  35.679  1.00 17.09           N  
ATOM    389  CA  ASP A  50      55.007  34.469  35.133  1.00 15.57           C  
ATOM    390  C   ASP A  50      54.703  33.020  34.857  1.00 16.34           C  
ATOM    391  O   ASP A  50      55.129  32.381  33.871  1.00 14.48           O  
ATOM    392  CB  ASP A  50      56.169  34.620  36.095  1.00 21.39           C  
ATOM    393  CG  ASP A  50      56.725  36.040  36.218  1.00 29.50           C  
ATOM    394  OD1 ASP A  50      57.418  36.276  37.228  1.00 30.53           O  
ATOM    395  OD2 ASP A  50      56.425  36.882  35.344  1.00 33.21           O  
ATOM    396  N   GLN A  51      53.941  32.414  35.802  1.00 13.62           N  
ATOM    397  CA  GLN A  51      53.607  30.980  35.643  1.00 11.43           C  
ATOM    398  C   GLN A  51      52.795  30.736  34.417  1.00 12.95           C  
ATOM    399  O   GLN A  51      53.074  29.675  33.783  1.00 12.51           O  
ATOM    400  CB  GLN A  51      52.932  30.359  36.905  1.00  6.96           C  
ATOM    401  CG  GLN A  51      53.925  30.285  38.078  1.00 13.66           C  
ATOM    402  CD  GLN A  51      53.101  30.104  39.398  1.00 14.86           C  
ATOM    403  OE1 GLN A  51      51.912  30.422  39.451  1.00 14.72           O  
ATOM    404  NE2 GLN A  51      53.905  29.535  40.302  1.00 12.93           N  
ATOM    405  N   ILE A  52      51.841  31.590  34.112  1.00  9.89           N  
ATOM    406  CA  ILE A  52      51.012  31.420  32.921  1.00 13.07           C  
ATOM    407  C   ILE A  52      51.827  31.527  31.589  1.00 14.28           C  
ATOM    408  O   ILE A  52      51.540  30.836  30.609  1.00 13.97           O  
ATOM    409  CB  ILE A  52      49.871  32.517  32.886  1.00 13.49           C  
ATOM    410  CG1 ILE A  52      48.913  32.185  34.083  1.00 14.43           C  
ATOM    411  CG2 ILE A  52      49.109  32.676  31.560  1.00 12.60           C  
ATOM    412  CD1 ILE A  52      47.935  33.345  34.353  1.00 18.73           C  
ATOM    413  N   ASP A  53      52.786  32.429  31.683  1.00 17.60           N  
ATOM    414  CA  ASP A  53      53.698  32.658  30.527  1.00 16.68           C  
ATOM    415  C   ASP A  53      54.451  31.353  30.328  1.00 14.56           C  
ATOM    416  O   ASP A  53      54.550  30.910  29.160  1.00 18.00           O  
ATOM    417  CB  ASP A  53      54.644  33.822  30.709  1.00 16.76           C  
ATOM    418  CG  ASP A  53      54.022  35.175  30.545  1.00 18.03           C  
ATOM    419  OD1 ASP A  53      52.964  35.400  29.935  1.00 21.20           O  
ATOM    420  OD2 ASP A  53      54.657  36.095  31.143  1.00 22.44           O  
ATOM    421  N   VAL A  54      54.921  30.740  31.354  1.00 13.68           N  
ATOM    422  CA  VAL A  54      55.680  29.479  31.243  1.00 11.82           C  
ATOM    423  C   VAL A  54      54.790  28.407  30.686  1.00 15.77           C  
ATOM    424  O   VAL A  54      55.189  27.631  29.764  1.00 14.05           O  
ATOM    425  CB  VAL A  54      56.367  29.106  32.575  1.00 11.70           C  
ATOM    426  CG1 VAL A  54      56.716  27.613  32.663  1.00 14.25           C  
ATOM    427  CG2 VAL A  54      57.568  29.945  32.892  1.00 13.80           C  
ATOM    428  N   LEU A  55      53.545  28.293  31.225  1.00  9.92           N  
ATOM    429  CA  LEU A  55      52.652  27.288  30.697  1.00 13.41           C  
ATOM    430  C   LEU A  55      52.341  27.439  29.213  1.00 13.99           C  
ATOM    431  O   LEU A  55      52.278  26.412  28.556  1.00 15.58           O  
ATOM    432  CB  LEU A  55      51.314  27.476  31.478  1.00 16.54           C  
ATOM    433  CG  LEU A  55      51.009  26.567  32.651  1.00 17.58           C  
ATOM    434  CD1 LEU A  55      52.193  25.902  33.238  1.00 17.25           C  
ATOM    435  CD2 LEU A  55      50.242  27.398  33.719  1.00 14.14           C  
ATOM    436  N   LEU A  56      52.106  28.666  28.796  1.00 16.15           N  
ATOM    437  CA  LEU A  56      51.738  28.969  27.412  1.00 15.22           C  
ATOM    438  C   LEU A  56      52.975  28.577  26.549  1.00 19.12           C  
ATOM    439  O   LEU A  56      52.748  28.045  25.458  1.00 19.17           O  
ATOM    440  CB  LEU A  56      51.290  30.418  27.283  1.00 16.49           C  
ATOM    441  CG  LEU A  56      49.862  30.788  27.775  1.00 11.74           C  
ATOM    442  CD1 LEU A  56      49.528  32.255  27.617  1.00 15.00           C  
ATOM    443  CD2 LEU A  56      48.867  29.941  27.019  1.00 16.21           C  
ATOM    444  N   ALA A  57      54.138  28.858  27.077  1.00 20.08           N  
ATOM    445  CA  ALA A  57      55.421  28.518  26.391  1.00 25.15           C  
ATOM    446  C   ALA A  57      55.525  27.003  26.244  1.00 22.79           C  
ATOM    447  O   ALA A  57      56.089  26.578  25.194  1.00 27.71           O  
ATOM    448  CB  ALA A  57      56.642  29.088  27.095  1.00 23.04           C  
ATOM    449  N   LYS A  58      55.028  26.179  27.095  1.00 21.93           N  
ATOM    450  CA  LYS A  58      55.016  24.734  27.136  1.00 22.77           C  
ATOM    451  C   LYS A  58      53.914  24.046  26.344  1.00 23.01           C  
ATOM    452  O   LYS A  58      53.692  22.815  26.444  1.00 26.38           O  
ATOM    453  CB  LYS A  58      54.879  24.157  28.556  1.00 22.37           C  
ATOM    454  CG  LYS A  58      56.179  24.371  29.283  1.00 27.33           C  
ATOM    455  CD  LYS A  58      56.094  24.046  30.750  1.00 25.91           C  
ATOM    456  CE  LYS A  58      57.497  23.717  31.266  1.00 35.82           C  
ATOM    457  NZ  LYS A  58      58.101  22.882  30.128  1.00 34.87           N  
ATOM    458  N   GLY A  59      53.195  24.830  25.593  1.00 22.70           N  
ATOM    459  CA  GLY A  59      52.124  24.368  24.742  1.00 21.83           C  
ATOM    460  C   GLY A  59      50.863  23.824  25.335  1.00 21.97           C  
ATOM    461  O   GLY A  59      50.308  22.912  24.713  1.00 22.94           O  
ATOM    462  N   VAL A  60      50.413  24.360  26.485  1.00 18.14           N  
ATOM    463  CA  VAL A  60      49.161  23.802  27.048  1.00 16.74           C  
ATOM    464  C   VAL A  60      48.026  24.127  26.086  1.00  9.90           C  
ATOM    465  O   VAL A  60      48.084  25.177  25.376  1.00 13.69           O  
ATOM    466  CB  VAL A  60      48.904  24.327  28.474  1.00 11.30           C  
ATOM    467  CG1 VAL A  60      50.015  23.950  29.453  1.00 19.27           C  
ATOM    468  CG2 VAL A  60      48.682  25.835  28.362  1.00 14.98           C  
ATOM    469  N   LYS A  61      47.054  23.277  26.033  1.00 11.03           N  
ATOM    470  CA  LYS A  61      45.852  23.329  25.200  1.00 12.15           C  
ATOM    471  C   LYS A  61      44.707  24.039  25.910  1.00 11.25           C  
ATOM    472  O   LYS A  61      43.701  24.456  25.323  1.00 15.42           O  
ATOM    473  CB  LYS A  61      45.498  21.899  24.807  1.00 22.51           C  
ATOM    474  CG  LYS A  61      46.549  21.307  23.780  1.00 29.40           C  
ATOM    475  CD  LYS A  61      47.353  20.250  24.578  1.00 38.24           C  
ATOM    476  CE  LYS A  61      48.825  20.169  24.220  1.00 37.00           C  
ATOM    477  NZ  LYS A  61      49.691  19.936  25.376  1.00 39.43           N  
ATOM    478  N   ALA A  62      44.910  24.220  27.253  1.00 10.10           N  
ATOM    479  CA  ALA A  62      43.796  24.941  27.993  1.00 10.42           C  
ATOM    480  C   ALA A  62      44.404  25.351  29.324  1.00 11.91           C  
ATOM    481  O   ALA A  62      45.380  24.741  29.817  1.00 13.36           O  
ATOM    482  CB  ALA A  62      42.592  24.120  28.268  1.00 11.98           C  
ATOM    483  N   LEU A  63      43.835  26.415  29.870  1.00 12.61           N  
ATOM    484  CA  LEU A  63      44.293  26.899  31.178  1.00 13.35           C  
ATOM    485  C   LEU A  63      43.126  26.826  32.176  1.00 14.20           C  
ATOM    486  O   LEU A  63      42.000  27.158  31.701  1.00 11.97           O  
ATOM    487  CB  LEU A  63      44.727  28.337  31.073  1.00 16.84           C  
ATOM    488  CG  LEU A  63      45.967  28.677  30.222  1.00 13.15           C  
ATOM    489  CD1 LEU A  63      45.962  30.156  29.982  1.00 11.60           C  
ATOM    490  CD2 LEU A  63      47.169  28.260  31.032  1.00 15.42           C  
ATOM    491  N   ALA A  64      43.352  26.497  33.420  1.00  8.96           N  
ATOM    492  CA  ALA A  64      42.271  26.460  34.482  1.00 10.18           C  
ATOM    493  C   ALA A  64      42.943  27.380  35.473  1.00  6.07           C  
ATOM    494  O   ALA A  64      43.987  26.896  36.025  1.00  9.34           O  
ATOM    495  CB  ALA A  64      42.017  25.040  34.969  1.00  7.84           C  
ATOM    496  N   ILE A  65      42.497  28.589  35.684  1.00  5.85           N  
ATOM    497  CA  ILE A  65      43.140  29.535  36.512  1.00  6.42           C  
ATOM    498  C   ILE A  65      42.332  29.941  37.779  1.00  9.19           C  
ATOM    499  O   ILE A  65      41.198  30.359  37.568  1.00  8.59           O  
ATOM    500  CB  ILE A  65      43.341  30.839  35.661  1.00  5.21           C  
ATOM    501  CG1 ILE A  65      44.117  30.503  34.282  1.00  6.83           C  
ATOM    502  CG2 ILE A  65      43.931  31.952  36.512  1.00  7.74           C  
ATOM    503  CD1 ILE A  65      45.555  29.978  34.640  1.00  8.23           C  
ATOM    504  N   ASN A  66      42.987  29.886  38.894  1.00  7.08           N  
ATOM    505  CA  ASN A  66      42.463  30.363  40.202  1.00  5.27           C  
ATOM    506  C   ASN A  66      43.243  31.623  40.431  1.00  5.49           C  
ATOM    507  O   ASN A  66      44.427  31.556  40.865  1.00  8.26           O  
ATOM    508  CB  ASN A  66      42.617  29.206  41.188  1.00  7.01           C  
ATOM    509  CG  ASN A  66      42.088  29.653  42.532  1.00  4.71           C  
ATOM    510  OD1 ASN A  66      42.850  29.435  43.447  1.00  5.79           O  
ATOM    511  ND2 ASN A  66      40.819  30.196  42.655  1.00  7.25           N  
ATOM    512  N   LEU A  67      42.721  32.761  40.091  1.00  4.89           N  
ATOM    513  CA  LEU A  67      43.337  34.048  40.185  1.00  8.28           C  
ATOM    514  C   LEU A  67      43.775  34.384  41.622  1.00  9.98           C  
ATOM    515  O   LEU A  67      43.076  34.040  42.555  1.00  8.39           O  
ATOM    516  CB  LEU A  67      42.369  35.179  39.733  1.00  6.78           C  
ATOM    517  CG  LEU A  67      41.979  35.204  38.225  1.00  8.29           C  
ATOM    518  CD1 LEU A  67      40.763  35.995  37.873  1.00 12.06           C  
ATOM    519  CD2 LEU A  67      43.281  35.762  37.562  1.00  8.70           C  
ATOM    520  N   VAL A  68      44.827  35.112  41.757  1.00  9.10           N  
ATOM    521  CA  VAL A  68      45.276  35.618  43.048  1.00  7.61           C  
ATOM    522  C   VAL A  68      44.331  36.834  43.212  1.00  9.01           C  
ATOM    523  O   VAL A  68      43.594  36.978  44.180  1.00  9.12           O  
ATOM    524  CB  VAL A  68      46.754  35.914  43.212  1.00  8.08           C  
ATOM    525  CG1 VAL A  68      47.054  36.494  44.562  1.00  8.74           C  
ATOM    526  CG2 VAL A  68      47.562  34.617  42.983  1.00 11.16           C  
ATOM    527  N   ASP A  69      44.344  37.732  42.262  1.00 10.48           N  
ATOM    528  CA  ASP A  69      43.550  38.956  42.209  1.00 10.12           C  
ATOM    529  C   ASP A  69      42.551  38.860  41.100  1.00 13.89           C  
ATOM    530  O   ASP A  69      42.879  38.808  39.874  1.00 12.13           O  
ATOM    531  CB  ASP A  69      44.545  40.157  42.056  1.00 15.91           C  
ATOM    532  CG  ASP A  69      43.799  41.480  42.039  1.00 16.32           C  
ATOM    533  OD1 ASP A  69      42.584  41.691  42.115  1.00 13.18           O  
ATOM    534  OD2 ASP A  69      44.585  42.434  41.904  1.00 19.93           O  
ATOM    535  N   PRO A  70      41.269  38.845  41.481  1.00 13.50           N  
ATOM    536  CA  PRO A  70      40.174  38.782  40.560  1.00 15.62           C  
ATOM    537  C   PRO A  70      40.250  39.858  39.469  1.00 17.71           C  
ATOM    538  O   PRO A  70      39.694  39.654  38.354  1.00 16.24           O  
ATOM    539  CB  PRO A  70      38.924  38.978  41.440  1.00 16.51           C  
ATOM    540  CG  PRO A  70      39.384  38.801  42.848  1.00 16.00           C  
ATOM    541  CD  PRO A  70      40.860  38.937  42.930  1.00 15.85           C  
ATOM    542  N   ALA A  71      40.883  40.992  39.874  1.00 14.94           N  
ATOM    543  CA  ALA A  71      41.001  42.134  38.970  1.00 16.72           C  
ATOM    544  C   ALA A  71      42.004  41.828  37.885  1.00 18.41           C  
ATOM    545  O   ALA A  71      42.011  42.548  36.846  1.00 21.49           O  
ATOM    546  CB  ALA A  71      41.269  43.417  39.797  1.00 16.70           C  
ATOM    547  N   ALA A  72      42.804  40.774  38.002  1.00 15.74           N  
ATOM    548  CA  ALA A  72      43.774  40.434  36.981  1.00 14.72           C  
ATOM    549  C   ALA A  72      43.268  39.543  35.878  1.00 16.24           C  
ATOM    550  O   ALA A  72      44.103  39.056  35.063  1.00 19.09           O  
ATOM    551  CB  ALA A  72      44.935  39.680  37.644  1.00 12.74           C  
ATOM    552  N   ALA A  73      42.004  39.207  35.726  1.00 12.19           N  
ATOM    553  CA  ALA A  73      41.482  38.357  34.716  1.00 14.17           C  
ATOM    554  C   ALA A  73      41.758  38.960  33.314  1.00 14.39           C  
ATOM    555  O   ALA A  73      42.034  38.176  32.428  1.00 14.17           O  
ATOM    556  CB  ALA A  73      39.956  38.121  34.840  1.00 15.26           C  
ATOM    557  N   GLY A  74      41.700  40.297  33.244  1.00 16.69           N  
ATOM    558  CA  GLY A  74      41.964  40.922  31.882  1.00 16.23           C  
ATOM    559  C   GLY A  74      43.383  40.626  31.484  1.00 15.25           C  
ATOM    560  O   GLY A  74      43.632  40.272  30.322  1.00 18.71           O  
ATOM    561  N   THR A  75      44.301  40.767  32.381  1.00 16.14           N  
ATOM    562  CA  THR A  75      45.727  40.482  32.135  1.00 14.98           C  
ATOM    563  C   THR A  75      45.913  39.074  31.630  1.00 16.63           C  
ATOM    564  O   THR A  75      46.538  38.801  30.598  1.00 14.10           O  
ATOM    565  CB  THR A  75      46.536  40.852  33.431  1.00 19.43           C  
ATOM    566  OG1 THR A  75      46.425  42.275  33.537  1.00 24.09           O  
ATOM    567  CG2 THR A  75      48.029  40.467  33.332  1.00 23.16           C  
ATOM    568  N   VAL A  76      45.415  38.054  32.334  1.00 13.73           N  
ATOM    569  CA  VAL A  76      45.485  36.635  31.976  1.00 12.69           C  
ATOM    570  C   VAL A  76      44.784  36.346  30.668  1.00 12.47           C  
ATOM    571  O   VAL A  76      45.229  35.511  29.794  1.00 11.75           O  
ATOM    572  CB  VAL A  76      44.867  35.799  33.162  1.00  9.29           C  
ATOM    573  CG1 VAL A  76      44.648  34.373  32.757  1.00 11.66           C  
ATOM    574  CG2 VAL A  76      45.723  35.925  34.394  1.00 13.32           C  
ATOM    575  N   ILE A  77      43.631  37.001  30.474  1.00 13.88           N  
ATOM    576  CA  ILE A  77      42.877  36.820  29.213  1.00 16.58           C  
ATOM    577  C   ILE A  77      43.717  37.319  27.993  1.00 18.94           C  
ATOM    578  O   ILE A  77      43.637  36.653  26.936  1.00 21.88           O  
ATOM    579  CB  ILE A  77      41.525  37.496  29.219  1.00 15.69           C  
ATOM    580  CG1 ILE A  77      40.494  36.646  30.028  1.00 18.84           C  
ATOM    581  CG2 ILE A  77      40.955  37.740  27.805  1.00 18.00           C  
ATOM    582  CD1 ILE A  77      39.159  37.418  30.281  1.00 20.50           C  
ATOM    583  N   GLU A  78      44.430  38.413  28.116  1.00 18.49           N  
ATOM    584  CA  GLU A  78      45.240  38.923  26.972  1.00 18.02           C  
ATOM    585  C   GLU A  78      46.349  37.906  26.725  1.00 19.42           C  
ATOM    586  O   GLU A  78      46.632  37.629  25.581  1.00 16.17           O  
ATOM    587  CB  GLU A  78      45.754  40.320  27.271  1.00 25.69           C  
ATOM    588  CG  GLU A  78      44.661  41.425  27.359  1.00 31.10           C  
ATOM    589  CD  GLU A  78      43.371  41.273  26.643  1.00 34.79           C  
ATOM    590  OE1 GLU A  78      42.246  41.092  27.112  1.00 43.93           O  
ATOM    591  OE2 GLU A  78      43.409  41.329  25.393  1.00 39.94           O  
ATOM    592  N   LYS A  79      46.958  37.341  27.752  1.00 17.84           N  
ATOM    593  CA  LYS A  79      48.015  36.343  27.611  1.00 20.35           C  
ATOM    594  C   LYS A  79      47.461  35.123  26.901  1.00 22.25           C  
ATOM    595  O   LYS A  79      48.140  34.657  25.927  1.00 20.71           O  
ATOM    596  CB  LYS A  79      48.678  35.907  28.914  1.00 17.02           C  
ATOM    597  CG  LYS A  79      49.397  36.982  29.729  1.00 17.09           C  
ATOM    598  CD  LYS A  79      50.011  36.258  30.955  1.00 19.60           C  
ATOM    599  CE  LYS A  79      50.782  37.137  31.882  1.00 24.81           C  
ATOM    600  NZ  LYS A  79      51.890  37.862  31.231  1.00 26.70           N  
ATOM    601  N   ALA A  80      46.284  34.620  27.306  1.00 19.56           N  
ATOM    602  CA  ALA A  80      45.687  33.445  26.672  1.00 20.38           C  
ATOM    603  C   ALA A  80      45.261  33.722  25.217  1.00 22.00           C  
ATOM    604  O   ALA A  80      45.432  32.806  24.396  1.00 19.61           O  
ATOM    605  CB  ALA A  80      44.484  32.869  27.441  1.00 11.52           C  
ATOM    606  N   ARG A  81      44.713  34.920  25.006  1.00 21.36           N  
ATOM    607  CA  ARG A  81      44.262  35.393  23.698  1.00 26.18           C  
ATOM    608  C   ARG A  81      45.366  35.230  22.647  1.00 24.71           C  
ATOM    609  O   ARG A  81      45.172  34.757  21.515  1.00 32.12           O  
ATOM    610  CB  ARG A  81      43.797  36.857  23.797  1.00 23.97           C  
ATOM    611  CG  ARG A  81      42.870  37.315  22.671  1.00 30.00           C  
ATOM    612  CD  ARG A  81      42.753  38.797  22.665  1.00 30.32           C  
ATOM    613  NE  ARG A  81      42.099  39.377  23.815  1.00 26.55           N  
ATOM    614  CZ  ARG A  81      40.802  39.414  24.097  1.00 28.72           C  
ATOM    615  NH1 ARG A  81      40.332  40.006  25.206  1.00 32.81           N  
ATOM    616  NH2 ARG A  81      39.879  38.856  23.299  1.00 32.70           N  
ATOM    617  N   GLY A  82      46.541  35.615  22.964  1.00 27.37           N  
ATOM    618  CA  GLY A  82      47.781  35.559  22.202  1.00 30.42           C  
ATOM    619  C   GLY A  82      48.078  34.173  21.638  1.00 30.94           C  
ATOM    620  O   GLY A  82      48.820  34.003  20.629  1.00 30.11           O  
ATOM    621  N   GLN A  83      47.497  33.149  22.249  1.00 26.17           N  
ATOM    622  CA  GLN A  83      47.737  31.800  21.762  1.00 26.15           C  
ATOM    623  C   GLN A  83      46.428  31.109  21.433  1.00 21.81           C  
ATOM    624  O   GLN A  83      46.434  29.915  21.134  1.00 23.33           O  
ATOM    625  CB  GLN A  83      48.515  31.024  22.818  1.00 25.92           C  
ATOM    626  CG  GLN A  83      49.699  31.922  23.234  1.00 36.87           C  
ATOM    627  CD  GLN A  83      50.969  31.087  23.193  1.00 40.21           C  
ATOM    628  OE1 GLN A  83      52.061  31.553  22.917  1.00 43.74           O  
ATOM    629  NE2 GLN A  83      50.765  29.790  23.516  1.00 41.18           N  
ATOM    630  N   ASN A  84      45.406  31.926  21.544  1.00 19.72           N  
ATOM    631  CA  ASN A  84      44.048  31.423  21.333  1.00 20.34           C  
ATOM    632  C   ASN A  84      43.770  30.178  22.161  1.00 16.74           C  
ATOM    633  O   ASN A  84      43.195  29.180  21.668  1.00 17.33           O  
ATOM    634  CB  ASN A  84      43.787  31.165  19.814  1.00 27.74           C  
ATOM    635  CG  ASN A  84      42.644  32.100  19.374  1.00 32.26           C  
ATOM    636  OD1 ASN A  84      42.081  32.813  20.248  1.00 31.27           O  
ATOM    637  ND2 ASN A  84      42.404  32.078  18.042  1.00 29.66           N  
ATOM    638  N   VAL A  85      44.228  30.218  23.422  1.00 13.78           N  
ATOM    639  CA  VAL A  85      44.069  29.099  24.355  1.00 12.95           C  
ATOM    640  C   VAL A  85      42.831  29.361  25.258  1.00 12.20           C  
ATOM    641  O   VAL A  85      42.682  30.525  25.704  1.00 12.77           O  
ATOM    642  CB  VAL A  85      45.379  28.932  25.153  1.00 14.66           C  
ATOM    643  CG1 VAL A  85      45.282  28.023  26.379  1.00 16.43           C  
ATOM    644  CG2 VAL A  85      46.569  28.389  24.320  1.00 14.08           C  
ATOM    645  N   PRO A  86      41.976  28.426  25.493  1.00 14.23           N  
ATOM    646  CA  PRO A  86      40.771  28.559  26.315  1.00 14.83           C  
ATOM    647  C   PRO A  86      41.192  28.699  27.805  1.00 13.85           C  
ATOM    648  O   PRO A  86      42.243  28.160  28.204  1.00 12.59           O  
ATOM    649  CB  PRO A  86      39.916  27.369  26.050  1.00 15.10           C  
ATOM    650  CG  PRO A  86      40.767  26.437  25.247  1.00 17.33           C  
ATOM    651  CD  PRO A  86      42.071  27.081  24.924  1.00 15.29           C  
ATOM    652  N   VAL A  87      40.335  29.472  28.497  1.00 12.12           N  
ATOM    653  CA  VAL A  87      40.717  29.664  29.946  1.00 13.39           C  
ATOM    654  C   VAL A  87      39.468  29.442  30.803  1.00 11.16           C  
ATOM    655  O   VAL A  87      38.454  30.060  30.562  1.00 12.46           O  
ATOM    656  CB  VAL A  87      41.491  30.995  30.087  1.00 16.38           C  
ATOM    657  CG1 VAL A  87      40.801  32.203  29.541  1.00 19.65           C  
ATOM    658  CG2 VAL A  87      41.881  31.165  31.572  1.00 19.42           C  
ATOM    659  N   VAL A  88      39.545  28.596  31.736  1.00 11.00           N  
ATOM    660  CA  VAL A  88      38.456  28.267  32.675  1.00 11.05           C  
ATOM    661  C   VAL A  88      38.922  28.884  34.018  1.00  9.74           C  
ATOM    662  O   VAL A  88      39.837  28.319  34.646  1.00  7.99           O  
ATOM    663  CB  VAL A  88      38.150  26.796  32.833  1.00  9.93           C  
ATOM    664  CG1 VAL A  88      36.879  26.548  33.654  1.00  7.50           C  
ATOM    665  CG2 VAL A  88      37.982  26.035  31.507  1.00 16.21           C  
ATOM    666  N   PHE A  89      38.343  29.967  34.405  1.00 10.41           N  
ATOM    667  CA  PHE A  89      38.570  30.647  35.667  1.00  8.58           C  
ATOM    668  C   PHE A  89      37.741  29.845  36.682  1.00  7.73           C  
ATOM    669  O   PHE A  89      36.654  29.357  36.424  1.00  9.32           O  
ATOM    670  CB  PHE A  89      38.147  32.115  35.696  1.00  8.64           C  
ATOM    671  CG  PHE A  89      39.059  33.016  34.887  1.00  6.95           C  
ATOM    672  CD1 PHE A  89      40.332  33.294  35.332  1.00  8.23           C  
ATOM    673  CD2 PHE A  89      38.585  33.478  33.631  1.00 13.59           C  
ATOM    674  CE1 PHE A  89      41.200  34.096  34.581  1.00  8.29           C  
ATOM    675  CE2 PHE A  89      39.431  34.273  32.845  1.00 11.20           C  
ATOM    676  CZ  PHE A  89      40.720  34.576  33.326  1.00  8.89           C  
ATOM    677  N   PHE A  90      38.279  29.801  37.896  1.00 10.38           N  
ATOM    678  CA  PHE A  90      37.479  29.047  38.923  1.00  7.43           C  
ATOM    679  C   PHE A  90      37.766  29.627  40.290  1.00 10.09           C  
ATOM    680  O   PHE A  90      38.888  30.137  40.607  1.00  8.89           O  
ATOM    681  CB  PHE A  90      37.662  27.532  38.818  1.00  7.87           C  
ATOM    682  CG  PHE A  90      38.993  26.962  39.205  1.00 10.59           C  
ATOM    683  CD1 PHE A  90      40.049  27.092  38.248  1.00  9.06           C  
ATOM    684  CD2 PHE A  90      39.280  26.338  40.402  1.00  5.71           C  
ATOM    685  CE1 PHE A  90      41.308  26.596  38.548  1.00  8.94           C  
ATOM    686  CE2 PHE A  90      40.530  25.794  40.730  1.00 11.67           C  
ATOM    687  CZ  PHE A  90      41.574  25.968  39.768  1.00 13.11           C  
ATOM    688  N   ASN A  91      36.679  29.575  41.112  1.00  8.88           N  
ATOM    689  CA  ASN A  91      36.693  30.030  42.537  1.00  6.90           C  
ATOM    690  C   ASN A  91      36.853  31.527  42.725  1.00 11.54           C  
ATOM    691  O   ASN A  91      36.102  32.041  43.611  1.00  9.43           O  
ATOM    692  CB  ASN A  91      37.648  29.139  43.312  1.00  7.85           C  
ATOM    693  CG  ASN A  91      37.892  29.805  44.673  1.00  5.32           C  
ATOM    694  OD1 ASN A  91      38.821  30.566  44.908  1.00  9.83           O  
ATOM    695  ND2 ASN A  91      36.979  29.494  45.659  1.00  5.99           N  
ATOM    696  N   LYS A  92      37.616  32.322  41.992  1.00  9.27           N  
ATOM    697  CA  LYS A  92      37.644  33.789  42.203  1.00 10.04           C  
ATOM    698  C   LYS A  92      36.990  34.295  40.936  1.00 10.93           C  
ATOM    699  O   LYS A  92      37.530  34.162  39.792  1.00  9.66           O  
ATOM    700  CB  LYS A  92      39.031  34.310  42.514  1.00 10.75           C  
ATOM    701  CG  LYS A  92      39.694  33.778  43.775  1.00  6.36           C  
ATOM    702  CD  LYS A  92      40.656  34.779  44.397  1.00  5.43           C  
ATOM    703  CE  LYS A  92      41.628  34.136  45.360  1.00 10.26           C  
ATOM    704  NZ  LYS A  92      42.531  35.179  45.917  1.00  8.19           N  
ATOM    705  N   GLU A  93      35.782  34.868  41.118  1.00  8.00           N  
ATOM    706  CA  GLU A  93      35.075  35.289  39.874  1.00 10.85           C  
ATOM    707  C   GLU A  93      35.443  36.613  39.228  1.00 10.78           C  
ATOM    708  O   GLU A  93      35.386  37.651  39.868  1.00 14.11           O  
ATOM    709  CB  GLU A  93      33.556  35.382  40.167  1.00  8.71           C  
ATOM    710  CG  GLU A  93      32.631  35.496  38.988  1.00  8.50           C  
ATOM    711  CD  GLU A  93      31.149  35.426  39.269  1.00 21.63           C  
ATOM    712  OE1 GLU A  93      30.320  35.622  38.360  1.00 20.81           O  
ATOM    713  OE2 GLU A  93      30.926  35.182  40.455  1.00 13.77           O  
ATOM    714  N   PRO A  94      35.825  36.561  37.932  1.00 11.77           N  
ATOM    715  CA  PRO A  94      36.177  37.758  37.210  1.00 12.83           C  
ATOM    716  C   PRO A  94      34.924  38.564  36.911  1.00 13.04           C  
ATOM    717  O   PRO A  94      33.792  38.043  36.952  1.00 14.48           O  
ATOM    718  CB  PRO A  94      36.869  37.248  35.954  1.00 14.72           C  
ATOM    719  CG  PRO A  94      36.477  35.836  35.772  1.00 14.36           C  
ATOM    720  CD  PRO A  94      35.932  35.352  37.128  1.00 11.35           C  
ATOM    721  N   SER A  95      35.085  39.780  36.535  1.00 14.40           N  
ATOM    722  CA  SER A  95      33.972  40.700  36.189  1.00 19.34           C  
ATOM    723  C   SER A  95      33.279  40.172  34.963  1.00 17.57           C  
ATOM    724  O   SER A  95      33.950  39.532  34.124  1.00 18.77           O  
ATOM    725  CB  SER A  95      34.492  42.142  35.954  1.00 17.63           C  
ATOM    726  OG  SER A  95      35.113  42.304  34.693  1.00 23.13           O  
ATOM    727  N   ARG A  96      31.997  40.449  34.828  1.00 18.28           N  
ATOM    728  CA  ARG A  96      31.250  39.969  33.649  1.00 19.54           C  
ATOM    729  C   ARG A  96      31.875  40.545  32.375  1.00 21.89           C  
ATOM    730  O   ARG A  96      32.001  39.872  31.337  1.00 21.64           O  
ATOM    731  CB  ARG A  96      29.791  40.338  33.701  1.00 23.87           C  
ATOM    732  CG  ARG A  96      28.961  40.194  32.452  1.00 25.48           C  
ATOM    733  CD  ARG A  96      29.020  38.915  31.759  1.00 31.01           C  
ATOM    734  NE  ARG A  96      28.560  37.740  32.469  1.00 36.13           N  
ATOM    735  CZ  ARG A  96      28.679  36.539  31.841  1.00 36.52           C  
ATOM    736  NH1 ARG A  96      29.174  36.528  30.609  1.00 35.08           N  
ATOM    737  NH2 ARG A  96      28.334  35.389  32.411  1.00 37.36           N  
ATOM    738  N   LYS A  97      32.262  41.809  32.446  1.00 22.53           N  
ATOM    739  CA  LYS A  97      32.870  42.463  31.272  1.00 23.81           C  
ATOM    740  C   LYS A  97      34.140  41.743  30.867  1.00 22.15           C  
ATOM    741  O   LYS A  97      34.454  41.598  29.665  1.00 21.02           O  
ATOM    742  CB  LYS A  97      33.117  43.927  31.607  1.00 29.59           C  
ATOM    743  CG  LYS A  97      34.247  44.548  30.774  1.00 38.42           C  
ATOM    744  CD  LYS A  97      34.376  46.056  30.955  1.00 44.76           C  
ATOM    745  CE  LYS A  97      33.868  46.821  29.729  1.00 50.30           C  
ATOM    746  NZ  LYS A  97      32.379  47.013  29.794  1.00 52.03           N  
ATOM    747  N   ALA A  98      34.902  41.255  31.865  1.00 21.61           N  
ATOM    748  CA  ALA A  98      36.157  40.516  31.595  1.00 19.11           C  
ATOM    749  C   ALA A  98      35.809  39.288  30.791  1.00 19.77           C  
ATOM    750  O   ALA A  98      36.358  38.960  29.706  1.00 18.70           O  
ATOM    751  CB  ALA A  98      36.875  40.161  32.892  1.00 17.71           C  
ATOM    752  N   LEU A  99      34.849  38.549  31.349  1.00 18.99           N  
ATOM    753  CA  LEU A  99      34.350  37.270  30.803  1.00 17.23           C  
ATOM    754  C   LEU A  99      33.873  37.381  29.389  1.00 18.01           C  
ATOM    755  O   LEU A  99      34.061  36.542  28.491  1.00 16.63           O  
ATOM    756  CB  LEU A  99      33.289  36.794  31.841  1.00 21.21           C  
ATOM    757  CG  LEU A  99      33.331  35.352  32.246  1.00 24.86           C  
ATOM    758  CD1 LEU A  99      34.738  34.905  32.663  1.00 19.71           C  
ATOM    759  CD2 LEU A  99      32.297  35.145  33.390  1.00 20.99           C  
ATOM    760  N   ASP A 100      33.241  38.494  29.148  1.00 18.64           N  
ATOM    761  CA  ASP A 100      32.673  38.786  27.793  1.00 24.04           C  
ATOM    762  C   ASP A 100      33.689  39.189  26.731  1.00 22.94           C  
ATOM    763  O   ASP A 100      33.389  39.085  25.534  1.00 25.20           O  
ATOM    764  CB  ASP A 100      31.598  39.887  27.951  1.00 23.75           C  
ATOM    765  CG  ASP A 100      30.345  39.281  28.603  1.00 31.31           C  
ATOM    766  OD1 ASP A 100      30.256  38.058  28.744  1.00 28.35           O  
ATOM    767  OD2 ASP A 100      29.474  40.105  28.931  1.00 31.48           O  
ATOM    768  N   SER A 101      34.837  39.636  27.177  1.00 21.93           N  
ATOM    769  CA  SER A 101      35.915  40.098  26.320  1.00 25.44           C  
ATOM    770  C   SER A 101      36.546  38.934  25.569  1.00 23.51           C  
ATOM    771  O   SER A 101      37.225  39.200  24.572  1.00 30.08           O  
ATOM    772  CB  SER A 101      36.950  40.859  27.136  1.00 19.95           C  
ATOM    773  OG  SER A 101      37.765  39.861  27.746  1.00 24.16           O  
ATOM    774  N   TYR A 102      36.358  37.714  25.904  1.00 25.20           N  
ATOM    775  CA  TYR A 102      36.980  36.590  25.182  1.00 23.35           C  
ATOM    776  C   TYR A 102      36.009  35.467  25.018  1.00 23.70           C  
ATOM    777  O   TYR A 102      35.444  34.972  25.986  1.00 26.31           O  
ATOM    778  CB  TYR A 102      38.203  36.213  26.009  1.00 20.14           C  
ATOM    779  CG  TYR A 102      39.177  35.179  25.493  1.00 20.60           C  
ATOM    780  CD1 TYR A 102      39.776  34.266  26.403  1.00 17.35           C  
ATOM    781  CD2 TYR A 102      39.536  35.119  24.144  1.00 21.36           C  
ATOM    782  CE1 TYR A 102      40.696  33.345  25.910  1.00 21.98           C  
ATOM    783  CE2 TYR A 102      40.459  34.184  23.645  1.00 19.60           C  
ATOM    784  CZ  TYR A 102      41.033  33.305  24.548  1.00 22.14           C  
ATOM    785  OH  TYR A 102      41.938  32.358  24.085  1.00 19.54           O  
ATOM    786  N   ASP A 103      35.814  34.994  23.821  1.00 24.53           N  
ATOM    787  CA  ASP A 103      34.912  33.889  23.498  1.00 25.00           C  
ATOM    788  C   ASP A 103      35.245  32.599  24.220  1.00 21.48           C  
ATOM    789  O   ASP A 103      34.309  31.852  24.502  1.00 21.47           O  
ATOM    790  CB  ASP A 103      34.931  33.741  21.943  1.00 38.32           C  
ATOM    791  CG  ASP A 103      34.096  34.898  21.380  1.00 44.87           C  
ATOM    792  OD1 ASP A 103      33.392  35.607  22.155  1.00 48.75           O  
ATOM    793  OD2 ASP A 103      34.164  35.060  20.142  1.00 50.99           O  
ATOM    794  N   LYS A 104      36.509  32.366  24.525  1.00 20.45           N  
ATOM    795  CA  LYS A 104      36.932  31.131  25.188  1.00 18.98           C  
ATOM    796  C   LYS A 104      37.254  31.228  26.702  1.00 15.78           C  
ATOM    797  O   LYS A 104      38.047  30.377  27.148  1.00 15.08           O  
ATOM    798  CB  LYS A 104      38.187  30.570  24.484  1.00 24.88           C  
ATOM    799  CG  LYS A 104      37.959  30.048  23.052  1.00 29.68           C  
ATOM    800  CD  LYS A 104      39.284  29.457  22.530  1.00 34.93           C  
ATOM    801  CE  LYS A 104      39.617  30.026  21.157  1.00 37.70           C  
ATOM    802  NZ  LYS A 104      40.770  29.309  20.529  1.00 34.06           N  
ATOM    803  N   ALA A 105      36.662  32.203  27.371  1.00 16.89           N  
ATOM    804  CA  ALA A 105      36.844  32.414  28.826  1.00 14.31           C  
ATOM    805  C   ALA A 105      35.541  31.904  29.489  1.00 11.65           C  
ATOM    806  O   ALA A 105      34.455  32.322  28.990  1.00 14.32           O  
ATOM    807  CB  ALA A 105      37.195  33.829  29.248  1.00 13.00           C  
ATOM    808  N   TYR A 106      35.632  31.021  30.445  1.00 10.41           N  
ATOM    809  CA  TYR A 106      34.521  30.437  31.173  1.00  7.98           C  
ATOM    810  C   TYR A 106      34.775  30.618  32.716  1.00  9.71           C  
ATOM    811  O   TYR A 106      35.973  30.862  33.085  1.00 10.57           O  
ATOM    812  CB  TYR A 106      34.321  28.962  30.944  1.00 12.76           C  
ATOM    813  CG  TYR A 106      33.933  28.747  29.495  1.00 11.51           C  
ATOM    814  CD1 TYR A 106      32.581  28.522  29.219  1.00 15.24           C  
ATOM    815  CD2 TYR A 106      34.907  28.840  28.480  1.00 16.02           C  
ATOM    816  CE1 TYR A 106      32.184  28.319  27.887  1.00 21.46           C  
ATOM    817  CE2 TYR A 106      34.480  28.629  27.159  1.00 20.09           C  
ATOM    818  CZ  TYR A 106      33.158  28.378  26.895  1.00 23.44           C  
ATOM    819  OH  TYR A 106      32.752  28.182  25.593  1.00 32.05           O  
ATOM    820  N   TYR A 107      33.756  30.474  33.508  1.00  8.79           N  
ATOM    821  CA  TYR A 107      33.933  30.610  34.980  1.00  8.61           C  
ATOM    822  C   TYR A 107      33.204  29.490  35.684  1.00  8.72           C  
ATOM    823  O   TYR A 107      32.031  29.198  35.256  1.00 11.12           O  
ATOM    824  CB  TYR A 107      33.453  32.041  35.473  1.00 10.04           C  
ATOM    825  CG  TYR A 107      33.638  32.018  36.981  1.00 10.30           C  
ATOM    826  CD1 TYR A 107      34.971  32.018  37.492  1.00 10.79           C  
ATOM    827  CD2 TYR A 107      32.567  31.904  37.838  1.00 10.68           C  
ATOM    828  CE1 TYR A 107      35.168  31.945  38.876  1.00  8.58           C  
ATOM    829  CE2 TYR A 107      32.766  31.845  39.258  1.00 10.09           C  
ATOM    830  CZ  TYR A 107      34.087  31.856  39.721  1.00  9.18           C  
ATOM    831  OH  TYR A 107      34.219  31.767  41.082  1.00  9.72           O  
ATOM    832  N   VAL A 108      33.817  28.840  36.611  1.00  8.85           N  
ATOM    833  CA  VAL A 108      33.216  27.727  37.415  1.00  8.04           C  
ATOM    834  C   VAL A 108      33.276  28.149  38.906  1.00  5.55           C  
ATOM    835  O   VAL A 108      34.363  28.389  39.422  1.00  6.94           O  
ATOM    836  CB  VAL A 108      33.858  26.389  37.210  1.00  7.86           C  
ATOM    837  CG1 VAL A 108      33.235  25.299  38.155  1.00 12.08           C  
ATOM    838  CG2 VAL A 108      33.788  25.868  35.778  1.00 11.03           C  
ATOM    839  N   GLY A 109      32.090  28.260  39.533  1.00  7.07           N  
ATOM    840  CA  GLY A 109      32.154  28.685  40.965  1.00  6.46           C  
ATOM    841  C   GLY A 109      30.736  28.504  41.552  1.00  5.95           C  
ATOM    842  O   GLY A 109      30.274  27.391  41.405  1.00  6.01           O  
ATOM    843  N   THR A 110      30.304  29.564  42.191  1.00  7.93           N  
ATOM    844  CA  THR A 110      29.041  29.605  42.901  1.00  6.65           C  
ATOM    845  C   THR A 110      28.294  30.887  42.866  1.00 11.79           C  
ATOM    846  O   THR A 110      28.860  31.908  42.455  1.00  9.77           O  
ATOM    847  CB  THR A 110      29.391  29.335  44.474  1.00  5.28           C  
ATOM    848  OG1 THR A 110      29.921  30.570  44.937  1.00  9.47           O  
ATOM    849  CG2 THR A 110      30.375  28.141  44.702  1.00  8.93           C  
ATOM    850  N   ASP A 111      27.039  30.817  43.353  1.00  9.50           N  
ATOM    851  CA  ASP A 111      26.233  32.059  43.470  1.00 11.38           C  
ATOM    852  C   ASP A 111      26.632  32.528  44.861  1.00 10.41           C  
ATOM    853  O   ASP A 111      26.086  31.981  45.852  1.00 11.88           O  
ATOM    854  CB  ASP A 111      24.775  31.719  43.283  1.00 12.81           C  
ATOM    855  CG  ASP A 111      23.891  32.987  43.417  1.00 15.97           C  
ATOM    856  OD1 ASP A 111      22.668  32.706  43.517  1.00 18.04           O  
ATOM    857  OD2 ASP A 111      24.381  34.070  43.453  1.00 19.73           O  
ATOM    858  N   SER A 112      27.609  33.412  44.961  1.00 11.93           N  
ATOM    859  CA  SER A 112      28.173  33.848  46.263  1.00 10.34           C  
ATOM    860  C   SER A 112      27.139  34.295  47.302  1.00  9.67           C  
ATOM    861  O   SER A 112      27.186  33.889  48.487  1.00 10.55           O  
ATOM    862  CB  SER A 112      29.143  35.012  46.064  1.00 14.32           C  
ATOM    863  OG  SER A 112      30.234  34.580  45.207  1.00 12.04           O  
ATOM    864  N   LYS A 113      26.220  35.075  46.815  1.00  8.65           N  
ATOM    865  CA  LYS A 113      25.172  35.626  47.747  1.00 12.26           C  
ATOM    866  C   LYS A 113      24.416  34.528  48.434  1.00 11.43           C  
ATOM    867  O   LYS A 113      24.044  34.691  49.590  1.00 11.57           O  
ATOM    868  CB  LYS A 113      24.266  36.550  46.961  1.00 16.24           C  
ATOM    869  CG  LYS A 113      23.138  35.892  46.210  1.00 21.04           C  
ATOM    870  CD  LYS A 113      22.076  37.015  45.999  1.00 30.11           C  
ATOM    871  CE  LYS A 113      21.434  36.768  44.650  1.00 37.30           C  
ATOM    872  NZ  LYS A 113      22.463  36.561  43.564  1.00 40.86           N  
ATOM    873  N   GLU A 114      24.171  33.441  47.747  1.00 10.78           N  
ATOM    874  CA  GLU A 114      23.403  32.310  48.299  1.00 11.26           C  
ATOM    875  C   GLU A 114      24.083  31.819  49.549  1.00 12.37           C  
ATOM    876  O   GLU A 114      23.371  31.479  50.523  1.00 10.58           O  
ATOM    877  CB  GLU A 114      23.196  31.209  47.296  1.00 10.24           C  
ATOM    878  CG  GLU A 114      22.875  29.838  47.806  1.00 21.86           C  
ATOM    879  CD  GLU A 114      22.800  28.714  46.820  1.00 30.70           C  
ATOM    880  OE1 GLU A 114      23.718  28.141  46.251  1.00 20.75           O  
ATOM    881  OE2 GLU A 114      21.576  28.437  46.644  1.00 33.00           O  
ATOM    882  N   SER A 115      25.388  31.800  49.631  1.00 10.04           N  
ATOM    883  CA  SER A 115      26.071  31.331  50.845  1.00  7.88           C  
ATOM    884  C   SER A 115      25.826  32.318  51.995  1.00  8.29           C  
ATOM    885  O   SER A 115      25.773  31.834  53.139  1.00  9.49           O  
ATOM    886  CB  SER A 115      27.573  31.065  50.587  1.00  7.15           C  
ATOM    887  OG  SER A 115      28.316  32.229  50.288  1.00  7.56           O  
ATOM    888  N   GLY A 116      25.647  33.571  51.720  1.00  7.69           N  
ATOM    889  CA  GLY A 116      25.397  34.617  52.711  1.00  8.84           C  
ATOM    890  C   GLY A 116      23.963  34.432  53.310  1.00 10.66           C  
ATOM    891  O   GLY A 116      23.785  34.521  54.542  1.00  9.04           O  
ATOM    892  N   ILE A 117      23.106  34.206  52.383  1.00  9.22           N  
ATOM    893  CA  ILE A 117      21.672  33.985  52.746  1.00 11.66           C  
ATOM    894  C   ILE A 117      21.524  32.695  53.533  1.00 10.03           C  
ATOM    895  O   ILE A 117      20.873  32.806  54.589  1.00  9.15           O  
ATOM    896  CB  ILE A 117      20.754  34.025  51.502  1.00  9.96           C  
ATOM    897  CG1 ILE A 117      20.729  35.452  50.957  1.00 15.10           C  
ATOM    898  CG2 ILE A 117      19.384  33.371  51.913  1.00 14.90           C  
ATOM    899  CD1 ILE A 117      20.319  35.448  49.449  1.00 21.11           C  
ATOM    900  N   ILE A 118      22.080  31.586  53.134  1.00  7.73           N  
ATOM    901  CA  ILE A 118      21.990  30.359  53.926  1.00  8.37           C  
ATOM    902  C   ILE A 118      22.559  30.466  55.322  1.00  7.67           C  
ATOM    903  O   ILE A 118      22.003  29.915  56.302  1.00  8.44           O  
ATOM    904  CB  ILE A 118      22.696  29.147  53.210  1.00  5.80           C  
ATOM    905  CG1 ILE A 118      21.835  28.888  51.907  1.00 10.52           C  
ATOM    906  CG2 ILE A 118      22.799  27.964  54.166  1.00  7.93           C  
ATOM    907  CD1 ILE A 118      22.612  27.923  50.980  1.00  8.63           C  
ATOM    908  N   GLN A 119      23.746  31.117  55.445  1.00  8.03           N  
ATOM    909  CA  GLN A 119      24.372  31.335  56.718  1.00  7.36           C  
ATOM    910  C   GLN A 119      23.404  32.222  57.604  1.00  7.37           C  
ATOM    911  O   GLN A 119      23.366  31.863  58.766  1.00  6.57           O  
ATOM    912  CB  GLN A 119      25.690  32.107  56.695  1.00  6.42           C  
ATOM    913  CG  GLN A 119      26.660  31.904  57.898  1.00  7.39           C  
ATOM    914  CD  GLN A 119      27.863  32.869  57.669  1.00  6.89           C  
ATOM    915  OE1 GLN A 119      27.834  33.959  57.158  1.00  8.33           O  
ATOM    916  NE2 GLN A 119      29.075  32.515  58.053  1.00  8.00           N  
ATOM    917  N   GLY A 120      22.857  33.257  57.065  1.00  7.47           N  
ATOM    918  CA  GLY A 120      21.931  34.181  57.792  1.00  8.09           C  
ATOM    919  C   GLY A 120      20.723  33.379  58.320  1.00  9.81           C  
ATOM    920  O   GLY A 120      20.245  33.504  59.476  1.00 11.51           O  
ATOM    921  N   ASP A 121      20.201  32.484  57.546  1.00 12.84           N  
ATOM    922  CA  ASP A 121      19.057  31.601  57.951  1.00 11.69           C  
ATOM    923  C   ASP A 121      19.464  30.655  59.036  1.00 12.70           C  
ATOM    924  O   ASP A 121      18.653  30.377  59.945  1.00 11.07           O  
ATOM    925  CB  ASP A 121      18.533  30.806  56.754  1.00 10.30           C  
ATOM    926  CG  ASP A 121      17.739  31.719  55.838  1.00 15.42           C  
ATOM    927  OD1 ASP A 121      17.356  32.843  56.143  1.00 16.27           O  
ATOM    928  OD2 ASP A 121      17.476  31.261  54.712  1.00 17.28           O  
ATOM    929  N   LEU A 122      20.704  30.133  59.030  1.00 11.00           N  
ATOM    930  CA  LEU A 122      21.180  29.221  60.039  1.00 10.34           C  
ATOM    931  C   LEU A 122      21.294  29.978  61.348  1.00  9.37           C  
ATOM    932  O   LEU A 122      20.912  29.420  62.363  1.00  8.93           O  
ATOM    933  CB  LEU A 122      22.553  28.577  59.681  1.00 12.55           C  
ATOM    934  CG  LEU A 122      22.492  27.421  58.696  1.00 15.79           C  
ATOM    935  CD1 LEU A 122      23.918  27.047  58.273  1.00 18.88           C  
ATOM    936  CD2 LEU A 122      21.828  26.227  59.359  1.00 18.68           C  
ATOM    937  N   ILE A 123      21.855  31.176  61.301  1.00  8.79           N  
ATOM    938  CA  ILE A 123      21.985  31.996  62.515  1.00  6.50           C  
ATOM    939  C   ILE A 123      20.596  32.307  63.096  1.00 10.18           C  
ATOM    940  O   ILE A 123      20.370  32.140  64.270  1.00  9.36           O  
ATOM    941  CB  ILE A 123      22.726  33.312  62.245  1.00  6.41           C  
ATOM    942  CG1 ILE A 123      24.210  32.935  61.829  1.00  4.83           C  
ATOM    943  CG2 ILE A 123      22.782  34.317  63.425  1.00  9.56           C  
ATOM    944  CD1 ILE A 123      24.983  34.177  61.260  1.00  9.12           C  
ATOM    945  N   ALA A 124      19.719  32.765  62.193  1.00 10.60           N  
ATOM    946  CA  ALA A 124      18.314  33.109  62.592  1.00 10.80           C  
ATOM    947  C   ALA A 124      17.683  31.915  63.278  1.00 12.43           C  
ATOM    948  O   ALA A 124      17.100  31.952  64.369  1.00 11.84           O  
ATOM    949  CB  ALA A 124      17.555  33.538  61.342  1.00 12.56           C  
ATOM    950  N   LYS A 125      17.810  30.717  62.709  1.00 10.95           N  
ATOM    951  CA  LYS A 125      17.286  29.498  63.260  1.00 11.65           C  
ATOM    952  C   LYS A 125      17.884  29.254  64.627  1.00 12.04           C  
ATOM    953  O   LYS A 125      17.088  28.980  65.572  1.00 10.24           O  
ATOM    954  CB  LYS A 125      17.614  28.297  62.380  1.00 12.64           C  
ATOM    955  CG  LYS A 125      17.374  26.951  63.037  1.00 12.77           C  
ATOM    956  CD  LYS A 125      17.838  25.831  62.034  1.00 11.46           C  
ATOM    957  CE  LYS A 125      17.860  24.541  62.738  1.00 17.01           C  
ATOM    958  NZ  LYS A 125      18.584  23.433  62.028  1.00 18.17           N  
ATOM    959  N   HIS A 126      19.212  29.280  64.762  1.00 10.86           N  
ATOM    960  CA  HIS A 126      19.832  28.977  66.077  1.00 11.08           C  
ATOM    961  C   HIS A 126      19.613  30.048  67.121  1.00 10.48           C  
ATOM    962  O   HIS A 126      19.567  29.738  68.330  1.00 12.02           O  
ATOM    963  CB  HIS A 126      21.392  28.725  65.930  1.00  7.19           C  
ATOM    964  CG  HIS A 126      21.537  27.369  65.302  1.00  7.99           C  
ATOM    965  ND1 HIS A 126      21.842  26.245  65.989  1.00 19.85           N  
ATOM    966  CD2 HIS A 126      21.396  26.977  63.994  1.00 11.21           C  
ATOM    967  CE1 HIS A 126      21.883  25.199  65.185  1.00 16.83           C  
ATOM    968  NE2 HIS A 126      21.627  25.624  63.970  1.00 16.35           N  
ATOM    969  N   TRP A 127      19.533  31.272  66.734  1.00 13.87           N  
ATOM    970  CA  TRP A 127      19.290  32.395  67.661  1.00 13.27           C  
ATOM    971  C   TRP A 127      17.882  32.233  68.283  1.00 18.13           C  
ATOM    972  O   TRP A 127      17.657  32.492  69.474  1.00 16.70           O  
ATOM    973  CB  TRP A 127      19.342  33.674  66.886  1.00 13.48           C  
ATOM    974  CG  TRP A 127      18.922  34.968  67.549  1.00 14.63           C  
ATOM    975  CD1 TRP A 127      17.759  35.692  67.455  1.00 15.92           C  
ATOM    976  CD2 TRP A 127      19.787  35.729  68.429  1.00 17.20           C  
ATOM    977  NE1 TRP A 127      17.838  36.842  68.212  1.00 15.98           N  
ATOM    978  CE2 TRP A 127      19.087  36.857  68.846  1.00 16.22           C  
ATOM    979  CE3 TRP A 127      21.095  35.500  68.911  1.00 13.63           C  
ATOM    980  CZ2 TRP A 127      19.634  37.803  69.685  1.00 13.26           C  
ATOM    981  CZ3 TRP A 127      21.599  36.476  69.785  1.00 12.85           C  
ATOM    982  CH2 TRP A 127      20.912  37.596  70.160  1.00 12.51           C  
ATOM    983  N   ALA A 128      16.948  31.845  67.414  1.00 16.21           N  
ATOM    984  CA  ALA A 128      15.517  31.690  67.896  1.00 19.71           C  
ATOM    985  C   ALA A 128      15.378  30.547  68.869  1.00 19.99           C  
ATOM    986  O   ALA A 128      14.494  30.547  69.761  1.00 20.66           O  
ATOM    987  CB  ALA A 128      14.630  31.601  66.658  1.00 14.14           C  
ATOM    988  N   ALA A 129      16.199  29.550  68.746  1.00 18.76           N  
ATOM    989  CA  ALA A 129      16.223  28.370  69.597  1.00 19.07           C  
ATOM    990  C   ALA A 129      17.113  28.537  70.806  1.00 19.60           C  
ATOM    991  O   ALA A 129      17.037  27.650  71.680  1.00 20.97           O  
ATOM    992  CB  ALA A 129      16.693  27.158  68.770  1.00 21.60           C  
ATOM    993  N   ASN A 130      17.916  29.564  70.894  1.00 20.08           N  
ATOM    994  CA  ASN A 130      18.847  29.845  71.985  1.00 22.13           C  
ATOM    995  C   ASN A 130      18.656  31.294  72.396  1.00 21.42           C  
ATOM    996  O   ASN A 130      19.474  32.174  72.003  1.00 19.46           O  
ATOM    997  CB  ASN A 130      20.296  29.631  71.639  1.00 24.16           C  
ATOM    998  CG  ASN A 130      20.641  28.226  71.287  1.00 31.03           C  
ATOM    999  OD1 ASN A 130      20.801  27.443  72.231  1.00 30.74           O  
ATOM   1000  ND2 ASN A 130      20.766  27.945  69.990  1.00 32.88           N  
ATOM   1001  N   GLN A 131      17.580  31.471  73.182  1.00 23.48           N  
ATOM   1002  CA  GLN A 131      17.374  32.920  73.575  1.00 21.73           C  
ATOM   1003  C   GLN A 131      18.462  33.234  74.608  1.00 19.42           C  
ATOM   1004  O   GLN A 131      18.657  34.458  74.813  1.00 21.28           O  
ATOM   1005  CB  GLN A 131      15.980  33.279  73.915  1.00 35.92           C  
ATOM   1006  CG  GLN A 131      15.025  32.577  74.801  1.00 47.79           C  
ATOM   1007  CD  GLN A 131      13.609  33.153  74.649  1.00 53.72           C  
ATOM   1008  OE1 GLN A 131      12.607  32.414  74.696  1.00 57.65           O  
ATOM   1009  NE2 GLN A 131      13.525  34.476  74.449  1.00 55.38           N  
ATOM   1010  N   GLY A 132      19.164  32.296  75.136  1.00 16.78           N  
ATOM   1011  CA  GLY A 132      20.295  32.477  76.092  1.00 18.21           C  
ATOM   1012  C   GLY A 132      21.473  33.223  75.447  1.00 17.51           C  
ATOM   1013  O   GLY A 132      22.274  33.863  76.145  1.00 16.40           O  
ATOM   1014  N   TRP A 133      21.519  33.186  74.109  1.00 19.00           N  
ATOM   1015  CA  TRP A 133      22.584  33.889  73.317  1.00 16.67           C  
ATOM   1016  C   TRP A 133      22.417  35.382  73.411  1.00 17.97           C  
ATOM   1017  O   TRP A 133      23.433  36.095  73.276  1.00 14.36           O  
ATOM   1018  CB  TRP A 133      22.562  33.416  71.856  1.00 11.88           C  
ATOM   1019  CG  TRP A 133      23.015  32.022  71.709  1.00 13.70           C  
ATOM   1020  CD1 TRP A 133      23.463  31.135  72.636  1.00 20.60           C  
ATOM   1021  CD2 TRP A 133      23.098  31.320  70.442  1.00 16.18           C  
ATOM   1022  NE1 TRP A 133      23.819  29.901  72.073  1.00 17.32           N  
ATOM   1023  CE2 TRP A 133      23.610  30.030  70.729  1.00 21.18           C  
ATOM   1024  CE3 TRP A 133      22.782  31.719  69.145  1.00 13.81           C  
ATOM   1025  CZ2 TRP A 133      23.813  29.099  69.697  1.00 15.31           C  
ATOM   1026  CZ3 TRP A 133      22.992  30.758  68.154  1.00 15.45           C  
ATOM   1027  CH2 TRP A 133      23.488  29.524  68.429  1.00 14.48           C  
ATOM   1028  N   ASP A 134      21.202  35.914  73.593  1.00 13.20           N  
ATOM   1029  CA  ASP A 134      21.005  37.378  73.722  1.00 15.12           C  
ATOM   1030  C   ASP A 134      21.521  37.788  75.118  1.00 17.85           C  
ATOM   1031  O   ASP A 134      20.662  37.962  76.033  1.00 15.85           O  
ATOM   1032  CB  ASP A 134      19.534  37.673  73.534  1.00 20.48           C  
ATOM   1033  CG  ASP A 134      19.297  39.137  73.317  1.00 19.10           C  
ATOM   1034  OD1 ASP A 134      20.301  39.843  73.287  1.00 15.68           O  
ATOM   1035  OD2 ASP A 134      18.140  39.547  73.158  1.00 21.39           O  
ATOM   1036  N   LEU A 135      22.810  37.936  75.253  1.00 16.44           N  
ATOM   1037  CA  LEU A 135      23.430  38.239  76.567  1.00 19.03           C  
ATOM   1038  C   LEU A 135      22.882  39.518  77.219  1.00 22.10           C  
ATOM   1039  O   LEU A 135      22.712  39.473  78.468  1.00 22.57           O  
ATOM   1040  CB  LEU A 135      24.953  38.235  76.432  1.00 17.53           C  
ATOM   1041  CG  LEU A 135      25.682  37.001  75.898  1.00 18.26           C  
ATOM   1042  CD1 LEU A 135      27.209  37.208  75.793  1.00 18.85           C  
ATOM   1043  CD2 LEU A 135      25.494  35.788  76.773  1.00 12.93           C  
ATOM   1044  N   ASN A 136      22.635  40.560  76.473  1.00 20.52           N  
ATOM   1045  CA  ASN A 136      22.161  41.780  77.101  1.00 22.96           C  
ATOM   1046  C   ASN A 136      20.636  41.916  76.960  1.00 23.64           C  
ATOM   1047  O   ASN A 136      20.153  43.033  77.207  1.00 26.21           O  
ATOM   1048  CB  ASN A 136      22.919  42.973  76.514  1.00 22.33           C  
ATOM   1049  CG  ASN A 136      22.478  43.195  75.065  1.00 17.66           C  
ATOM   1050  OD1 ASN A 136      22.034  42.212  74.514  1.00 16.97           O  
ATOM   1051  ND2 ASN A 136      22.622  44.385  74.572  1.00 17.67           N  
ATOM   1052  N   LYS A 137      19.987  40.848  76.561  1.00 24.17           N  
ATOM   1053  CA  LYS A 137      18.528  40.793  76.380  1.00 24.18           C  
ATOM   1054  C   LYS A 137      17.900  42.001  75.717  1.00 25.05           C  
ATOM   1055  O   LYS A 137      16.767  42.486  76.127  1.00 24.88           O  
ATOM   1056  CB  LYS A 137      17.942  40.634  77.782  1.00 30.03           C  
ATOM   1057  CG  LYS A 137      18.095  39.325  78.556  1.00 34.06           C  
ATOM   1058  CD  LYS A 137      17.298  39.385  79.894  1.00 36.82           C  
ATOM   1059  CE  LYS A 137      17.992  40.301  80.880  1.00 40.82           C  
ATOM   1060  NZ  LYS A 137      17.063  41.392  81.378  1.00 45.69           N  
ATOM   1061  N   ASP A 138      18.493  42.585  74.701  1.00 19.56           N  
ATOM   1062  CA  ASP A 138      17.998  43.731  73.950  1.00 18.51           C  
ATOM   1063  C   ASP A 138      17.306  43.210  72.677  1.00 14.62           C  
ATOM   1064  O   ASP A 138      16.948  44.034  71.885  1.00 18.85           O  
ATOM   1065  CB  ASP A 138      19.048  44.799  73.552  1.00 18.71           C  
ATOM   1066  CG  ASP A 138      20.164  44.260  72.613  1.00 26.59           C  
ATOM   1067  OD1 ASP A 138      21.036  45.069  72.214  1.00 21.56           O  
ATOM   1068  OD2 ASP A 138      20.264  43.055  72.308  1.00 18.54           O  
ATOM   1069  N   GLY A 139      17.179  41.920  72.490  1.00 17.39           N  
ATOM   1070  CA  GLY A 139      16.541  41.351  71.299  1.00 19.25           C  
ATOM   1071  C   GLY A 139      17.400  41.576  70.014  1.00 20.28           C  
ATOM   1072  O   GLY A 139      16.904  41.214  68.940  1.00 20.81           O  
ATOM   1073  N   GLN A 140      18.618  42.120  70.166  1.00 16.72           N  
ATOM   1074  CA  GLN A 140      19.465  42.349  68.987  1.00 14.35           C  
ATOM   1075  C   GLN A 140      20.721  41.465  68.993  1.00 11.46           C  
ATOM   1076  O   GLN A 140      21.239  41.281  70.102  1.00 12.78           O  
ATOM   1077  CB  GLN A 140      20.022  43.779  68.911  1.00 16.88           C  
ATOM   1078  CG  GLN A 140      18.863  44.814  68.911  1.00 27.88           C  
ATOM   1079  CD  GLN A 140      19.429  46.122  68.394  1.00 33.23           C  
ATOM   1080  OE1 GLN A 140      18.936  46.710  67.438  1.00 37.87           O  
ATOM   1081  NE2 GLN A 140      20.509  46.533  69.040  1.00 27.81           N  
ATOM   1082  N   ILE A 141      21.219  41.074  67.837  1.00 11.30           N  
ATOM   1083  CA  ILE A 141      22.471  40.264  67.813  1.00  9.27           C  
ATOM   1084  C   ILE A 141      23.624  41.221  67.766  1.00  7.65           C  
ATOM   1085  O   ILE A 141      23.766  42.020  66.804  1.00 10.52           O  
ATOM   1086  CB  ILE A 141      22.549  39.252  66.628  1.00 14.28           C  
ATOM   1087  CG1 ILE A 141      21.319  38.298  66.558  1.00 14.32           C  
ATOM   1088  CG2 ILE A 141      23.892  38.431  66.716  1.00 12.67           C  
ATOM   1089  CD1 ILE A 141      21.445  37.241  65.390  1.00 11.38           C  
ATOM   1090  N   GLN A 142      24.479  41.170  68.787  1.00  8.45           N  
ATOM   1091  CA  GLN A 142      25.685  41.953  68.934  1.00 10.88           C  
ATOM   1092  C   GLN A 142      26.692  40.955  68.248  1.00  8.03           C  
ATOM   1093  O   GLN A 142      26.942  39.906  68.787  1.00  8.90           O  
ATOM   1094  CB  GLN A 142      26.029  42.319  70.354  1.00 12.67           C  
ATOM   1095  CG  GLN A 142      25.630  43.775  70.735  1.00 13.05           C  
ATOM   1096  CD  GLN A 142      24.113  43.761  71.023  1.00 17.90           C  
ATOM   1097  OE1 GLN A 142      23.669  42.722  71.527  1.00 16.24           O  
ATOM   1098  NE2 GLN A 142      23.403  44.784  70.694  1.00 14.05           N  
ATOM   1099  N   PHE A 143      27.168  41.303  67.074  1.00  9.34           N  
ATOM   1100  CA  PHE A 143      28.098  40.368  66.399  1.00  9.13           C  
ATOM   1101  C   PHE A 143      29.444  41.040  66.047  1.00  7.55           C  
ATOM   1102  O   PHE A 143      29.658  42.242  66.124  1.00 10.40           O  
ATOM   1103  CB  PHE A 143      27.478  39.824  65.085  1.00  6.82           C  
ATOM   1104  CG  PHE A 143      27.368  40.841  64.000  1.00 13.56           C  
ATOM   1105  CD1 PHE A 143      28.370  40.926  62.961  1.00  8.31           C  
ATOM   1106  CD2 PHE A 143      26.322  41.750  63.888  1.00 10.32           C  
ATOM   1107  CE1 PHE A 143      28.298  41.887  61.987  1.00  9.97           C  
ATOM   1108  CE2 PHE A 143      26.214  42.696  62.903  1.00  9.50           C  
ATOM   1109  CZ  PHE A 143      27.260  42.766  61.870  1.00 10.29           C  
ATOM   1110  N   VAL A 144      30.322  40.131  65.695  1.00  7.89           N  
ATOM   1111  CA  VAL A 144      31.683  40.475  65.161  1.00  5.56           C  
ATOM   1112  C   VAL A 144      31.707  39.599  63.853  1.00  9.56           C  
ATOM   1113  O   VAL A 144      31.079  38.505  63.753  1.00 10.25           O  
ATOM   1114  CB  VAL A 144      32.864  40.309  66.083  1.00  5.38           C  
ATOM   1115  CG1 VAL A 144      32.787  41.188  67.309  1.00 11.26           C  
ATOM   1116  CG2 VAL A 144      33.080  38.819  66.435  1.00  8.82           C  
ATOM   1117  N   LEU A 145      32.450  40.109  62.861  1.00  8.22           N  
ATOM   1118  CA  LEU A 145      32.518  39.410  61.559  1.00  8.45           C  
ATOM   1119  C   LEU A 145      33.974  39.447  61.060  1.00  6.32           C  
ATOM   1120  O   LEU A 145      34.603  40.560  61.072  1.00  8.68           O  
ATOM   1121  CB  LEU A 145      31.488  40.098  60.661  1.00  7.88           C  
ATOM   1122  CG  LEU A 145      31.186  39.488  59.341  1.00  9.61           C  
ATOM   1123  CD1 LEU A 145      29.907  40.024  58.719  1.00 12.70           C  
ATOM   1124  CD2 LEU A 145      32.389  39.806  58.355  1.00 14.07           C  
ATOM   1125  N   LEU A 146      34.419  38.291  60.702  1.00  7.02           N  
ATOM   1126  CA  LEU A 146      35.789  38.032  60.186  1.00  8.27           C  
ATOM   1127  C   LEU A 146      35.567  37.936  58.690  1.00  6.04           C  
ATOM   1128  O   LEU A 146      34.953  36.956  58.197  1.00  7.80           O  
ATOM   1129  CB  LEU A 146      36.309  36.735  60.814  1.00 10.26           C  
ATOM   1130  CG  LEU A 146      36.774  36.860  62.269  1.00 11.45           C  
ATOM   1131  CD1 LEU A 146      36.998  35.489  62.850  1.00 14.41           C  
ATOM   1132  CD2 LEU A 146      38.023  37.732  62.275  1.00 13.89           C  
ATOM   1133  N   LYS A 147      35.974  38.849  57.915  1.00  8.29           N  
ATOM   1134  CA  LYS A 147      35.854  38.971  56.472  1.00  6.96           C  
ATOM   1135  C   LYS A 147      36.962  38.305  55.668  1.00  7.40           C  
ATOM   1136  O   LYS A 147      38.150  38.268  56.138  1.00  7.37           O  
ATOM   1137  CB  LYS A 147      35.810  40.504  56.208  1.00  9.15           C  
ATOM   1138  CG  LYS A 147      35.300  40.778  54.812  1.00  9.41           C  
ATOM   1139  CD  LYS A 147      35.050  42.190  54.401  1.00 13.55           C  
ATOM   1140  CE  LYS A 147      34.345  42.242  53.063  1.00 16.98           C  
ATOM   1141  NZ  LYS A 147      34.351  43.709  52.635  1.00 23.76           N  
ATOM   1142  N   GLY A 148      36.690  37.792  54.489  1.00  8.34           N  
ATOM   1143  CA  GLY A 148      37.809  37.174  53.691  1.00  9.95           C  
ATOM   1144  C   GLY A 148      38.446  38.413  52.963  1.00 10.85           C  
ATOM   1145  O   GLY A 148      38.304  39.569  53.362  1.00  8.95           O  
ATOM   1146  N   GLU A 149      39.185  38.098  51.901  1.00 12.32           N  
ATOM   1147  CA  GLU A 149      39.830  39.167  51.145  1.00 13.16           C  
ATOM   1148  C   GLU A 149      38.900  40.227  50.611  1.00 12.85           C  
ATOM   1149  O   GLU A 149      37.927  39.943  49.912  1.00 13.63           O  
ATOM   1150  CB  GLU A 149      40.474  38.553  49.877  1.00 15.14           C  
ATOM   1151  CG  GLU A 149      41.719  37.729  50.135  1.00 19.74           C  
ATOM   1152  CD  GLU A 149      42.079  36.698  49.062  1.00 16.89           C  
ATOM   1153  OE1 GLU A 149      43.153  36.154  49.255  1.00 24.31           O  
ATOM   1154  OE2 GLU A 149      41.246  36.531  48.164  1.00 15.08           O  
ATOM   1155  N   PRO A 150      39.205  41.502  50.863  1.00 15.14           N  
ATOM   1156  CA  PRO A 150      38.395  42.585  50.323  1.00 12.85           C  
ATOM   1157  C   PRO A 150      38.388  42.578  48.792  1.00 16.23           C  
ATOM   1158  O   PRO A 150      39.449  42.375  48.076  1.00 13.68           O  
ATOM   1159  CB  PRO A 150      39.010  43.831  50.939  1.00 15.98           C  
ATOM   1160  CG  PRO A 150      39.854  43.343  52.083  1.00 15.28           C  
ATOM   1161  CD  PRO A 150      40.341  41.961  51.696  1.00 12.87           C  
ATOM   1162  N   GLY A 151      37.191  42.770  48.223  1.00 12.83           N  
ATOM   1163  CA  GLY A 151      37.120  42.744  46.750  1.00 11.88           C  
ATOM   1164  C   GLY A 151      36.866  41.321  46.287  1.00 14.34           C  
ATOM   1165  O   GLY A 151      36.484  41.185  45.101  1.00 15.97           O  
ATOM   1166  N   HIS A 152      37.025  40.301  47.061  1.00  8.70           N  
ATOM   1167  CA  HIS A 152      36.746  38.908  46.615  1.00  8.75           C  
ATOM   1168  C   HIS A 152      35.243  38.712  46.556  1.00 11.65           C  
ATOM   1169  O   HIS A 152      34.581  38.967  47.624  1.00 11.40           O  
ATOM   1170  CB  HIS A 152      37.419  37.965  47.583  1.00  9.95           C  
ATOM   1171  CG  HIS A 152      37.357  36.524  47.225  1.00  7.15           C  
ATOM   1172  ND1 HIS A 152      36.173  35.851  46.961  1.00  9.87           N  
ATOM   1173  CD2 HIS A 152      38.352  35.607  47.161  1.00  5.81           C  
ATOM   1174  CE1 HIS A 152      36.465  34.550  46.738  1.00  5.32           C  
ATOM   1175  NE2 HIS A 152      37.772  34.428  46.838  1.00  6.80           N  
ATOM   1176  N   PRO A 153      34.649  38.313  45.459  1.00 11.60           N  
ATOM   1177  CA  PRO A 153      33.195  38.165  45.389  1.00 12.53           C  
ATOM   1178  C   PRO A 153      32.548  37.396  46.539  1.00 11.23           C  
ATOM   1179  O   PRO A 153      31.425  37.858  46.961  1.00  8.81           O  
ATOM   1180  CB  PRO A 153      32.982  37.525  44.016  1.00 14.93           C  
ATOM   1181  CG  PRO A 153      34.131  38.087  43.183  1.00 14.97           C  
ATOM   1182  CD  PRO A 153      35.296  37.995  44.157  1.00 13.59           C  
ATOM   1183  N   ASP A 154      33.178  36.369  46.979  1.00  8.96           N  
ATOM   1184  CA  ASP A 154      32.600  35.541  48.076  1.00  9.26           C  
ATOM   1185  C   ASP A 154      32.635  36.369  49.384  1.00 11.16           C  
ATOM   1186  O   ASP A 154      31.648  36.339  50.094  1.00  8.61           O  
ATOM   1187  CB  ASP A 154      33.286  34.218  48.264  1.00  8.86           C  
ATOM   1188  CG  ASP A 154      32.964  33.179  47.249  1.00  9.86           C  
ATOM   1189  OD1 ASP A 154      33.799  32.340  46.950  1.00 11.15           O  
ATOM   1190  OD2 ASP A 154      31.824  33.175  46.732  1.00 16.85           O  
ATOM   1191  N   ALA A 155      33.718  37.038  49.678  1.00  9.95           N  
ATOM   1192  CA  ALA A 155      33.861  37.832  50.851  1.00  6.88           C  
ATOM   1193  C   ALA A 155      32.840  38.974  50.787  1.00 10.43           C  
ATOM   1194  O   ALA A 155      32.171  39.259  51.813  1.00 10.89           O  
ATOM   1195  CB  ALA A 155      35.242  38.449  51.010  1.00  8.45           C  
ATOM   1196  N   GLU A 156      32.680  39.636  49.648  1.00  9.31           N  
ATOM   1197  CA  GLU A 156      31.725  40.767  49.713  1.00 11.18           C  
ATOM   1198  C   GLU A 156      30.278  40.346  49.813  1.00 10.80           C  
ATOM   1199  O   GLU A 156      29.545  41.033  50.575  1.00 12.31           O  
ATOM   1200  CB  GLU A 156      32.022  41.698  48.545  1.00 11.67           C  
ATOM   1201  CG  GLU A 156      33.530  42.090  48.416  1.00 12.95           C  
ATOM   1202  CD  GLU A 156      33.889  43.129  49.420  1.00 15.49           C  
ATOM   1203  OE1 GLU A 156      34.992  43.450  49.754  1.00 14.88           O  
ATOM   1204  OE2 GLU A 156      32.844  43.639  49.995  1.00 11.75           O  
ATOM   1205  N   ALA A 157      29.829  39.337  49.150  1.00  8.87           N  
ATOM   1206  CA  ALA A 157      28.488  38.834  49.161  1.00 11.22           C  
ATOM   1207  C   ALA A 157      28.152  38.161  50.523  1.00 12.13           C  
ATOM   1208  O   ALA A 157      27.041  38.427  51.033  1.00 13.54           O  
ATOM   1209  CB  ALA A 157      28.239  37.777  48.100  1.00 11.13           C  
ATOM   1210  N   ARG A 158      29.039  37.389  51.068  1.00  8.69           N  
ATOM   1211  CA  ARG A 158      28.761  36.672  52.306  1.00  8.58           C  
ATOM   1212  C   ARG A 158      28.605  37.703  53.421  1.00 10.91           C  
ATOM   1213  O   ARG A 158      27.738  37.470  54.278  1.00 11.06           O  
ATOM   1214  CB  ARG A 158      29.850  35.652  52.600  1.00  3.96           C  
ATOM   1215  CG  ARG A 158      29.704  34.373  51.761  1.00  2.00           C  
ATOM   1216  CD  ARG A 158      30.939  33.589  51.837  1.00  3.65           C  
ATOM   1217  NE  ARG A 158      31.003  32.462  50.957  1.00  4.18           N  
ATOM   1218  CZ  ARG A 158      32.123  31.745  50.804  1.00  7.30           C  
ATOM   1219  NH1 ARG A 158      33.180  31.834  51.614  1.00 10.38           N  
ATOM   1220  NH2 ARG A 158      32.122  30.961  49.684  1.00  5.73           N  
ATOM   1221  N   THR A 159      29.428  38.745  53.380  1.00  8.20           N  
ATOM   1222  CA  THR A 159      29.385  39.762  54.407  1.00 11.73           C  
ATOM   1223  C   THR A 159      28.076  40.586  54.336  1.00 12.69           C  
ATOM   1224  O   THR A 159      27.404  40.867  55.351  1.00 12.52           O  
ATOM   1225  CB  THR A 159      30.594  40.748  54.307  1.00  7.34           C  
ATOM   1226  OG1 THR A 159      31.779  39.946  54.589  1.00  8.29           O  
ATOM   1227  CG2 THR A 159      30.489  41.990  55.234  1.00  7.31           C  
ATOM   1228  N   THR A 160      27.703  40.974  53.139  1.00 11.95           N  
ATOM   1229  CA  THR A 160      26.484  41.754  52.969  1.00 12.38           C  
ATOM   1230  C   THR A 160      25.230  40.941  53.216  1.00 11.77           C  
ATOM   1231  O   THR A 160      24.330  41.465  53.879  1.00 11.41           O  
ATOM   1232  CB  THR A 160      26.335  42.316  51.491  1.00 11.71           C  
ATOM   1233  OG1 THR A 160      27.494  43.147  51.297  1.00 15.79           O  
ATOM   1234  CG2 THR A 160      25.037  43.088  51.192  1.00 14.12           C  
ATOM   1235  N   TYR A 161      25.160  39.714  52.647  1.00  6.93           N  
ATOM   1236  CA  TYR A 161      23.899  38.971  52.764  1.00 10.94           C  
ATOM   1237  C   TYR A 161      23.605  38.224  54.031  1.00 12.34           C  
ATOM   1238  O   TYR A 161      22.407  37.954  54.242  1.00 14.22           O  
ATOM   1239  CB  TYR A 161      23.844  37.947  51.585  1.00  8.29           C  
ATOM   1240  CG  TYR A 161      23.523  38.793  50.370  1.00 15.77           C  
ATOM   1241  CD1 TYR A 161      22.157  39.026  50.118  1.00 15.26           C  
ATOM   1242  CD2 TYR A 161      24.508  39.318  49.537  1.00 14.43           C  
ATOM   1243  CE1 TYR A 161      21.794  39.795  49.021  1.00 21.01           C  
ATOM   1244  CE2 TYR A 161      24.124  40.120  48.440  1.00 15.23           C  
ATOM   1245  CZ  TYR A 161      22.779  40.316  48.188  1.00 22.26           C  
ATOM   1246  OH  TYR A 161      22.388  41.074  47.114  1.00 26.20           O  
ATOM   1247  N   VAL A 162      24.598  37.928  54.835  1.00 10.38           N  
ATOM   1248  CA  VAL A 162      24.348  37.248  56.108  1.00  9.08           C  
ATOM   1249  C   VAL A 162      23.543  38.250  56.953  1.00  7.91           C  
ATOM   1250  O   VAL A 162      22.542  37.939  57.622  1.00 11.43           O  
ATOM   1251  CB  VAL A 162      25.656  36.757  56.806  1.00  6.59           C  
ATOM   1252  CG1 VAL A 162      26.658  37.803  57.258  1.00  3.65           C  
ATOM   1253  CG2 VAL A 162      25.165  36.010  58.050  1.00 18.85           C  
ATOM   1254  N   ILE A 163      23.992  39.495  56.930  1.00  7.88           N  
ATOM   1255  CA  ILE A 163      23.297  40.578  57.739  1.00  9.37           C  
ATOM   1256  C   ILE A 163      21.965  40.959  57.117  1.00 12.38           C  
ATOM   1257  O   ILE A 163      20.867  41.118  57.780  1.00 10.21           O  
ATOM   1258  CB  ILE A 163      24.277  41.761  57.980  1.00 13.75           C  
ATOM   1259  CG1 ILE A 163      25.542  41.436  58.801  1.00 10.45           C  
ATOM   1260  CG2 ILE A 163      23.501  42.940  58.690  1.00 13.42           C  
ATOM   1261  CD1 ILE A 163      25.291  40.468  60.033  1.00 11.88           C  
ATOM   1262  N   LYS A 164      21.928  41.181  55.815  1.00 12.65           N  
ATOM   1263  CA  LYS A 164      20.640  41.491  55.158  1.00 12.45           C  
ATOM   1264  C   LYS A 164      19.605  40.453  55.463  1.00 14.04           C  
ATOM   1265  O   LYS A 164      18.421  40.689  55.739  1.00 13.32           O  
ATOM   1266  CB  LYS A 164      20.870  41.473  53.626  1.00 15.35           C  
ATOM   1267  CG  LYS A 164      19.656  42.057  52.875  1.00 21.61           C  
ATOM   1268  CD  LYS A 164      19.855  42.057  51.362  1.00 23.94           C  
ATOM   1269  CE  LYS A 164      18.536  42.626  50.763  1.00 32.76           C  
ATOM   1270  NZ  LYS A 164      17.620  41.488  50.505  1.00 32.28           N  
ATOM   1271  N   GLU A 165      19.990  39.118  55.387  1.00  9.88           N  
ATOM   1272  CA  GLU A 165      19.112  38.002  55.610  1.00 12.77           C  
ATOM   1273  C   GLU A 165      18.535  38.024  57.029  1.00 10.76           C  
ATOM   1274  O   GLU A 165      17.303  37.836  57.182  1.00 12.82           O  
ATOM   1275  CB  GLU A 165      19.787  36.601  55.340  1.00 11.73           C  
ATOM   1276  CG  GLU A 165      18.738  35.482  55.434  1.00 12.68           C  
ATOM   1277  CD  GLU A 165      17.605  35.437  54.483  1.00 15.40           C  
ATOM   1278  OE1 GLU A 165      16.734  34.539  54.489  1.00 15.53           O  
ATOM   1279  OE2 GLU A 165      17.427  36.276  53.556  1.00 18.91           O  
ATOM   1280  N   LEU A 166      19.379  38.239  57.998  1.00  9.97           N  
ATOM   1281  CA  LEU A 166      18.935  38.302  59.388  1.00 10.65           C  
ATOM   1282  C   LEU A 166      17.935  39.455  59.535  1.00 12.92           C  
ATOM   1283  O   LEU A 166      16.803  39.355  60.116  1.00 12.96           O  
ATOM   1284  CB  LEU A 166      20.188  38.509  60.245  1.00  8.31           C  
ATOM   1285  CG  LEU A 166      20.966  37.256  60.544  1.00 13.26           C  
ATOM   1286  CD1 LEU A 166      22.258  37.618  61.254  1.00 10.88           C  
ATOM   1287  CD2 LEU A 166      20.156  36.284  61.453  1.00 13.68           C  
ATOM   1288  N   ASN A 167      18.351  40.604  59.036  1.00 11.87           N  
ATOM   1289  CA  ASN A 167      17.511  41.839  59.089  1.00 11.50           C  
ATOM   1290  C   ASN A 167      16.194  41.598  58.355  1.00 12.86           C  
ATOM   1291  O   ASN A 167      15.131  42.068  58.925  1.00 12.87           O  
ATOM   1292  CB  ASN A 167      18.181  43.058  58.514  1.00 10.13           C  
ATOM   1293  CG  ASN A 167      19.342  43.509  59.370  1.00 12.97           C  
ATOM   1294  OD1 ASN A 167      19.555  43.106  60.550  1.00 18.74           O  
ATOM   1295  ND2 ASN A 167      20.149  44.367  58.819  1.00 11.57           N  
ATOM   1296  N   ASP A 168      16.180  40.981  57.235  1.00  9.74           N  
ATOM   1297  CA  ASP A 168      14.984  40.689  56.449  1.00 13.47           C  
ATOM   1298  C   ASP A 168      14.102  39.747  57.311  1.00 14.58           C  
ATOM   1299  O   ASP A 168      12.883  39.884  57.205  1.00 13.84           O  
ATOM   1300  CB  ASP A 168      15.226  40.031  55.093  1.00 10.32           C  
ATOM   1301  CG  ASP A 168      15.724  41.100  54.108  1.00 16.42           C  
ATOM   1302  OD1 ASP A 168      16.078  40.830  52.969  1.00 20.74           O  
ATOM   1303  OD2 ASP A 168      15.783  42.279  54.477  1.00 17.82           O  
ATOM   1304  N   LYS A 169      14.777  38.849  58.033  1.00 13.09           N  
ATOM   1305  CA  LYS A 169      13.940  37.921  58.837  1.00 16.62           C  
ATOM   1306  C   LYS A 169      13.357  38.564  60.098  1.00 16.17           C  
ATOM   1307  O   LYS A 169      12.580  37.888  60.831  1.00 17.77           O  
ATOM   1308  CB  LYS A 169      14.709  36.642  59.101  1.00 18.73           C  
ATOM   1309  CG  LYS A 169      14.844  35.899  57.751  1.00 26.13           C  
ATOM   1310  CD  LYS A 169      14.338  34.491  57.874  1.00 34.60           C  
ATOM   1311  CE  LYS A 169      14.157  33.815  56.525  1.00 38.99           C  
ATOM   1312  NZ  LYS A 169      13.308  34.665  55.615  1.00 44.35           N  
ATOM   1313  N   GLY A 170      13.605  39.806  60.321  1.00 13.90           N  
ATOM   1314  CA  GLY A 170      13.117  40.601  61.447  1.00 15.83           C  
ATOM   1315  C   GLY A 170      14.047  40.612  62.609  1.00 17.17           C  
ATOM   1316  O   GLY A 170      13.663  40.955  63.759  1.00 18.15           O  
ATOM   1317  N   ILE A 171      15.283  40.216  62.421  1.00 12.10           N  
ATOM   1318  CA  ILE A 171      16.272  40.212  63.519  1.00 13.86           C  
ATOM   1319  C   ILE A 171      17.261  41.358  63.301  1.00 16.34           C  
ATOM   1320  O   ILE A 171      18.019  41.480  62.328  1.00 15.75           O  
ATOM   1321  CB  ILE A 171      16.992  38.838  63.601  1.00 14.86           C  
ATOM   1322  CG1 ILE A 171      15.979  37.710  63.876  1.00 17.10           C  
ATOM   1323  CG2 ILE A 171      18.170  38.753  64.616  1.00 12.84           C  
ATOM   1324  CD1 ILE A 171      16.558  36.358  63.489  1.00 17.53           C  
ATOM   1325  N   LYS A 172      17.232  42.271  64.258  1.00 15.72           N  
ATOM   1326  CA  LYS A 172      18.066  43.443  64.375  1.00 15.53           C  
ATOM   1327  C   LYS A 172      19.480  42.966  64.792  1.00 15.23           C  
ATOM   1328  O   LYS A 172      19.635  42.009  65.601  1.00 12.05           O  
ATOM   1329  CB  LYS A 172      17.606  44.470  65.431  1.00 19.79           C  
ATOM   1330  CG  LYS A 172      16.370  45.276  64.968  1.00 26.85           C  
ATOM   1331  CD  LYS A 172      15.784  46.071  66.135  1.00 35.78           C  
ATOM   1332  CE  LYS A 172      15.125  45.139  67.150  1.00 42.24           C  
ATOM   1333  NZ  LYS A 172      15.162  45.649  68.564  1.00 46.62           N  
ATOM   1334  N   THR A 173      20.458  43.657  64.199  1.00 13.84           N  
ATOM   1335  CA  THR A 173      21.870  43.310  64.469  1.00 13.86           C  
ATOM   1336  C   THR A 173      22.690  44.518  64.803  1.00 16.18           C  
ATOM   1337  O   THR A 173      22.421  45.623  64.240  1.00 18.06           O  
ATOM   1338  CB  THR A 173      22.443  42.556  63.196  1.00 11.70           C  
ATOM   1339  OG1 THR A 173      22.303  43.487  62.034  1.00 11.76           O  
ATOM   1340  CG2 THR A 173      21.751  41.210  62.897  1.00 10.89           C  
ATOM   1341  N   GLU A 174      23.719  44.334  65.619  1.00 14.65           N  
ATOM   1342  CA  GLU A 174      24.589  45.464  65.942  1.00 14.67           C  
ATOM   1343  C   GLU A 174      26.051  45.051  65.684  1.00 11.70           C  
ATOM   1344  O   GLU A 174      26.520  44.175  66.370  1.00 10.38           O  
ATOM   1345  CB  GLU A 174      24.531  45.912  67.385  1.00 13.56           C  
ATOM   1346  CG  GLU A 174      25.551  47.050  67.667  1.00 13.14           C  
ATOM   1347  CD  GLU A 174      25.509  47.656  69.016  1.00 19.27           C  
ATOM   1348  OE1 GLU A 174      26.199  48.621  69.321  1.00 24.12           O  
ATOM   1349  OE2 GLU A 174      24.727  47.091  69.808  1.00 23.41           O  
ATOM   1350  N   GLN A 175      26.670  45.690  64.733  1.00 14.54           N  
ATOM   1351  CA  GLN A 175      28.083  45.335  64.375  1.00 13.25           C  
ATOM   1352  C   GLN A 175      29.038  45.878  65.390  1.00  9.57           C  
ATOM   1353  O   GLN A 175      29.180  47.094  65.443  1.00 13.71           O  
ATOM   1354  CB  GLN A 175      28.356  45.915  62.961  1.00 16.90           C  
ATOM   1355  CG  GLN A 175      29.847  45.586  62.586  1.00 17.58           C  
ATOM   1356  CD  GLN A 175      30.195  46.422  61.359  1.00 14.90           C  
ATOM   1357  OE1 GLN A 175      31.111  47.191  61.465  1.00 27.76           O  
ATOM   1358  NE2 GLN A 175      29.426  46.230  60.339  1.00 18.75           N  
ATOM   1359  N   LEU A 176      29.710  45.132  66.212  1.00  9.80           N  
ATOM   1360  CA  LEU A 176      30.671  45.527  67.227  1.00 11.19           C  
ATOM   1361  C   LEU A 176      32.083  45.653  66.593  1.00 15.96           C  
ATOM   1362  O   LEU A 176      32.751  46.618  66.886  1.00 14.01           O  
ATOM   1363  CB  LEU A 176      30.737  44.544  68.394  1.00 10.52           C  
ATOM   1364  CG  LEU A 176      29.425  44.452  69.198  1.00 12.78           C  
ATOM   1365  CD1 LEU A 176      29.706  43.509  70.348  1.00 11.48           C  
ATOM   1366  CD2 LEU A 176      29.013  45.775  69.791  1.00 17.31           C  
ATOM   1367  N   GLN A 177      32.385  44.629  65.754  1.00 12.92           N  
ATOM   1368  CA  GLN A 177      33.729  44.666  65.103  1.00 11.54           C  
ATOM   1369  C   GLN A 177      33.609  44.060  63.706  1.00 10.20           C  
ATOM   1370  O   GLN A 177      32.794  43.121  63.548  1.00  8.80           O  
ATOM   1371  CB  GLN A 177      34.723  43.823  65.883  1.00 14.47           C  
ATOM   1372  CG  GLN A 177      34.924  44.200  67.321  1.00 20.74           C  
ATOM   1373  CD  GLN A 177      35.770  45.461  67.526  1.00 25.68           C  
ATOM   1374  OE1 GLN A 177      36.197  46.163  66.599  1.00 25.96           O  
ATOM   1375  NE2 GLN A 177      35.971  45.771  68.811  1.00 26.79           N  
ATOM   1376  N   LEU A 178      34.367  44.548  62.732  1.00  7.78           N  
ATOM   1377  CA  LEU A 178      34.318  43.931  61.400  1.00  9.90           C  
ATOM   1378  C   LEU A 178      35.792  44.071  60.867  1.00 11.89           C  
ATOM   1379  O   LEU A 178      36.244  45.246  60.831  1.00 14.92           O  
ATOM   1380  CB  LEU A 178      33.249  44.489  60.503  1.00 11.82           C  
ATOM   1381  CG  LEU A 178      33.122  43.676  59.147  1.00 15.13           C  
ATOM   1382  CD1 LEU A 178      31.660  43.561  58.801  1.00 17.10           C  
ATOM   1383  CD2 LEU A 178      33.958  44.348  58.091  1.00 16.39           C  
ATOM   1384  N   ASP A 179      36.485  42.988  60.538  1.00 11.48           N  
ATOM   1385  CA  ASP A 179      37.868  43.236  59.998  1.00 12.03           C  
ATOM   1386  C   ASP A 179      38.189  42.079  59.054  1.00 12.55           C  
ATOM   1387  O   ASP A 179      37.533  41.051  59.153  1.00  9.64           O  
ATOM   1388  CB  ASP A 179      38.913  43.435  61.084  1.00 16.96           C  
ATOM   1389  CG  ASP A 179      40.101  44.263  60.538  1.00 23.31           C  
ATOM   1390  OD1 ASP A 179      40.815  44.796  61.371  1.00 22.60           O  
ATOM   1391  OD2 ASP A 179      40.328  44.396  59.318  1.00 16.75           O  
ATOM   1392  N   THR A 180      39.173  42.223  58.138  1.00 11.22           N  
ATOM   1393  CA  THR A 180      39.438  41.051  57.270  1.00  7.54           C  
ATOM   1394  C   THR A 180      40.436  40.190  57.904  1.00 10.72           C  
ATOM   1395  O   THR A 180      41.382  40.708  58.625  1.00 14.30           O  
ATOM   1396  CB  THR A 180      39.948  41.554  55.833  1.00 12.16           C  
ATOM   1397  OG1 THR A 180      40.306  40.371  55.093  1.00 12.53           O  
ATOM   1398  CG2 THR A 180      41.107  42.515  56.073  1.00 13.41           C  
ATOM   1399  N   ALA A 181      40.415  38.897  57.692  1.00  9.07           N  
ATOM   1400  CA  ALA A 181      41.435  38.017  58.191  1.00  9.62           C  
ATOM   1401  C   ALA A 181      41.969  37.215  56.918  1.00  8.96           C  
ATOM   1402  O   ALA A 181      42.631  36.221  57.164  1.00 10.64           O  
ATOM   1403  CB  ALA A 181      41.130  37.104  59.388  1.00  9.24           C  
ATOM   1404  N   MET A 182      41.683  37.725  55.739  1.00 10.59           N  
ATOM   1405  CA  MET A 182      42.168  37.219  54.471  1.00  9.24           C  
ATOM   1406  C   MET A 182      42.018  35.744  54.272  1.00  9.66           C  
ATOM   1407  O   MET A 182      42.899  35.068  53.673  1.00 10.90           O  
ATOM   1408  CB  MET A 182      43.712  37.585  54.419  1.00 12.24           C  
ATOM   1409  CG  MET A 182      43.907  39.100  54.753  1.00 20.20           C  
ATOM   1410  SD  MET A 182      43.525  40.046  53.263  1.00 30.42           S  
ATOM   1411  CE  MET A 182      43.941  41.750  53.667  1.00 30.82           C  
ATOM   1412  N   TRP A 183      40.966  35.123  54.806  1.00 10.48           N  
ATOM   1413  CA  TRP A 183      40.620  33.737  54.753  1.00  7.18           C  
ATOM   1414  C   TRP A 183      41.471  32.806  55.568  1.00  7.52           C  
ATOM   1415  O   TRP A 183      41.338  31.560  55.445  1.00  6.49           O  
ATOM   1416  CB  TRP A 183      40.784  33.345  53.245  1.00  7.49           C  
ATOM   1417  CG  TRP A 183      39.969  33.996  52.224  1.00  5.90           C  
ATOM   1418  CD1 TRP A 183      40.504  34.554  51.051  1.00  9.45           C  
ATOM   1419  CD2 TRP A 183      38.530  34.144  52.060  1.00  8.08           C  
ATOM   1420  NE1 TRP A 183      39.514  35.049  50.259  1.00  7.20           N  
ATOM   1421  CE2 TRP A 183      38.280  34.779  50.828  1.00  8.08           C  
ATOM   1422  CE3 TRP A 183      37.458  33.744  52.875  1.00  9.10           C  
ATOM   1423  CZ2 TRP A 183      36.980  35.090  50.405  1.00  7.89           C  
ATOM   1424  CZ3 TRP A 183      36.150  34.029  52.435  1.00  7.57           C  
ATOM   1425  CH2 TRP A 183      35.957  34.705  51.256  1.00  8.10           C  
ATOM   1426  N   ASP A 184      42.379  33.323  56.372  1.00  8.84           N  
ATOM   1427  CA  ASP A 184      43.373  32.551  57.129  1.00  8.06           C  
ATOM   1428  C   ASP A 184      43.085  32.299  58.590  1.00  7.68           C  
ATOM   1429  O   ASP A 184      42.687  33.249  59.312  1.00 10.66           O  
ATOM   1430  CB  ASP A 184      44.711  33.356  56.930  1.00 10.84           C  
ATOM   1431  CG  ASP A 184      45.884  32.662  57.534  1.00 18.26           C  
ATOM   1432  OD1 ASP A 184      46.329  31.619  56.959  1.00 21.29           O  
ATOM   1433  OD2 ASP A 184      46.368  33.101  58.625  1.00 17.74           O  
ATOM   1434  N   THR A 185      43.333  31.087  58.989  1.00  7.34           N  
ATOM   1435  CA  THR A 185      43.119  30.703  60.380  1.00  9.93           C  
ATOM   1436  C   THR A 185      43.977  31.494  61.348  1.00 10.75           C  
ATOM   1437  O   THR A 185      43.478  32.011  62.357  1.00  6.29           O  
ATOM   1438  CB  THR A 185      43.420  29.202  60.667  1.00 10.58           C  
ATOM   1439  OG1 THR A 185      42.611  28.537  59.734  1.00 12.57           O  
ATOM   1440  CG2 THR A 185      43.070  28.762  62.116  1.00 11.85           C  
ATOM   1441  N   ALA A 186      45.288  31.593  61.043  1.00 11.07           N  
ATOM   1442  CA  ALA A 186      46.134  32.322  62.005  1.00 12.47           C  
ATOM   1443  C   ALA A 186      45.763  33.774  62.163  1.00 11.73           C  
ATOM   1444  O   ALA A 186      45.733  34.236  63.343  1.00 11.45           O  
ATOM   1445  CB  ALA A 186      47.630  32.126  61.635  1.00 15.99           C  
ATOM   1446  N   GLN A 187      45.478  34.506  61.131  1.00  7.94           N  
ATOM   1447  CA  GLN A 187      45.088  35.907  61.224  1.00 11.10           C  
ATOM   1448  C   GLN A 187      43.751  36.084  61.958  1.00  9.59           C  
ATOM   1449  O   GLN A 187      43.643  37.145  62.656  1.00 10.49           O  
ATOM   1450  CB  GLN A 187      44.950  36.561  59.840  1.00  9.32           C  
ATOM   1451  CG  GLN A 187      46.207  36.757  59.065  1.00 22.39           C  
ATOM   1452  CD  GLN A 187      46.093  37.614  57.798  1.00 22.05           C  
ATOM   1453  OE1 GLN A 187      45.633  38.767  57.816  1.00 31.28           O  
ATOM   1454  NE2 GLN A 187      46.565  36.949  56.724  1.00 31.24           N  
ATOM   1455  N   ALA A 188      42.825  35.153  61.711  1.00  9.48           N  
ATOM   1456  CA  ALA A 188      41.504  35.260  62.392  1.00 10.71           C  
ATOM   1457  C   ALA A 188      41.659  35.094  63.894  1.00  7.35           C  
ATOM   1458  O   ALA A 188      40.995  35.774  64.710  1.00 12.74           O  
ATOM   1459  CB  ALA A 188      40.581  34.166  61.923  1.00 10.67           C  
ATOM   1460  N   LYS A 189      42.523  34.155  64.258  1.00  7.22           N  
ATOM   1461  CA  LYS A 189      42.819  33.874  65.684  1.00  8.69           C  
ATOM   1462  C   LYS A 189      43.379  35.123  66.288  1.00 10.46           C  
ATOM   1463  O   LYS A 189      42.953  35.511  67.403  1.00 12.41           O  
ATOM   1464  CB  LYS A 189      43.785  32.702  65.842  1.00 13.65           C  
ATOM   1465  CG  LYS A 189      44.001  32.288  67.291  1.00 18.94           C  
ATOM   1466  CD  LYS A 189      44.991  31.098  67.350  1.00 25.37           C  
ATOM   1467  CE  LYS A 189      45.259  30.851  68.846  1.00 27.86           C  
ATOM   1468  NZ  LYS A 189      45.203  32.192  69.550  1.00 38.56           N  
ATOM   1469  N   ASP A 190      44.277  35.851  65.654  1.00  8.00           N  
ATOM   1470  CA  ASP A 190      44.893  37.089  66.182  1.00  9.46           C  
ATOM   1471  C   ASP A 190      43.834  38.154  66.200  1.00  7.40           C  
ATOM   1472  O   ASP A 190      43.825  38.860  67.221  1.00 10.06           O  
ATOM   1473  CB  ASP A 190      46.149  37.562  65.390  1.00 11.80           C  
ATOM   1474  CG  ASP A 190      47.328  36.664  65.713  1.00 17.93           C  
ATOM   1475  OD1 ASP A 190      47.333  35.803  66.605  1.00 20.67           O  
ATOM   1476  OD2 ASP A 190      48.338  36.842  64.950  1.00 22.40           O  
ATOM   1477  N   LYS A 191      43.031  38.309  65.202  1.00  9.58           N  
ATOM   1478  CA  LYS A 191      41.973  39.355  65.261  1.00  8.99           C  
ATOM   1479  C   LYS A 191      40.992  39.085  66.405  1.00 10.74           C  
ATOM   1480  O   LYS A 191      40.674  40.024  67.145  1.00 11.85           O  
ATOM   1481  CB  LYS A 191      41.102  39.410  63.994  1.00 12.79           C  
ATOM   1482  CG  LYS A 191      41.812  40.017  62.809  1.00 26.05           C  
ATOM   1483  CD  LYS A 191      42.146  41.506  62.944  1.00 26.31           C  
ATOM   1484  CE  LYS A 191      43.419  41.835  62.204  1.00 38.23           C  
ATOM   1485  NZ  LYS A 191      43.308  42.319  60.820  1.00 39.58           N  
ATOM   1486  N   MET A 192      40.472  37.877  66.534  1.00  9.56           N  
ATOM   1487  CA  MET A 192      39.519  37.503  67.585  1.00 10.82           C  
ATOM   1488  C   MET A 192      40.139  37.721  68.963  1.00 11.58           C  
ATOM   1489  O   MET A 192      39.541  38.183  69.931  1.00 10.15           O  
ATOM   1490  CB  MET A 192      39.026  36.080  67.409  1.00 12.25           C  
ATOM   1491  CG  MET A 192      37.908  35.718  68.418  1.00 16.37           C  
ATOM   1492  SD  MET A 192      36.408  36.531  67.637  1.00 16.22           S  
ATOM   1493  CE  MET A 192      35.672  36.849  69.292  1.00 24.73           C  
ATOM   1494  N   ASP A 193      41.402  37.381  69.122  1.00 12.28           N  
ATOM   1495  CA  ASP A 193      42.177  37.540  70.336  1.00 10.41           C  
ATOM   1496  C   ASP A 193      42.201  39.008  70.712  1.00 10.89           C  
ATOM   1497  O   ASP A 193      41.956  39.248  71.903  1.00 13.01           O  
ATOM   1498  CB  ASP A 193      43.546  36.927  70.125  1.00 15.26           C  
ATOM   1499  CG  ASP A 193      44.300  36.646  71.387  1.00 27.29           C  
ATOM   1500  OD1 ASP A 193      43.956  37.086  72.472  1.00 25.88           O  
ATOM   1501  OD2 ASP A 193      45.328  35.933  71.234  1.00 29.04           O  
ATOM   1502  N   ALA A 194      42.479  39.987  69.908  1.00 10.47           N  
ATOM   1503  CA  ALA A 194      42.482  41.388  70.113  1.00  9.15           C  
ATOM   1504  C   ALA A 194      41.037  41.850  70.577  1.00  8.94           C  
ATOM   1505  O   ALA A 194      40.938  42.637  71.527  1.00  9.21           O  
ATOM   1506  CB  ALA A 194      42.783  42.219  68.846  1.00 12.16           C  
ATOM   1507  N   TRP A 195      40.096  41.310  69.861  1.00  8.54           N  
ATOM   1508  CA  TRP A 195      38.641  41.658  70.160  1.00 13.13           C  
ATOM   1509  C   TRP A 195      38.262  41.148  71.557  1.00 10.67           C  
ATOM   1510  O   TRP A 195      37.491  41.927  72.184  1.00 13.52           O  
ATOM   1511  CB  TRP A 195      37.727  41.125  69.122  1.00 12.40           C  
ATOM   1512  CG  TRP A 195      37.858  41.798  67.761  1.00 13.28           C  
ATOM   1513  CD1 TRP A 195      38.476  42.984  67.485  1.00 16.01           C  
ATOM   1514  CD2 TRP A 195      37.350  41.258  66.534  1.00 12.12           C  
ATOM   1515  NE1 TRP A 195      38.349  43.210  66.129  1.00 16.46           N  
ATOM   1516  CE2 TRP A 195      37.658  42.186  65.525  1.00 14.69           C  
ATOM   1517  CE3 TRP A 195      36.656  40.065  66.217  1.00  9.54           C  
ATOM   1518  CZ2 TRP A 195      37.314  41.983  64.211  1.00 14.97           C  
ATOM   1519  CZ3 TRP A 195      36.294  39.869  64.880  1.00 13.38           C  
ATOM   1520  CH2 TRP A 195      36.610  40.844  63.929  1.00 10.64           C  
ATOM   1521  N   LEU A 196      38.720  40.002  71.932  1.00 12.59           N  
ATOM   1522  CA  LEU A 196      38.433  39.458  73.305  1.00 11.79           C  
ATOM   1523  C   LEU A 196      39.290  40.127  74.361  1.00 13.93           C  
ATOM   1524  O   LEU A 196      39.055  39.880  75.564  1.00 12.19           O  
ATOM   1525  CB  LEU A 196      38.606  37.939  73.299  1.00 10.73           C  
ATOM   1526  CG  LEU A 196      37.550  37.167  72.466  1.00  9.89           C  
ATOM   1527  CD1 LEU A 196      38.039  35.729  72.308  1.00 14.09           C  
ATOM   1528  CD2 LEU A 196      36.231  37.234  73.205  1.00 10.76           C  
ATOM   1529  N   SER A 197      40.252  40.948  73.992  1.00 11.37           N  
ATOM   1530  CA  SER A 197      41.167  41.635  74.901  1.00 12.07           C  
ATOM   1531  C   SER A 197      40.911  43.136  74.983  1.00 11.95           C  
ATOM   1532  O   SER A 197      41.667  43.890  75.658  1.00 12.55           O  
ATOM   1533  CB  SER A 197      42.649  41.451  74.490  1.00 13.97           C  
ATOM   1534  OG  SER A 197      42.881  40.057  74.443  1.00 11.66           O  
ATOM   1535  N   GLY A 198      39.854  43.520  74.303  1.00 11.76           N  
ATOM   1536  CA  GLY A 198      39.505  44.966  74.303  1.00 12.76           C  
ATOM   1537  C   GLY A 198      38.171  45.202  75.030  1.00 16.43           C  
ATOM   1538  O   GLY A 198      37.556  44.267  75.599  1.00 17.83           O  
ATOM   1539  N   PRO A 199      37.735  46.448  74.948  1.00 24.01           N  
ATOM   1540  CA  PRO A 199      36.459  46.906  75.611  1.00 27.42           C  
ATOM   1541  C   PRO A 199      35.185  46.207  75.253  1.00 30.04           C  
ATOM   1542  O   PRO A 199      34.267  46.078  76.168  1.00 30.66           O  
ATOM   1543  CB  PRO A 199      36.534  48.447  75.364  1.00 28.29           C  
ATOM   1544  CG  PRO A 199      38.057  48.721  75.294  1.00 27.05           C  
ATOM   1545  CD  PRO A 199      38.450  47.575  74.308  1.00 23.76           C  
ATOM   1546  N   ASN A 200      34.863  45.683  74.085  1.00 31.24           N  
ATOM   1547  CA  ASN A 200      33.628  44.969  73.751  1.00 30.13           C  
ATOM   1548  C   ASN A 200      33.725  43.495  74.015  1.00 29.60           C  
ATOM   1549  O   ASN A 200      32.825  42.711  73.598  1.00 32.70           O  
ATOM   1550  CB  ASN A 200      33.354  44.951  72.208  1.00 35.08           C  
ATOM   1551  CG  ASN A 200      32.947  46.289  71.662  1.00 36.50           C  
ATOM   1552  OD1 ASN A 200      33.104  46.573  70.459  1.00 38.25           O  
ATOM   1553  ND2 ASN A 200      32.435  47.124  72.566  1.00 39.13           N  
ATOM   1554  N   ALA A 201      34.826  43.055  74.596  1.00 24.13           N  
ATOM   1555  CA  ALA A 201      34.956  41.613  74.731  1.00 22.69           C  
ATOM   1556  C   ALA A 201      33.688  40.985  75.282  1.00 23.88           C  
ATOM   1557  O   ALA A 201      33.287  39.887  74.825  1.00 24.87           O  
ATOM   1558  CB  ALA A 201      36.149  41.277  75.611  1.00 23.16           C  
ATOM   1559  N   ASN A 202      33.102  41.676  76.274  1.00 23.37           N  
ATOM   1560  CA  ASN A 202      31.914  41.081  76.908  1.00 22.62           C  
ATOM   1561  C   ASN A 202      30.612  41.325  76.233  1.00 18.65           C  
ATOM   1562  O   ASN A 202      29.623  40.737  76.732  1.00 23.16           O  
ATOM   1563  CB  ASN A 202      31.942  41.543  78.415  1.00 28.94           C  
ATOM   1564  CG  ASN A 202      32.860  40.397  78.926  1.00 43.51           C  
ATOM   1565  OD1 ASN A 202      34.102  40.512  78.803  1.00 51.00           O  
ATOM   1566  ND2 ASN A 202      32.219  39.318  79.384  1.00 47.74           N  
ATOM   1567  N   LYS A 203      30.591  42.116  75.241  1.00 17.73           N  
ATOM   1568  CA  LYS A 203      29.317  42.430  74.561  1.00 19.49           C  
ATOM   1569  C   LYS A 203      29.116  41.465  73.405  1.00 15.19           C  
ATOM   1570  O   LYS A 203      28.008  41.399  72.894  1.00 12.62           O  
ATOM   1571  CB  LYS A 203      29.341  43.831  74.050  1.00 21.64           C  
ATOM   1572  CG  LYS A 203      29.605  45.002  74.977  1.00 27.51           C  
ATOM   1573  CD  LYS A 203      28.661  46.159  74.531  1.00 38.02           C  
ATOM   1574  CE  LYS A 203      27.209  45.646  74.737  1.00 45.47           C  
ATOM   1575  NZ  LYS A 203      26.244  46.193  73.733  1.00 47.05           N  
ATOM   1576  N   ILE A 204      30.179  40.778  72.965  1.00 13.35           N  
ATOM   1577  CA  ILE A 204      29.992  39.884  71.785  1.00 12.03           C  
ATOM   1578  C   ILE A 204      29.059  38.701  71.997  1.00 11.83           C  
ATOM   1579  O   ILE A 204      29.325  37.880  72.935  1.00 12.56           O  
ATOM   1580  CB  ILE A 204      31.449  39.407  71.328  1.00 16.12           C  
ATOM   1581  CG1 ILE A 204      32.310  40.667  71.117  1.00 12.82           C  
ATOM   1582  CG2 ILE A 204      31.322  38.431  70.102  1.00 11.80           C  
ATOM   1583  CD1 ILE A 204      33.863  40.615  70.993  1.00 13.17           C  
ATOM   1584  N   GLU A 205      28.055  38.564  71.164  1.00  9.60           N  
ATOM   1585  CA  GLU A 205      27.127  37.429  71.269  1.00  9.34           C  
ATOM   1586  C   GLU A 205      27.282  36.361  70.219  1.00  8.53           C  
ATOM   1587  O   GLU A 205      26.976  35.186  70.512  1.00 10.32           O  
ATOM   1588  CB  GLU A 205      25.665  37.928  71.140  1.00 11.84           C  
ATOM   1589  CG  GLU A 205      25.404  38.900  72.319  1.00  7.83           C  
ATOM   1590  CD  GLU A 205      24.095  39.610  72.378  1.00  8.05           C  
ATOM   1591  OE1 GLU A 205      23.754  40.194  73.411  1.00 14.42           O  
ATOM   1592  OE2 GLU A 205      23.430  39.580  71.340  1.00  6.75           O  
ATOM   1593  N   VAL A 206      27.685  36.760  69.028  1.00 10.13           N  
ATOM   1594  CA  VAL A 206      27.846  35.762  67.919  1.00  6.52           C  
ATOM   1595  C   VAL A 206      29.045  36.139  67.074  1.00  6.24           C  
ATOM   1596  O   VAL A 206      29.335  37.330  66.880  1.00  7.15           O  
ATOM   1597  CB  VAL A 206      26.579  35.733  67.039  1.00 15.00           C  
ATOM   1598  CG1 VAL A 206      26.808  34.857  65.772  1.00 12.88           C  
ATOM   1599  CG2 VAL A 206      25.288  35.360  67.796  1.00 15.51           C  
ATOM   1600  N   VAL A 207      29.703  35.086  66.622  1.00  7.23           N  
ATOM   1601  CA  VAL A 207      30.905  35.363  65.725  1.00  6.76           C  
ATOM   1602  C   VAL A 207      30.468  34.813  64.352  1.00  4.63           C  
ATOM   1603  O   VAL A 207      30.089  33.600  64.234  1.00  7.34           O  
ATOM   1604  CB  VAL A 207      32.182  34.728  66.247  1.00 10.20           C  
ATOM   1605  CG1 VAL A 207      33.398  34.986  65.261  1.00  9.35           C  
ATOM   1606  CG2 VAL A 207      32.541  35.130  67.661  1.00  4.68           C  
ATOM   1607  N   ILE A 208      30.544  35.655  63.389  1.00  6.45           N  
ATOM   1608  CA  ILE A 208      30.244  35.319  61.975  1.00  6.55           C  
ATOM   1609  C   ILE A 208      31.577  35.330  61.189  1.00  9.00           C  
ATOM   1610  O   ILE A 208      32.212  36.380  61.224  1.00  9.53           O  
ATOM   1611  CB  ILE A 208      29.249  36.284  61.330  1.00  5.61           C  
ATOM   1612  CG1 ILE A 208      27.978  36.358  62.322  1.00  7.42           C  
ATOM   1613  CG2 ILE A 208      28.900  35.866  59.904  1.00  4.62           C  
ATOM   1614  CD1 ILE A 208      26.988  37.470  61.876  1.00 10.90           C  
ATOM   1615  N   ALA A 209      31.864  34.236  60.509  1.00  8.43           N  
ATOM   1616  CA  ALA A 209      33.127  34.255  59.693  1.00 10.47           C  
ATOM   1617  C   ALA A 209      32.777  33.974  58.250  1.00  6.38           C  
ATOM   1618  O   ALA A 209      31.925  33.124  57.933  1.00  8.60           O  
ATOM   1619  CB  ALA A 209      34.167  33.234  60.192  1.00  8.75           C  
ATOM   1620  N   ASN A 210      33.420  34.539  57.264  1.00  7.05           N  
ATOM   1621  CA  ASN A 210      33.164  34.273  55.856  1.00  5.89           C  
ATOM   1622  C   ASN A 210      33.616  32.887  55.434  1.00  6.20           C  
ATOM   1623  O   ASN A 210      33.221  32.484  54.330  1.00  7.39           O  
ATOM   1624  CB  ASN A 210      33.874  35.315  54.976  1.00  7.32           C  
ATOM   1625  CG  ASN A 210      33.280  36.638  54.870  1.00  7.78           C  
ATOM   1626  OD1 ASN A 210      33.863  37.559  54.254  1.00  6.95           O  
ATOM   1627  ND2 ASN A 210      32.087  36.801  55.480  1.00  5.01           N  
ATOM   1628  N   ASN A 211      34.449  32.207  56.179  1.00  6.02           N  
ATOM   1629  CA  ASN A 211      34.844  30.851  55.856  1.00  6.57           C  
ATOM   1630  C   ASN A 211      35.187  30.104  57.170  1.00  5.49           C  
ATOM   1631  O   ASN A 211      35.344  30.721  58.232  1.00  5.90           O  
ATOM   1632  CB  ASN A 211      35.995  30.651  54.823  1.00  7.07           C  
ATOM   1633  CG  ASN A 211      37.363  31.006  55.369  1.00  7.26           C  
ATOM   1634  OD1 ASN A 211      37.493  31.542  56.478  1.00  9.76           O  
ATOM   1635  ND2 ASN A 211      38.432  30.740  54.565  1.00  7.13           N  
ATOM   1636  N   ASP A 212      35.272  28.796  57.000  1.00  7.51           N  
ATOM   1637  CA  ASP A 212      35.585  27.842  58.091  1.00  5.69           C  
ATOM   1638  C   ASP A 212      36.983  28.030  58.625  1.00  5.25           C  
ATOM   1639  O   ASP A 212      37.232  27.927  59.816  1.00  8.20           O  
ATOM   1640  CB  ASP A 212      35.485  26.375  57.640  1.00  7.05           C  
ATOM   1641  CG  ASP A 212      34.030  25.931  57.511  1.00 11.63           C  
ATOM   1642  OD1 ASP A 212      33.111  26.600  57.974  1.00  6.83           O  
ATOM   1643  OD2 ASP A 212      33.774  24.922  56.900  1.00  6.17           O  
ATOM   1644  N   ALA A 213      37.936  28.293  57.722  1.00  6.97           N  
ATOM   1645  CA  ALA A 213      39.346  28.526  58.262  1.00  7.70           C  
ATOM   1646  C   ALA A 213      39.362  29.694  59.224  1.00  2.16           C  
ATOM   1647  O   ALA A 213      40.059  29.490  60.286  1.00  5.44           O  
ATOM   1648  CB  ALA A 213      40.271  28.707  57.065  1.00  5.65           C  
ATOM   1649  N   MET A 214      38.707  30.777  58.954  1.00  2.69           N  
ATOM   1650  CA  MET A 214      38.671  31.941  59.828  1.00  6.13           C  
ATOM   1651  C   MET A 214      37.828  31.512  61.101  1.00  7.08           C  
ATOM   1652  O   MET A 214      38.226  31.904  62.216  1.00  8.20           O  
ATOM   1653  CB  MET A 214      38.150  33.205  59.159  1.00  6.38           C  
ATOM   1654  CG  MET A 214      39.245  33.719  58.162  1.00  3.76           C  
ATOM   1655  SD  MET A 214      38.713  35.264  57.464  1.00  7.42           S  
ATOM   1656  CE  MET A 214      37.183  34.798  56.630  1.00  7.35           C  
ATOM   1657  N   ALA A 215      36.746  30.839  60.826  1.00  5.95           N  
ATOM   1658  CA  ALA A 215      35.879  30.366  62.005  1.00  8.62           C  
ATOM   1659  C   ALA A 215      36.734  29.487  62.897  1.00  8.95           C  
ATOM   1660  O   ALA A 215      36.643  29.631  64.123  1.00  7.19           O  
ATOM   1661  CB  ALA A 215      34.634  29.660  61.553  1.00  7.75           C  
ATOM   1662  N   MET A 216      37.600  28.626  62.410  1.00  9.70           N  
ATOM   1663  CA  MET A 216      38.432  27.764  63.266  1.00 12.34           C  
ATOM   1664  C   MET A 216      39.432  28.629  64.047  1.00 11.23           C  
ATOM   1665  O   MET A 216      39.671  28.300  65.208  1.00 11.60           O  
ATOM   1666  CB  MET A 216      39.157  26.633  62.509  1.00 12.73           C  
ATOM   1667  CG  MET A 216      38.156  25.650  61.946  1.00 16.63           C  
ATOM   1668  SD  MET A 216      38.986  24.386  60.955  1.00 28.26           S  
ATOM   1669  CE  MET A 216      40.114  25.218  59.934  1.00 29.72           C  
ATOM   1670  N   GLY A 217      39.965  29.708  63.489  1.00  7.40           N  
ATOM   1671  CA  GLY A 217      40.917  30.559  64.252  1.00  6.35           C  
ATOM   1672  C   GLY A 217      40.085  31.242  65.384  1.00 11.33           C  
ATOM   1673  O   GLY A 217      40.619  31.431  66.505  1.00  9.35           O  
ATOM   1674  N   ALA A 218      38.828  31.590  65.079  1.00 10.06           N  
ATOM   1675  CA  ALA A 218      38.023  32.251  66.141  1.00 13.65           C  
ATOM   1676  C   ALA A 218      37.768  31.279  67.279  1.00 10.87           C  
ATOM   1677  O   ALA A 218      37.809  31.678  68.441  1.00 12.18           O  
ATOM   1678  CB  ALA A 218      36.654  32.776  65.643  1.00 10.97           C  
ATOM   1679  N   VAL A 219      37.489  30.037  66.986  1.00 12.07           N  
ATOM   1680  CA  VAL A 219      37.210  28.995  67.966  1.00  9.39           C  
ATOM   1681  C   VAL A 219      38.383  28.858  68.869  1.00 14.24           C  
ATOM   1682  O   VAL A 219      38.274  28.799  70.090  1.00 12.84           O  
ATOM   1683  CB  VAL A 219      36.841  27.628  67.274  1.00 10.46           C  
ATOM   1684  CG1 VAL A 219      37.125  26.471  68.201  1.00 13.01           C  
ATOM   1685  CG2 VAL A 219      35.431  27.694  66.716  1.00  8.65           C  
ATOM   1686  N   GLU A 220      39.621  28.821  68.289  1.00 12.74           N  
ATOM   1687  CA  GLU A 220      40.790  28.707  69.098  1.00 13.22           C  
ATOM   1688  C   GLU A 220      40.976  29.860  70.043  1.00 13.59           C  
ATOM   1689  O   GLU A 220      41.376  29.620  71.234  1.00 14.31           O  
ATOM   1690  CB  GLU A 220      42.077  28.607  68.160  1.00 19.12           C  
ATOM   1691  CG  GLU A 220      42.166  27.136  67.631  1.00 30.44           C  
ATOM   1692  CD  GLU A 220      42.212  26.134  68.776  1.00 40.31           C  
ATOM   1693  OE1 GLU A 220      43.180  25.983  69.532  1.00 46.34           O  
ATOM   1694  OE2 GLU A 220      41.188  25.417  68.957  1.00 46.10           O  
ATOM   1695  N   ALA A 221      40.702  31.054  69.603  1.00 11.53           N  
ATOM   1696  CA  ALA A 221      40.849  32.277  70.371  1.00 10.30           C  
ATOM   1697  C   ALA A 221      39.753  32.240  71.504  1.00 13.13           C  
ATOM   1698  O   ALA A 221      40.117  32.625  72.601  1.00 11.57           O  
ATOM   1699  CB  ALA A 221      40.714  33.512  69.562  1.00  7.31           C  
ATOM   1700  N   LEU A 222      38.559  31.826  71.187  1.00  9.74           N  
ATOM   1701  CA  LEU A 222      37.479  31.756  72.202  1.00 14.66           C  
ATOM   1702  C   LEU A 222      37.866  30.777  73.287  1.00 13.96           C  
ATOM   1703  O   LEU A 222      37.733  31.072  74.455  1.00 14.29           O  
ATOM   1704  CB  LEU A 222      36.166  31.379  71.475  1.00 12.76           C  
ATOM   1705  CG  LEU A 222      35.556  32.477  70.647  1.00 10.46           C  
ATOM   1706  CD1 LEU A 222      34.442  31.852  69.808  1.00 11.26           C  
ATOM   1707  CD2 LEU A 222      35.030  33.574  71.551  1.00 13.05           C  
ATOM   1708  N   LYS A 223      38.360  29.638  72.853  1.00 13.41           N  
ATOM   1709  CA  LYS A 223      38.803  28.577  73.798  1.00 17.87           C  
ATOM   1710  C   LYS A 223      39.847  29.117  74.737  1.00 20.33           C  
ATOM   1711  O   LYS A 223      39.852  28.818  75.951  1.00 21.37           O  
ATOM   1712  CB  LYS A 223      39.378  27.387  73.035  1.00 25.29           C  
ATOM   1713  CG  LYS A 223      38.337  26.304  72.777  1.00 39.66           C  
ATOM   1714  CD  LYS A 223      39.027  24.915  72.718  1.00 46.54           C  
ATOM   1715  CE  LYS A 223      39.138  24.379  71.316  1.00 48.61           C  
ATOM   1716  NZ  LYS A 223      37.816  23.987  70.729  1.00 49.07           N  
ATOM   1717  N   ALA A 224      40.791  29.875  74.191  1.00 19.69           N  
ATOM   1718  CA  ALA A 224      41.910  30.440  74.948  1.00 19.68           C  
ATOM   1719  C   ALA A 224      41.400  31.420  76.016  1.00 21.19           C  
ATOM   1720  O   ALA A 224      42.084  31.575  77.054  1.00 24.08           O  
ATOM   1721  CB  ALA A 224      42.938  31.213  74.168  1.00 15.04           C  
ATOM   1722  N   HIS A 225      40.306  32.030  75.781  1.00 16.95           N  
ATOM   1723  CA  HIS A 225      39.750  32.983  76.761  1.00 18.40           C  
ATOM   1724  C   HIS A 225      38.609  32.414  77.565  1.00 18.94           C  
ATOM   1725  O   HIS A 225      37.893  33.194  78.251  1.00 20.27           O  
ATOM   1726  CB  HIS A 225      39.313  34.218  75.969  1.00 16.28           C  
ATOM   1727  CG  HIS A 225      40.353  35.193  75.517  1.00 23.94           C  
ATOM   1728  ND1 HIS A 225      40.668  36.380  76.127  1.00 19.77           N  
ATOM   1729  CD2 HIS A 225      41.147  35.142  74.385  1.00 20.26           C  
ATOM   1730  CE1 HIS A 225      41.585  37.023  75.452  1.00 27.64           C  
ATOM   1731  NE2 HIS A 225      41.909  36.276  74.391  1.00 22.95           N  
ATOM   1732  N   ASN A 226      38.352  31.157  77.524  1.00 20.41           N  
ATOM   1733  CA  ASN A 226      37.242  30.462  78.204  1.00 23.83           C  
ATOM   1734  C   ASN A 226      35.961  31.198  77.805  1.00 26.03           C  
ATOM   1735  O   ASN A 226      35.227  31.756  78.656  1.00 24.56           O  
ATOM   1736  CB  ASN A 226      37.535  30.352  79.706  1.00 34.68           C  
ATOM   1737  CG  ASN A 226      36.821  29.169  80.340  1.00 35.63           C  
ATOM   1738  OD1 ASN A 226      37.033  28.041  79.831  1.00 37.39           O  
ATOM   1739  ND2 ASN A 226      36.016  29.383  81.386  1.00 35.21           N  
ATOM   1740  N   LYS A 227      35.693  31.261  76.479  1.00 20.98           N  
ATOM   1741  CA  LYS A 227      34.479  31.948  75.969  1.00 21.41           C  
ATOM   1742  C   LYS A 227      33.892  31.006  74.913  1.00 20.97           C  
ATOM   1743  O   LYS A 227      33.342  31.368  73.868  1.00 22.12           O  
ATOM   1744  CB  LYS A 227      34.778  33.323  75.464  1.00 23.42           C  
ATOM   1745  CG  LYS A 227      34.923  34.484  76.456  1.00 28.23           C  
ATOM   1746  CD  LYS A 227      33.698  35.356  76.391  1.00 36.21           C  
ATOM   1747  CE  LYS A 227      33.097  36.047  77.565  1.00 39.80           C  
ATOM   1748  NZ  LYS A 227      31.622  36.328  77.412  1.00 37.70           N  
ATOM   1749  N   SER A 228      34.045  29.738  75.212  1.00 19.79           N  
ATOM   1750  CA  SER A 228      33.566  28.644  74.320  1.00 22.29           C  
ATOM   1751  C   SER A 228      32.040  28.622  74.226  1.00 23.39           C  
ATOM   1752  O   SER A 228      31.489  27.994  73.270  1.00 22.55           O  
ATOM   1753  CB  SER A 228      34.259  27.369  74.725  1.00 27.66           C  
ATOM   1754  OG  SER A 228      33.604  26.674  75.728  1.00 33.88           O  
ATOM   1755  N   SER A 229      31.357  29.309  75.130  1.00 19.56           N  
ATOM   1756  CA  SER A 229      29.884  29.424  75.036  1.00 22.69           C  
ATOM   1757  C   SER A 229      29.428  30.392  73.939  1.00 19.17           C  
ATOM   1758  O   SER A 229      28.207  30.499  73.645  1.00 20.73           O  
ATOM   1759  CB  SER A 229      29.286  29.853  76.391  1.00 20.51           C  
ATOM   1760  OG  SER A 229      29.780  31.202  76.649  1.00 23.40           O  
ATOM   1761  N   ILE A 230      30.302  31.172  73.252  1.00 15.52           N  
ATOM   1762  CA  ILE A 230      29.927  32.070  72.173  1.00 10.90           C  
ATOM   1763  C   ILE A 230      29.869  31.272  70.829  1.00 12.19           C  
ATOM   1764  O   ILE A 230      30.857  30.570  70.506  1.00 11.02           O  
ATOM   1765  CB  ILE A 230      30.925  33.268  72.073  1.00 11.21           C  
ATOM   1766  CG1 ILE A 230      30.930  34.118  73.376  1.00 13.82           C  
ATOM   1767  CG2 ILE A 230      30.632  34.118  70.788  1.00 13.56           C  
ATOM   1768  CD1 ILE A 230      31.829  35.411  73.299  1.00 20.50           C  
ATOM   1769  N   PRO A 231      28.761  31.335  70.078  1.00  9.77           N  
ATOM   1770  CA  PRO A 231      28.648  30.570  68.852  1.00  9.42           C  
ATOM   1771  C   PRO A 231      29.443  31.231  67.714  1.00  8.92           C  
ATOM   1772  O   PRO A 231      29.511  32.466  67.661  1.00  9.41           O  
ATOM   1773  CB  PRO A 231      27.173  30.536  68.547  1.00  8.36           C  
ATOM   1774  CG  PRO A 231      26.635  31.786  69.169  1.00 10.61           C  
ATOM   1775  CD  PRO A 231      27.537  32.115  70.377  1.00  8.66           C  
ATOM   1776  N   VAL A 232      29.911  30.292  66.892  1.00  8.88           N  
ATOM   1777  CA  VAL A 232      30.678  30.666  65.713  1.00  9.75           C  
ATOM   1778  C   VAL A 232      30.023  30.063  64.451  1.00  9.04           C  
ATOM   1779  O   VAL A 232      29.718  28.888  64.522  1.00  8.46           O  
ATOM   1780  CB  VAL A 232      32.164  30.211  65.830  1.00  9.52           C  
ATOM   1781  CG1 VAL A 232      32.921  30.481  64.516  1.00 12.40           C  
ATOM   1782  CG2 VAL A 232      32.897  30.802  67.033  1.00 10.02           C  
ATOM   1783  N   PHE A 233      29.884  30.862  63.372  1.00  6.98           N  
ATOM   1784  CA  PHE A 233      29.327  30.344  62.110  1.00  6.31           C  
ATOM   1785  C   PHE A 233      30.410  30.451  60.978  1.00  5.39           C  
ATOM   1786  O   PHE A 233      31.095  31.446  60.978  1.00  8.76           O  
ATOM   1787  CB  PHE A 233      28.044  31.028  61.653  1.00  5.60           C  
ATOM   1788  CG  PHE A 233      26.899  30.769  62.685  1.00 12.37           C  
ATOM   1789  CD1 PHE A 233      25.987  29.775  62.351  1.00  8.39           C  
ATOM   1790  CD2 PHE A 233      26.819  31.497  63.835  1.00  9.46           C  
ATOM   1791  CE1 PHE A 233      24.922  29.483  63.208  1.00 11.85           C  
ATOM   1792  CE2 PHE A 233      25.735  31.194  64.798  1.00  7.77           C  
ATOM   1793  CZ  PHE A 233      24.872  30.207  64.410  1.00  6.70           C  
ATOM   1794  N   GLY A 234      30.494  29.465  60.121  1.00  9.14           N  
ATOM   1795  CA  GLY A 234      31.493  29.609  59.024  1.00  5.09           C  
ATOM   1796  C   GLY A 234      30.784  29.291  57.722  1.00  7.33           C  
ATOM   1797  O   GLY A 234      29.551  29.276  57.511  1.00  5.81           O  
ATOM   1798  N   VAL A 235      31.694  29.043  56.724  1.00  6.57           N  
ATOM   1799  CA  VAL A 235      31.223  28.699  55.375  1.00  7.21           C  
ATOM   1800  C   VAL A 235      32.300  27.746  54.782  1.00  7.74           C  
ATOM   1801  O   VAL A 235      33.518  28.145  54.847  1.00  5.27           O  
ATOM   1802  CB  VAL A 235      31.081  29.875  54.372  1.00  6.18           C  
ATOM   1803  CG1 VAL A 235      30.814  29.232  52.958  1.00  5.79           C  
ATOM   1804  CG2 VAL A 235      30.094  30.976  54.671  1.00 12.73           C  
ATOM   1805  N   ASP A 236      31.940  26.641  54.213  1.00  7.93           N  
ATOM   1806  CA  ASP A 236      32.749  25.691  53.439  1.00  8.83           C  
ATOM   1807  C   ASP A 236      32.410  24.212  53.709  1.00  8.75           C  
ATOM   1808  O   ASP A 236      32.429  23.477  52.717  1.00  8.35           O  
ATOM   1809  CB  ASP A 236      34.323  25.835  53.568  1.00  8.56           C  
ATOM   1810  CG  ASP A 236      34.880  26.999  52.758  1.00  9.63           C  
ATOM   1811  OD1 ASP A 236      36.066  27.417  52.993  1.00  7.97           O  
ATOM   1812  OD2 ASP A 236      34.107  27.524  51.901  1.00  8.51           O  
ATOM   1813  N   ALA A 237      32.247  23.917  54.999  1.00  9.55           N  
ATOM   1814  CA  ALA A 237      31.996  22.594  55.539  1.00  6.20           C  
ATOM   1815  C   ALA A 237      33.223  21.732  55.252  1.00 10.84           C  
ATOM   1816  O   ALA A 237      33.060  20.631  54.729  1.00 12.25           O  
ATOM   1817  CB  ALA A 237      30.786  21.799  55.017  1.00 11.94           C  
ATOM   1818  N   LEU A 238      34.385  22.287  55.545  1.00 12.51           N  
ATOM   1819  CA  LEU A 238      35.652  21.503  55.387  1.00 13.36           C  
ATOM   1820  C   LEU A 238      35.489  20.332  56.331  1.00 13.23           C  
ATOM   1821  O   LEU A 238      34.907  20.480  57.440  1.00 12.65           O  
ATOM   1822  CB  LEU A 238      36.803  22.383  55.803  1.00 14.53           C  
ATOM   1823  CG  LEU A 238      37.182  23.739  55.187  1.00 15.49           C  
ATOM   1824  CD1 LEU A 238      38.366  24.320  55.967  1.00 18.63           C  
ATOM   1825  CD2 LEU A 238      37.479  23.495  53.714  1.00 18.49           C  
ATOM   1826  N   PRO A 239      36.101  19.193  56.073  1.00 17.27           N  
ATOM   1827  CA  PRO A 239      35.993  18.033  56.988  1.00 15.48           C  
ATOM   1828  C   PRO A 239      36.397  18.399  58.385  1.00 16.81           C  
ATOM   1829  O   PRO A 239      35.713  18.048  59.376  1.00 17.19           O  
ATOM   1830  CB  PRO A 239      36.758  16.954  56.231  1.00 19.33           C  
ATOM   1831  CG  PRO A 239      36.562  17.382  54.800  1.00 21.88           C  
ATOM   1832  CD  PRO A 239      36.810  18.901  54.806  1.00 19.90           C  
ATOM   1833  N   GLU A 240      37.418  19.197  58.643  1.00 20.11           N  
ATOM   1834  CA  GLU A 240      37.922  19.689  59.928  1.00 21.73           C  
ATOM   1835  C   GLU A 240      36.818  20.491  60.632  1.00 20.45           C  
ATOM   1836  O   GLU A 240      36.677  20.439  61.893  1.00 18.46           O  
ATOM   1837  CB  GLU A 240      39.212  20.524  59.758  1.00 27.51           C  
ATOM   1838  CG  GLU A 240      39.794  20.494  58.303  1.00 38.11           C  
ATOM   1839  CD  GLU A 240      40.884  21.455  57.927  1.00 45.93           C  
ATOM   1840  OE1 GLU A 240      41.045  22.095  56.859  1.00 47.60           O  
ATOM   1841  OE2 GLU A 240      41.786  21.622  58.813  1.00 51.58           O  
ATOM   1842  N   ALA A 241      36.024  21.193  59.846  1.00 15.67           N  
ATOM   1843  CA  ALA A 241      34.921  21.976  60.397  1.00 16.62           C  
ATOM   1844  C   ALA A 241      33.717  21.100  60.802  1.00 16.31           C  
ATOM   1845  O   ALA A 241      33.061  21.452  61.788  1.00 16.74           O  
ATOM   1846  CB  ALA A 241      34.335  22.997  59.423  1.00 14.82           C  
ATOM   1847  N   LEU A 242      33.483  20.047  60.057  1.00 17.73           N  
ATOM   1848  CA  LEU A 242      32.337  19.156  60.339  1.00 15.20           C  
ATOM   1849  C   LEU A 242      32.516  18.547  61.717  1.00 18.40           C  
ATOM   1850  O   LEU A 242      31.491  18.328  62.445  1.00 19.01           O  
ATOM   1851  CB  LEU A 242      32.127  18.177  59.171  1.00 18.34           C  
ATOM   1852  CG  LEU A 242      31.596  18.739  57.845  1.00 18.70           C  
ATOM   1853  CD1 LEU A 242      31.470  17.619  56.812  1.00 25.16           C  
ATOM   1854  CD2 LEU A 242      30.256  19.393  58.115  1.00 22.86           C  
ATOM   1855  N   ALA A 243      33.730  18.273  62.034  1.00 16.89           N  
ATOM   1856  CA  ALA A 243      34.113  17.700  63.348  1.00 16.54           C  
ATOM   1857  C   ALA A 243      33.740  18.691  64.463  1.00 15.97           C  
ATOM   1858  O   ALA A 243      33.277  18.258  65.549  1.00 15.08           O  
ATOM   1859  CB  ALA A 243      35.575  17.305  63.348  1.00 19.09           C  
ATOM   1860  N   LEU A 244      33.904  19.962  64.293  1.00 10.21           N  
ATOM   1861  CA  LEU A 244      33.593  21.052  65.226  1.00 13.18           C  
ATOM   1862  C   LEU A 244      32.056  21.237  65.279  1.00 13.97           C  
ATOM   1863  O   LEU A 244      31.548  21.677  66.317  1.00 14.10           O  
ATOM   1864  CB  LEU A 244      34.259  22.372  64.880  1.00 11.20           C  
ATOM   1865  CG  LEU A 244      35.805  22.420  64.927  1.00 18.02           C  
ATOM   1866  CD1 LEU A 244      36.316  23.865  64.850  1.00 16.87           C  
ATOM   1867  CD2 LEU A 244      36.214  21.784  66.241  1.00 19.25           C  
ATOM   1868  N   VAL A 245      31.380  20.893  64.211  1.00 11.70           N  
ATOM   1869  CA  VAL A 245      29.904  21.004  64.258  1.00 13.33           C  
ATOM   1870  C   VAL A 245      29.470  19.840  65.185  1.00 14.48           C  
ATOM   1871  O   VAL A 245      28.662  20.032  66.083  1.00 14.70           O  
ATOM   1872  CB  VAL A 245      29.236  21.001  62.885  1.00 12.21           C  
ATOM   1873  CG1 VAL A 245      27.717  20.860  62.920  1.00 12.98           C  
ATOM   1874  CG2 VAL A 245      29.552  22.279  62.128  1.00 12.00           C  
ATOM   1875  N   LYS A 246      30.026  18.680  64.915  1.00 13.93           N  
ATOM   1876  CA  LYS A 246      29.685  17.471  65.754  1.00 17.63           C  
ATOM   1877  C   LYS A 246      29.917  17.770  67.238  1.00 19.32           C  
ATOM   1878  O   LYS A 246      29.062  17.427  68.077  1.00 20.07           O  
ATOM   1879  CB  LYS A 246      30.501  16.288  65.367  1.00 24.12           C  
ATOM   1880  CG  LYS A 246      30.011  14.836  65.461  1.00 32.38           C  
ATOM   1881  CD  LYS A 246      31.039  13.927  64.768  1.00 36.27           C  
ATOM   1882  CE  LYS A 246      30.655  12.481  64.581  1.00 42.17           C  
ATOM   1883  NZ  LYS A 246      31.847  11.576  64.363  1.00 43.92           N  
ATOM   1884  N   SER A 247      31.036  18.399  67.585  1.00 18.94           N  
ATOM   1885  CA  SER A 247      31.497  18.783  68.881  1.00 21.27           C  
ATOM   1886  C   SER A 247      30.708  19.870  69.568  1.00 19.82           C  
ATOM   1887  O   SER A 247      30.807  20.047  70.800  1.00 24.53           O  
ATOM   1888  CB  SER A 247      32.899  19.504  68.840  1.00 24.48           C  
ATOM   1889  OG  SER A 247      33.953  18.580  68.776  1.00 43.01           O  
ATOM   1890  N   GLY A 248      30.050  20.683  68.787  1.00 19.48           N  
ATOM   1891  CA  GLY A 248      29.306  21.829  69.198  1.00 16.87           C  
ATOM   1892  C   GLY A 248      30.226  23.059  69.163  1.00 20.93           C  
ATOM   1893  O   GLY A 248      29.760  24.113  69.568  1.00 20.65           O  
ATOM   1894  N   ALA A 249      31.445  22.956  68.705  1.00 18.75           N  
ATOM   1895  CA  ALA A 249      32.358  24.161  68.693  1.00 19.88           C  
ATOM   1896  C   ALA A 249      32.004  25.129  67.608  1.00 19.63           C  
ATOM   1897  O   ALA A 249      32.304  26.345  67.790  1.00 22.76           O  
ATOM   1898  CB  ALA A 249      33.800  23.673  68.652  1.00 22.22           C  
ATOM   1899  N   LEU A 250      31.396  24.693  66.534  1.00 15.76           N  
ATOM   1900  CA  LEU A 250      30.864  25.403  65.408  1.00 12.30           C  
ATOM   1901  C   LEU A 250      29.304  25.222  65.449  1.00 12.14           C  
ATOM   1902  O   LEU A 250      28.922  24.031  65.554  1.00 12.16           O  
ATOM   1903  CB  LEU A 250      31.430  24.900  64.070  1.00 15.53           C  
ATOM   1904  CG  LEU A 250      31.666  25.964  63.037  1.00 21.49           C  
ATOM   1905  CD1 LEU A 250      32.610  27.007  63.612  1.00 21.11           C  
ATOM   1906  CD2 LEU A 250      32.258  25.292  61.788  1.00 17.08           C  
ATOM   1907  N   ALA A 251      28.566  26.279  65.361  1.00 10.26           N  
ATOM   1908  CA  ALA A 251      27.061  26.231  65.396  1.00 12.99           C  
ATOM   1909  C   ALA A 251      26.469  25.861  64.052  1.00 16.06           C  
ATOM   1910  O   ALA A 251      25.378  25.266  63.853  1.00 12.83           O  
ATOM   1911  CB  ALA A 251      26.509  27.565  65.930  1.00 10.22           C  
ATOM   1912  N   GLY A 252      27.210  26.231  62.961  1.00  9.91           N  
ATOM   1913  CA  GLY A 252      26.742  25.920  61.647  1.00  7.83           C  
ATOM   1914  C   GLY A 252      27.789  26.437  60.567  1.00  9.81           C  
ATOM   1915  O   GLY A 252      28.602  27.302  60.925  1.00  8.50           O  
ATOM   1916  N   THR A 253      27.627  25.757  59.435  1.00  5.83           N  
ATOM   1917  CA  THR A 253      28.490  26.086  58.291  1.00  8.31           C  
ATOM   1918  C   THR A 253      27.620  25.857  57.041  1.00 11.13           C  
ATOM   1919  O   THR A 253      26.405  25.698  57.094  1.00  8.08           O  
ATOM   1920  CB  THR A 253      29.838  25.362  58.385  1.00  9.29           C  
ATOM   1921  OG1 THR A 253      30.626  25.824  57.182  1.00  7.49           O  
ATOM   1922  CG2 THR A 253      29.886  23.832  58.355  1.00  7.05           C  
ATOM   1923  N   VAL A 254      28.267  25.953  55.868  1.00  8.82           N  
ATOM   1924  CA  VAL A 254      27.590  25.846  54.589  1.00  6.18           C  
ATOM   1925  C   VAL A 254      28.530  25.077  53.667  1.00 10.00           C  
ATOM   1926  O   VAL A 254      29.715  25.521  53.497  1.00  9.44           O  
ATOM   1927  CB  VAL A 254      27.316  27.262  54.043  1.00  8.56           C  
ATOM   1928  CG1 VAL A 254      26.523  27.236  52.711  1.00  7.92           C  
ATOM   1929  CG2 VAL A 254      26.610  28.241  54.952  1.00 10.85           C  
ATOM   1930  N   LEU A 255      27.983  24.061  53.063  1.00  9.13           N  
ATOM   1931  CA  LEU A 255      28.839  23.274  52.136  1.00 10.95           C  
ATOM   1932  C   LEU A 255      29.205  24.076  50.892  1.00  9.91           C  
ATOM   1933  O   LEU A 255      28.223  24.504  50.247  1.00  8.45           O  
ATOM   1934  CB  LEU A 255      28.107  22.010  51.708  1.00 13.34           C  
ATOM   1935  CG  LEU A 255      28.963  21.182  50.693  1.00 12.80           C  
ATOM   1936  CD1 LEU A 255      30.174  20.550  51.385  1.00 13.53           C  
ATOM   1937  CD2 LEU A 255      28.013  20.188  50.071  1.00 28.13           C  
ATOM   1938  N   ASN A 256      30.460  24.268  50.663  1.00  9.26           N  
ATOM   1939  CA  ASN A 256      30.962  24.952  49.384  1.00  5.82           C  
ATOM   1940  C   ASN A 256      31.395  23.625  48.721  1.00  9.20           C  
ATOM   1941  O   ASN A 256      32.357  22.941  49.197  1.00  6.59           O  
ATOM   1942  CB  ASN A 256      31.928  26.009  49.760  1.00  9.17           C  
ATOM   1943  CG  ASN A 256      32.449  26.829  48.569  1.00  9.55           C  
ATOM   1944  OD1 ASN A 256      32.025  26.489  47.454  1.00 10.82           O  
ATOM   1945  ND2 ASN A 256      33.255  27.812  48.798  1.00  7.20           N  
ATOM   1946  N   ASP A 257      30.739  23.181  47.677  1.00 10.61           N  
ATOM   1947  CA  ASP A 257      30.989  21.895  47.073  1.00 11.52           C  
ATOM   1948  C   ASP A 257      32.281  21.814  46.228  1.00 10.21           C  
ATOM   1949  O   ASP A 257      32.192  21.958  45.007  1.00  8.98           O  
ATOM   1950  CB  ASP A 257      29.698  21.581  46.275  1.00 12.40           C  
ATOM   1951  CG  ASP A 257      29.678  20.140  45.800  1.00 16.77           C  
ATOM   1952  OD1 ASP A 257      30.694  19.426  45.882  1.00 11.51           O  
ATOM   1953  OD2 ASP A 257      28.612  19.663  45.301  1.00 15.74           O  
ATOM   1954  N   ALA A 258      33.353  21.540  46.903  1.00 10.87           N  
ATOM   1955  CA  ALA A 258      34.641  21.429  46.175  1.00 10.79           C  
ATOM   1956  C   ALA A 258      34.647  20.306  45.183  1.00 11.69           C  
ATOM   1957  O   ALA A 258      35.256  20.553  44.139  1.00 13.24           O  
ATOM   1958  CB  ALA A 258      35.786  21.171  47.172  1.00  9.22           C  
ATOM   1959  N   ASN A 259      34.058  19.153  45.453  1.00 10.22           N  
ATOM   1960  CA  ASN A 259      34.087  17.992  44.515  1.00 14.20           C  
ATOM   1961  C   ASN A 259      33.424  18.303  43.212  1.00 12.78           C  
ATOM   1962  O   ASN A 259      33.999  17.959  42.127  1.00 12.43           O  
ATOM   1963  CB  ASN A 259      33.560  16.754  45.295  1.00 20.41           C  
ATOM   1964  CG  ASN A 259      34.591  16.336  46.339  1.00 31.46           C  
ATOM   1965  OD1 ASN A 259      35.775  16.747  46.345  1.00 38.75           O  
ATOM   1966  ND2 ASN A 259      34.243  15.501  47.331  1.00 38.84           N  
ATOM   1967  N   ASN A 260      32.281  18.942  43.224  1.00 11.59           N  
ATOM   1968  CA  ASN A 260      31.596  19.286  41.951  1.00 12.35           C  
ATOM   1969  C   ASN A 260      32.304  20.524  41.335  1.00 11.94           C  
ATOM   1970  O   ASN A 260      32.278  20.565  40.102  1.00 12.76           O  
ATOM   1971  CB  ASN A 260      30.091  19.504  42.091  1.00 12.70           C  
ATOM   1972  CG  ASN A 260      29.377  18.140  42.273  1.00 19.70           C  
ATOM   1973  OD1 ASN A 260      28.560  17.944  43.183  1.00 21.17           O  
ATOM   1974  ND2 ASN A 260      29.720  17.242  41.387  1.00 15.45           N  
ATOM   1975  N   GLN A 261      32.840  21.440  42.062  1.00  7.74           N  
ATOM   1976  CA  GLN A 261      33.507  22.575  41.364  1.00  9.30           C  
ATOM   1977  C   GLN A 261      34.788  22.013  40.683  1.00 10.13           C  
ATOM   1978  O   GLN A 261      35.091  22.538  39.627  1.00 10.35           O  
ATOM   1979  CB  GLN A 261      33.890  23.702  42.291  1.00  7.35           C  
ATOM   1980  CG  GLN A 261      32.561  24.475  42.567  1.00  8.63           C  
ATOM   1981  CD  GLN A 261      32.846  25.432  43.681  1.00 13.20           C  
ATOM   1982  OE1 GLN A 261      33.467  26.460  43.505  1.00 12.58           O  
ATOM   1983  NE2 GLN A 261      32.301  25.074  44.867  1.00 11.35           N  
ATOM   1984  N   ALA A 262      35.456  21.097  41.323  1.00  6.89           N  
ATOM   1985  CA  ALA A 262      36.652  20.487  40.771  1.00 10.33           C  
ATOM   1986  C   ALA A 262      36.293  19.751  39.463  1.00 11.97           C  
ATOM   1987  O   ALA A 262      36.992  19.907  38.424  1.00 11.97           O  
ATOM   1988  CB  ALA A 262      37.331  19.526  41.739  1.00  7.75           C  
ATOM   1989  N   LYS A 263      35.234  18.964  39.569  1.00  9.70           N  
ATOM   1990  CA  LYS A 263      34.809  18.144  38.413  1.00  9.65           C  
ATOM   1991  C   LYS A 263      34.356  19.020  37.286  1.00 11.49           C  
ATOM   1992  O   LYS A 263      34.818  18.735  36.160  1.00 12.85           O  
ATOM   1993  CB  LYS A 263      33.855  17.098  38.929  1.00 12.38           C  
ATOM   1994  CG  LYS A 263      33.386  16.262  37.744  1.00 22.97           C  
ATOM   1995  CD  LYS A 263      32.099  15.586  38.272  1.00 28.77           C  
ATOM   1996  CE  LYS A 263      31.496  14.729  37.181  1.00 34.04           C  
ATOM   1997  NZ  LYS A 263      32.311  13.513  37.016  1.00 31.26           N  
ATOM   1998  N   ALA A 264      33.583  20.032  37.421  1.00  9.48           N  
ATOM   1999  CA  ALA A 264      33.149  20.960  36.406  1.00 11.67           C  
ATOM   2000  C   ALA A 264      34.381  21.666  35.843  1.00 10.97           C  
ATOM   2001  O   ALA A 264      34.422  21.810  34.605  1.00 12.14           O  
ATOM   2002  CB  ALA A 264      32.210  22.050  36.958  1.00 10.87           C  
ATOM   2003  N   THR A 265      35.324  22.087  36.658  1.00 10.54           N  
ATOM   2004  CA  THR A 265      36.537  22.793  36.160  1.00  9.27           C  
ATOM   2005  C   THR A 265      37.326  21.866  35.192  1.00 10.70           C  
ATOM   2006  O   THR A 265      37.662  22.357  34.089  1.00 12.83           O  
ATOM   2007  CB  THR A 265      37.475  23.292  37.292  1.00  8.63           C  
ATOM   2008  OG1 THR A 265      36.665  24.231  38.072  1.00  8.10           O  
ATOM   2009  CG2 THR A 265      38.796  23.987  36.764  1.00  9.63           C  
ATOM   2010  N   PHE A 266      37.512  20.661  35.638  1.00  8.02           N  
ATOM   2011  CA  PHE A 266      38.256  19.611  34.863  1.00  9.17           C  
ATOM   2012  C   PHE A 266      37.481  19.271  33.602  1.00 13.06           C  
ATOM   2013  O   PHE A 266      38.046  19.297  32.463  1.00 12.44           O  
ATOM   2014  CB  PHE A 266      38.577  18.380  35.731  1.00 13.51           C  
ATOM   2015  CG  PHE A 266      39.350  17.379  34.904  1.00 16.66           C  
ATOM   2016  CD1 PHE A 266      38.678  16.322  34.300  1.00 19.06           C  
ATOM   2017  CD2 PHE A 266      40.736  17.597  34.722  1.00 18.06           C  
ATOM   2018  CE1 PHE A 266      39.410  15.386  33.519  1.00 24.15           C  
ATOM   2019  CE2 PHE A 266      41.472  16.676  33.907  1.00 22.57           C  
ATOM   2020  CZ  PHE A 266      40.786  15.582  33.326  1.00 23.09           C  
ATOM   2021  N   ASP A 267      36.217  18.946  33.666  1.00 15.26           N  
ATOM   2022  CA  ASP A 267      35.413  18.624  32.457  1.00 15.89           C  
ATOM   2023  C   ASP A 267      35.455  19.711  31.413  1.00 14.94           C  
ATOM   2024  O   ASP A 267      35.632  19.408  30.228  1.00 13.64           O  
ATOM   2025  CB  ASP A 267      33.928  18.321  32.792  1.00 15.75           C  
ATOM   2026  CG  ASP A 267      33.776  17.061  33.613  1.00 18.67           C  
ATOM   2027  OD1 ASP A 267      32.741  16.880  34.288  1.00 19.92           O  
ATOM   2028  OD2 ASP A 267      34.738  16.270  33.613  1.00 13.37           O  
ATOM   2029  N   LEU A 268      35.260  20.967  31.794  1.00 13.36           N  
ATOM   2030  CA  LEU A 268      35.263  22.091  30.856  1.00 14.81           C  
ATOM   2031  C   LEU A 268      36.640  22.243  30.228  1.00 13.21           C  
ATOM   2032  O   LEU A 268      36.692  22.339  28.978  1.00 14.16           O  
ATOM   2033  CB  LEU A 268      34.742  23.362  31.572  1.00 13.60           C  
ATOM   2034  CG  LEU A 268      33.216  23.577  31.454  1.00  9.04           C  
ATOM   2035  CD1 LEU A 268      32.505  22.383  32.082  1.00 15.18           C  
ATOM   2036  CD2 LEU A 268      32.933  24.941  32.059  1.00 14.07           C  
ATOM   2037  N   ALA A 269      37.659  22.287  31.055  1.00 11.33           N  
ATOM   2038  CA  ALA A 269      39.063  22.420  30.574  1.00 12.29           C  
ATOM   2039  C   ALA A 269      39.400  21.337  29.536  1.00 12.83           C  
ATOM   2040  O   ALA A 269      39.961  21.699  28.474  1.00 14.76           O  
ATOM   2041  CB  ALA A 269      40.084  22.316  31.677  1.00 10.56           C  
ATOM   2042  N   LYS A 270      39.105  20.095  29.852  1.00 13.38           N  
ATOM   2043  CA  LYS A 270      39.367  18.972  28.972  1.00 14.52           C  
ATOM   2044  C   LYS A 270      38.622  19.101  27.658  1.00 15.66           C  
ATOM   2045  O   LYS A 270      39.220  18.924  26.561  1.00 14.70           O  
ATOM   2046  CB  LYS A 270      39.060  17.652  29.700  1.00 21.12           C  
ATOM   2047  CG  LYS A 270      39.486  16.451  28.779  1.00 27.11           C  
ATOM   2048  CD  LYS A 270      38.942  15.183  29.418  1.00 32.91           C  
ATOM   2049  CE  LYS A 270      39.267  13.882  28.697  1.00 37.68           C  
ATOM   2050  NZ  LYS A 270      40.027  14.126  27.435  1.00 35.34           N  
ATOM   2051  N   ASN A 271      37.340  19.386  27.693  1.00 17.14           N  
ATOM   2052  CA  ASN A 271      36.491  19.559  26.549  1.00 17.59           C  
ATOM   2053  C   ASN A 271      37.078  20.687  25.681  1.00 21.36           C  
ATOM   2054  O   ASN A 271      37.201  20.454  24.437  1.00 21.57           O  
ATOM   2055  CB  ASN A 271      35.014  19.866  26.813  1.00 16.99           C  
ATOM   2056  CG  ASN A 271      34.201  18.639  27.148  1.00 24.77           C  
ATOM   2057  OD1 ASN A 271      33.119  18.816  27.734  1.00 24.95           O  
ATOM   2058  ND2 ASN A 271      34.693  17.441  26.807  1.00 17.23           N  
ATOM   2059  N   LEU A 272      37.372  21.806  26.250  1.00 16.70           N  
ATOM   2060  CA  LEU A 272      37.931  22.926  25.540  1.00 16.60           C  
ATOM   2061  C   LEU A 272      39.298  22.590  24.989  1.00 19.44           C  
ATOM   2062  O   LEU A 272      39.639  23.004  23.850  1.00 21.57           O  
ATOM   2063  CB  LEU A 272      37.903  24.139  26.561  1.00 16.11           C  
ATOM   2064  CG  LEU A 272      36.498  24.641  26.848  1.00 13.14           C  
ATOM   2065  CD1 LEU A 272      36.591  25.702  27.969  1.00 15.49           C  
ATOM   2066  CD2 LEU A 272      35.861  25.247  25.634  1.00 17.39           C  
ATOM   2067  N   ALA A 273      40.103  21.858  25.740  1.00 16.42           N  
ATOM   2068  CA  ALA A 273      41.432  21.466  25.335  1.00 18.50           C  
ATOM   2069  C   ALA A 273      41.332  20.572  24.085  1.00 22.49           C  
ATOM   2070  O   ALA A 273      42.280  20.668  23.287  1.00 21.63           O  
ATOM   2071  CB  ALA A 273      42.181  20.642  26.356  1.00 17.86           C  
ATOM   2072  N   ASP A 274      40.312  19.770  23.997  1.00 22.46           N  
ATOM   2073  CA  ASP A 274      39.990  18.820  22.958  1.00 26.69           C  
ATOM   2074  C   ASP A 274      39.233  19.463  21.791  1.00 28.48           C  
ATOM   2075  O   ASP A 274      38.996  18.643  20.881  1.00 29.00           O  
ATOM   2076  CB  ASP A 274      39.123  17.623  23.381  1.00 27.31           C  
ATOM   2077  CG  ASP A 274      39.759  16.621  24.255  1.00 28.48           C  
ATOM   2078  OD1 ASP A 274      39.076  15.856  24.959  1.00 33.74           O  
ATOM   2079  OD2 ASP A 274      40.980  16.580  24.267  1.00 32.92           O  
ATOM   2080  N   GLY A 275      38.907  20.720  21.820  1.00 29.26           N  
ATOM   2081  CA  GLY A 275      38.201  21.415  20.747  1.00 31.13           C  
ATOM   2082  C   GLY A 275      36.733  21.023  20.700  1.00 34.06           C  
ATOM   2083  O   GLY A 275      36.102  21.237  19.661  1.00 35.04           O  
ATOM   2084  N   LYS A 276      36.229  20.498  21.814  1.00 33.01           N  
ATOM   2085  CA  LYS A 276      34.851  20.043  21.926  1.00 33.29           C  
ATOM   2086  C   LYS A 276      33.771  20.960  22.425  1.00 33.48           C  
ATOM   2087  O   LYS A 276      32.637  20.417  22.254  1.00 38.12           O  
ATOM   2088  CB  LYS A 276      34.824  18.864  22.923  1.00 29.97           C  
ATOM   2089  CG  LYS A 276      35.227  17.523  22.378  1.00 32.38           C  
ATOM   2090  CD  LYS A 276      34.788  16.414  23.322  1.00 41.30           C  
ATOM   2091  CE  LYS A 276      35.484  15.098  22.982  1.00 46.14           C  
ATOM   2092  NZ  LYS A 276      35.960  14.366  24.185  1.00 51.45           N  
ATOM   2093  N   GLY A 277      33.868  22.154  22.970  1.00 34.07           N  
ATOM   2094  CA  GLY A 277      32.428  22.708  23.328  1.00 29.36           C  
ATOM   2095  C   GLY A 277      32.377  22.268  24.812  1.00 28.87           C  
ATOM   2096  O   GLY A 277      32.391  21.052  25.135  1.00 27.22           O  
ATOM   2097  N   ALA A 278      32.349  23.303  25.616  1.00 26.47           N  
ATOM   2098  CA  ALA A 278      32.449  23.215  27.083  1.00 23.91           C  
ATOM   2099  C   ALA A 278      31.672  22.132  27.793  1.00 24.12           C  
ATOM   2100  O   ALA A 278      32.399  21.470  28.585  1.00 18.89           O  
ATOM   2101  CB  ALA A 278      32.177  24.663  27.629  1.00 22.69           C  
ATOM   2102  N   ALA A 279      30.367  21.932  27.582  1.00 24.18           N  
ATOM   2103  CA  ALA A 279      29.668  20.901  28.362  1.00 27.93           C  
ATOM   2104  C   ALA A 279      29.479  19.570  27.664  1.00 29.38           C  
ATOM   2105  O   ALA A 279      28.864  18.635  28.169  1.00 29.87           O  
ATOM   2106  CB  ALA A 279      28.281  21.459  28.785  1.00 26.06           C  
ATOM   2107  N   ASP A 280      30.032  19.478  26.455  1.00 30.96           N  
ATOM   2108  CA  ASP A 280      29.911  18.214  25.751  1.00 30.60           C  
ATOM   2109  C   ASP A 280      30.038  17.002  26.608  1.00 27.79           C  
ATOM   2110  O   ASP A 280      31.053  16.828  27.277  1.00 28.70           O  
ATOM   2111  CB  ASP A 280      31.063  18.195  24.695  1.00 40.89           C  
ATOM   2112  CG  ASP A 280      30.298  17.996  23.381  1.00 48.50           C  
ATOM   2113  OD1 ASP A 280      30.015  19.023  22.753  1.00 54.46           O  
ATOM   2114  OD2 ASP A 280      30.068  16.772  23.228  1.00 51.70           O  
ATOM   2115  N   GLY A 281      29.050  16.118  26.567  1.00 27.48           N  
ATOM   2116  CA  GLY A 281      29.115  14.858  27.324  1.00 28.75           C  
ATOM   2117  C   GLY A 281      29.074  14.947  28.820  1.00 28.35           C  
ATOM   2118  O   GLY A 281      29.514  14.019  29.536  1.00 30.05           O  
ATOM   2119  N   THR A 282      28.561  16.063  29.272  1.00 26.08           N  
ATOM   2120  CA  THR A 282      28.455  16.329  30.721  1.00 27.42           C  
ATOM   2121  C   THR A 282      27.030  16.784  31.008  1.00 25.24           C  
ATOM   2122  O   THR A 282      26.306  17.094  30.058  1.00 24.75           O  
ATOM   2123  CB  THR A 282      29.515  17.360  31.261  1.00 19.55           C  
ATOM   2124  OG1 THR A 282      29.043  18.676  30.821  1.00 18.85           O  
ATOM   2125  CG2 THR A 282      30.951  17.201  30.785  1.00 19.74           C  
ATOM   2126  N   ASN A 283      26.675  16.806  32.281  1.00 27.94           N  
ATOM   2127  CA  ASN A 283      25.326  17.290  32.622  1.00 28.48           C  
ATOM   2128  C   ASN A 283      25.447  18.746  33.132  1.00 27.39           C  
ATOM   2129  O   ASN A 283      24.439  19.301  33.631  1.00 26.22           O  
ATOM   2130  CB  ASN A 283      24.536  16.429  33.613  1.00 37.50           C  
ATOM   2131  CG  ASN A 283      23.069  16.869  33.502  1.00 47.82           C  
ATOM   2132  OD1 ASN A 283      22.150  16.340  34.182  1.00 53.97           O  
ATOM   2133  ND2 ASN A 283      22.816  17.885  32.645  1.00 49.78           N  
ATOM   2134  N   TRP A 284      26.613  19.352  33.003  1.00 25.67           N  
ATOM   2135  CA  TRP A 284      26.760  20.746  33.490  1.00 23.89           C  
ATOM   2136  C   TRP A 284      25.897  21.747  32.716  1.00 26.21           C  
ATOM   2137  O   TRP A 284      25.815  21.777  31.472  1.00 24.27           O  
ATOM   2138  CB  TRP A 284      28.226  21.211  33.478  1.00 22.91           C  
ATOM   2139  CG  TRP A 284      29.169  20.295  34.188  1.00 22.23           C  
ATOM   2140  CD1 TRP A 284      30.191  19.552  33.666  1.00 19.93           C  
ATOM   2141  CD2 TRP A 284      29.167  20.018  35.596  1.00 21.60           C  
ATOM   2142  NE1 TRP A 284      30.857  18.824  34.634  1.00 22.36           N  
ATOM   2143  CE2 TRP A 284      30.209  19.105  35.831  1.00 22.44           C  
ATOM   2144  CE3 TRP A 284      28.353  20.494  36.647  1.00 22.53           C  
ATOM   2145  CZ2 TRP A 284      30.474  18.620  37.098  1.00 24.96           C  
ATOM   2146  CZ3 TRP A 284      28.634  20.025  37.908  1.00 22.09           C  
ATOM   2147  CH2 TRP A 284      29.679  19.119  38.131  1.00 22.51           C  
ATOM   2148  N   LYS A 285      25.263  22.590  33.519  1.00 24.10           N  
ATOM   2149  CA  LYS A 285      24.415  23.662  32.997  1.00 28.69           C  
ATOM   2150  C   LYS A 285      25.209  24.992  32.962  1.00 28.44           C  
ATOM   2151  O   LYS A 285      25.525  25.665  33.936  1.00 26.55           O  
ATOM   2152  CB  LYS A 285      23.100  23.850  33.766  1.00 31.40           C  
ATOM   2153  CG  LYS A 285      22.654  25.332  33.760  1.00 41.32           C  
ATOM   2154  CD  LYS A 285      22.081  25.735  32.399  1.00 44.52           C  
ATOM   2155  CE  LYS A 285      21.118  26.907  32.469  1.00 50.02           C  
ATOM   2156  NZ  LYS A 285      21.027  27.543  31.126  1.00 49.37           N  
ATOM   2157  N   ILE A 286      25.549  25.358  31.718  1.00 27.76           N  
ATOM   2158  CA  ILE A 286      26.309  26.578  31.472  1.00 27.97           C  
ATOM   2159  C   ILE A 286      25.329  27.709  31.208  1.00 30.44           C  
ATOM   2160  O   ILE A 286      24.413  27.635  30.369  1.00 34.64           O  
ATOM   2161  CB  ILE A 286      27.373  26.364  30.357  1.00 23.21           C  
ATOM   2162  CG1 ILE A 286      28.301  25.148  30.686  1.00 23.28           C  
ATOM   2163  CG2 ILE A 286      28.222  27.635  30.122  1.00 24.27           C  
ATOM   2164  CD1 ILE A 286      29.555  25.085  29.747  1.00 23.15           C  
ATOM   2165  N   ASP A 287      25.513  28.773  31.924  1.00 27.64           N  
ATOM   2166  CA  ASP A 287      24.622  29.952  31.736  1.00 25.87           C  
ATOM   2167  C   ASP A 287      25.560  31.102  31.466  1.00 23.38           C  
ATOM   2168  O   ASP A 287      26.297  31.645  32.311  1.00 22.89           O  
ATOM   2169  CB  ASP A 287      23.674  29.982  32.921  1.00 34.40           C  
ATOM   2170  CG  ASP A 287      22.770  31.202  32.968  1.00 38.48           C  
ATOM   2171  OD1 ASP A 287      22.686  32.004  32.035  1.00 37.19           O  
ATOM   2172  OD2 ASP A 287      22.126  31.301  34.024  1.00 43.90           O  
ATOM   2173  N   ASN A 288      25.563  31.468  30.204  1.00 23.75           N  
ATOM   2174  CA  ASN A 288      26.415  32.573  29.700  1.00 22.52           C  
ATOM   2175  C   ASN A 288      27.866  32.440  30.210  1.00 20.33           C  
ATOM   2176  O   ASN A 288      28.455  33.331  30.826  1.00 19.96           O  
ATOM   2177  CB  ASN A 288      25.700  33.896  30.034  1.00 35.97           C  
ATOM   2178  CG  ASN A 288      26.222  35.020  29.143  1.00 40.01           C  
ATOM   2179  OD1 ASN A 288      26.810  34.753  28.081  1.00 42.87           O  
ATOM   2180  ND2 ASN A 288      26.021  36.265  29.588  1.00 46.27           N  
ATOM   2181  N   LYS A 289      28.358  31.239  29.870  1.00 16.69           N  
ATOM   2182  CA  LYS A 289      29.700  30.721  30.093  1.00 16.22           C  
ATOM   2183  C   LYS A 289      30.091  30.496  31.530  1.00 15.48           C  
ATOM   2184  O   LYS A 289      31.274  30.355  31.865  1.00 16.13           O  
ATOM   2185  CB  LYS A 289      30.681  31.734  29.424  1.00 21.18           C  
ATOM   2186  CG  LYS A 289      30.462  31.719  27.916  1.00 22.76           C  
ATOM   2187  CD  LYS A 289      31.558  32.425  27.154  1.00 22.35           C  
ATOM   2188  CE  LYS A 289      31.792  33.804  27.811  1.00 21.49           C  
ATOM   2189  NZ  LYS A 289      32.993  34.336  27.089  1.00 23.97           N  
ATOM   2190  N   VAL A 290      29.069  30.492  32.399  1.00 13.79           N  
ATOM   2191  CA  VAL A 290      29.299  30.274  33.825  1.00 12.53           C  
ATOM   2192  C   VAL A 290      28.597  29.058  34.335  1.00 11.53           C  
ATOM   2193  O   VAL A 290      27.442  28.784  33.954  1.00 15.19           O  
ATOM   2194  CB  VAL A 290      28.840  31.575  34.511  1.00 18.40           C  
ATOM   2195  CG1 VAL A 290      28.752  31.309  36.031  1.00 14.50           C  
ATOM   2196  CG2 VAL A 290      29.717  32.776  34.182  1.00 15.77           C  
ATOM   2197  N   VAL A 291      29.168  28.278  35.227  1.00 13.44           N  
ATOM   2198  CA  VAL A 291      28.668  27.118  35.872  1.00 13.98           C  
ATOM   2199  C   VAL A 291      28.593  27.532  37.392  1.00 14.95           C  
ATOM   2200  O   VAL A 291      29.661  27.957  37.844  1.00 13.41           O  
ATOM   2201  CB  VAL A 291      29.499  25.831  35.784  1.00 15.13           C  
ATOM   2202  CG1 VAL A 291      29.015  24.704  36.699  1.00 15.47           C  
ATOM   2203  CG2 VAL A 291      29.574  25.299  34.370  1.00 15.47           C  
ATOM   2204  N   ARG A 292      27.463  27.472  38.055  1.00 12.16           N  
ATOM   2205  CA  ARG A 292      27.446  27.820  39.533  1.00 14.11           C  
ATOM   2206  C   ARG A 292      26.996  26.537  40.232  1.00 15.60           C  
ATOM   2207  O   ARG A 292      25.957  25.961  39.774  1.00 17.85           O  
ATOM   2208  CB  ARG A 292      26.595  29.021  39.862  1.00 14.22           C  
ATOM   2209  CG  ARG A 292      27.168  30.300  39.217  1.00 16.94           C  
ATOM   2210  CD  ARG A 292      26.583  31.538  39.750  1.00 16.91           C  
ATOM   2211  NE  ARG A 292      26.613  32.632  38.747  1.00 11.28           N  
ATOM   2212  CZ  ARG A 292      27.695  33.423  38.847  1.00 16.67           C  
ATOM   2213  NH1 ARG A 292      28.578  33.149  39.774  1.00 13.30           N  
ATOM   2214  NH2 ARG A 292      27.860  34.469  38.025  1.00 14.96           N  
ATOM   2215  N   VAL A 293      27.654  26.079  41.270  1.00 10.54           N  
ATOM   2216  CA  VAL A 293      27.327  24.845  41.998  1.00 11.78           C  
ATOM   2217  C   VAL A 293      26.668  25.284  43.294  1.00  9.78           C  
ATOM   2218  O   VAL A 293      27.168  26.219  43.946  1.00 11.34           O  
ATOM   2219  CB  VAL A 293      28.632  24.061  42.168  1.00 10.89           C  
ATOM   2220  CG1 VAL A 293      28.453  22.786  42.972  1.00 11.14           C  
ATOM   2221  CG2 VAL A 293      29.240  23.787  40.801  1.00  7.40           C  
ATOM   2222  N   PRO A 294      25.564  24.697  43.676  1.00 12.40           N  
ATOM   2223  CA  PRO A 294      24.855  25.151  44.878  1.00 13.04           C  
ATOM   2224  C   PRO A 294      25.535  24.933  46.234  1.00  9.52           C  
ATOM   2225  O   PRO A 294      26.295  23.987  46.333  1.00 10.83           O  
ATOM   2226  CB  PRO A 294      23.514  24.401  44.849  1.00 12.69           C  
ATOM   2227  CG  PRO A 294      23.440  23.884  43.429  1.00 14.81           C  
ATOM   2228  CD  PRO A 294      24.882  23.584  42.954  1.00 10.16           C  
ATOM   2229  N   TYR A 295      25.174  25.828  47.137  1.00  8.63           N  
ATOM   2230  CA  TYR A 295      25.627  25.739  48.522  1.00 10.65           C  
ATOM   2231  C   TYR A 295      24.526  24.992  49.326  1.00 12.89           C  
ATOM   2232  O   TYR A 295      23.367  25.066  48.851  1.00 12.23           O  
ATOM   2233  CB  TYR A 295      25.784  27.092  49.173  1.00  7.36           C  
ATOM   2234  CG  TYR A 295      26.983  27.912  48.763  1.00  5.57           C  
ATOM   2235  CD1 TYR A 295      28.256  27.690  49.296  1.00 10.27           C  
ATOM   2236  CD2 TYR A 295      26.783  28.914  47.841  1.00  4.12           C  
ATOM   2237  CE1 TYR A 295      29.329  28.474  48.909  1.00  7.94           C  
ATOM   2238  CE2 TYR A 295      27.879  29.716  47.401  1.00  7.99           C  
ATOM   2239  CZ  TYR A 295      29.127  29.472  47.994  1.00  8.01           C  
ATOM   2240  OH  TYR A 295      30.169  30.281  47.624  1.00  8.60           O  
ATOM   2241  N   VAL A 296      24.838  24.357  50.441  1.00 11.62           N  
ATOM   2242  CA  VAL A 296      23.814  23.654  51.227  1.00 12.22           C  
ATOM   2243  C   VAL A 296      24.095  23.983  52.705  1.00 10.71           C  
ATOM   2244  O   VAL A 296      25.258  23.695  53.122  1.00 10.61           O  
ATOM   2245  CB  VAL A 296      23.811  22.143  51.021  1.00 10.53           C  
ATOM   2246  CG1 VAL A 296      22.628  21.548  51.813  1.00 17.74           C  
ATOM   2247  CG2 VAL A 296      23.801  21.714  49.566  1.00 18.24           C  
ATOM   2248  N   GLY A 297      23.150  24.508  53.491  1.00 10.11           N  
ATOM   2249  CA  GLY A 297      23.537  24.745  54.923  1.00  8.43           C  
ATOM   2250  C   GLY A 297      23.712  23.418  55.645  1.00  9.59           C  
ATOM   2251  O   GLY A 297      23.084  22.364  55.416  1.00 12.90           O  
ATOM   2252  N   VAL A 298      24.600  23.440  56.619  1.00  9.28           N  
ATOM   2253  CA  VAL A 298      24.960  22.339  57.469  1.00 11.66           C  
ATOM   2254  C   VAL A 298      25.020  22.719  58.977  1.00 10.66           C  
ATOM   2255  O   VAL A 298      25.647  23.665  59.365  1.00 10.64           O  
ATOM   2256  CB  VAL A 298      26.319  21.688  57.053  1.00 11.21           C  
ATOM   2257  CG1 VAL A 298      26.626  20.454  57.904  1.00 10.19           C  
ATOM   2258  CG2 VAL A 298      26.344  21.352  55.586  1.00 13.71           C  
ATOM   2259  N   ASP A 299      24.325  21.902  59.746  1.00 10.27           N  
ATOM   2260  CA  ASP A 299      24.332  22.080  61.213  1.00 11.59           C  
ATOM   2261  C   ASP A 299      24.081  20.664  61.799  1.00 10.03           C  
ATOM   2262  O   ASP A 299      24.130  19.607  61.142  1.00 13.59           O  
ATOM   2263  CB  ASP A 299      23.474  23.192  61.694  1.00  8.79           C  
ATOM   2264  CG  ASP A 299      21.983  22.941  61.723  1.00 12.80           C  
ATOM   2265  OD1 ASP A 299      21.271  23.924  62.052  1.00 12.47           O  
ATOM   2266  OD2 ASP A 299      21.721  21.792  61.354  1.00 13.06           O  
ATOM   2267  N   LYS A 300      23.936  20.701  63.137  1.00 14.18           N  
ATOM   2268  CA  LYS A 300      23.725  19.422  63.830  1.00 15.80           C  
ATOM   2269  C   LYS A 300      22.542  18.620  63.325  1.00 13.72           C  
ATOM   2270  O   LYS A 300      22.627  17.379  63.348  1.00 15.58           O  
ATOM   2271  CB  LYS A 300      23.468  19.707  65.320  1.00 27.07           C  
ATOM   2272  CG  LYS A 300      24.719  20.140  66.100  1.00 35.47           C  
ATOM   2273  CD  LYS A 300      25.209  18.957  66.974  1.00 42.11           C  
ATOM   2274  CE  LYS A 300      24.867  17.663  66.241  1.00 48.43           C  
ATOM   2275  NZ  LYS A 300      25.887  16.588  66.417  1.00 51.04           N  
ATOM   2276  N   ASP A 301      21.512  19.304  62.944  1.00 15.34           N  
ATOM   2277  CA  ASP A 301      20.218  18.709  62.480  1.00 17.91           C  
ATOM   2278  C   ASP A 301      20.374  17.944  61.213  1.00 20.14           C  
ATOM   2279  O   ASP A 301      19.565  16.957  61.037  1.00 21.16           O  
ATOM   2280  CB  ASP A 301      19.120  19.774  62.345  1.00 18.69           C  
ATOM   2281  CG  ASP A 301      18.660  20.328  63.700  1.00 23.99           C  
ATOM   2282  OD1 ASP A 301      18.812  19.615  64.692  1.00 26.27           O  
ATOM   2283  OD2 ASP A 301      18.174  21.477  63.742  1.00 22.84           O  
ATOM   2284  N   ASN A 302      21.275  18.336  60.333  1.00 15.17           N  
ATOM   2285  CA  ASN A 302      21.443  17.526  59.089  1.00 14.63           C  
ATOM   2286  C   ASN A 302      22.895  17.046  58.948  1.00 14.96           C  
ATOM   2287  O   ASN A 302      23.161  16.514  57.839  1.00 17.72           O  
ATOM   2288  CB  ASN A 302      20.934  18.299  57.886  1.00 13.87           C  
ATOM   2289  CG  ASN A 302      21.786  19.496  57.511  1.00 13.65           C  
ATOM   2290  OD1 ASN A 302      21.560  20.047  56.396  1.00 17.52           O  
ATOM   2291  ND2 ASN A 302      22.695  19.848  58.373  1.00  7.73           N  
ATOM   2292  N   LEU A 303      23.747  17.157  59.934  1.00 18.24           N  
ATOM   2293  CA  LEU A 303      25.159  16.739  59.863  1.00 22.39           C  
ATOM   2294  C   LEU A 303      25.373  15.342  59.288  1.00 26.20           C  
ATOM   2295  O   LEU A 303      26.243  15.143  58.402  1.00 25.28           O  
ATOM   2296  CB  LEU A 303      25.813  16.828  61.260  1.00 23.15           C  
ATOM   2297  CG  LEU A 303      27.303  16.525  61.318  1.00 22.24           C  
ATOM   2298  CD1 LEU A 303      28.000  17.416  60.286  1.00 22.45           C  
ATOM   2299  CD2 LEU A 303      27.798  16.780  62.721  1.00 22.38           C  
ATOM   2300  N   ALA A 304      24.620  14.422  59.816  1.00 26.09           N  
ATOM   2301  CA  ALA A 304      24.643  13.010  59.482  1.00 32.73           C  
ATOM   2302  C   ALA A 304      24.641  12.762  57.974  1.00 36.89           C  
ATOM   2303  O   ALA A 304      24.959  11.624  57.581  1.00 38.61           O  
ATOM   2304  CB  ALA A 304      23.470  12.308  60.174  1.00 31.91           C  
ATOM   2305  N   GLU A 305      24.326  13.742  57.129  1.00 38.06           N  
ATOM   2306  CA  GLU A 305      24.351  13.476  55.686  1.00 40.57           C  
ATOM   2307  C   GLU A 305      25.611  13.989  55.011  1.00 41.08           C  
ATOM   2308  O   GLU A 305      25.865  13.694  53.832  1.00 40.55           O  
ATOM   2309  CB  GLU A 305      23.147  14.104  54.993  1.00 46.90           C  
ATOM   2310  CG  GLU A 305      21.831  14.097  55.786  1.00 53.63           C  
ATOM   2311  CD  GLU A 305      20.948  15.279  55.422  1.00 60.80           C  
ATOM   2312  OE1 GLU A 305      21.278  16.111  54.577  1.00 61.34           O  
ATOM   2313  OE2 GLU A 305      19.868  15.283  56.091  1.00 63.93           O  
ATOM   2314  N   PHE A 306      26.385  14.754  55.733  1.00 41.03           N  
ATOM   2315  CA  PHE A 306      27.629  15.338  55.216  1.00 44.77           C  
ATOM   2316  C   PHE A 306      28.819  14.629  55.850  1.00 48.34           C  
ATOM   2317  O   PHE A 306      29.832  14.348  55.187  1.00 47.17           O  
ATOM   2318  CB  PHE A 306      27.724  16.872  55.469  1.00 40.93           C  
ATOM   2319  CG  PHE A 306      26.428  17.449  54.923  1.00 39.12           C  
ATOM   2320  CD1 PHE A 306      26.369  17.778  53.562  1.00 40.39           C  
ATOM   2321  CD2 PHE A 306      25.336  17.600  55.739  1.00 35.24           C  
ATOM   2322  CE1 PHE A 306      25.185  18.284  53.040  1.00 43.52           C  
ATOM   2323  CE2 PHE A 306      24.157  18.114  55.222  1.00 39.97           C  
ATOM   2324  CZ  PHE A 306      24.058  18.458  53.861  1.00 40.56           C  
ATOM   2325  N   SER A 307      28.545  14.422  57.158  1.00 51.34           N  
ATOM   2326  CA  SER A 307      29.588  13.782  57.974  1.00 54.15           C  
ATOM   2327  C   SER A 307      29.669  12.322  57.469  1.00 56.43           C  
ATOM   2328  O   SER A 307      28.775  11.702  56.924  1.00 57.30           O  
ATOM   2329  CB  SER A 307      29.485  13.827  59.476  1.00 52.82           C  
ATOM   2330  OG  SER A 307      30.753  14.352  59.963  1.00 52.99           O  
ATOM   2331  N   LYS A 308      30.898  11.997  57.757  1.00 57.34           N  
ATOM   2332  CA  LYS A 308      31.528  10.722  57.464  1.00 58.49           C  
ATOM   2333  C   LYS A 308      30.442   9.684  57.247  1.00 60.36           C  
ATOM   2334  O   LYS A 308      29.665   9.203  58.086  1.00 63.10           O  
ATOM   2335  CB  LYS A 308      32.531  10.530  58.602  1.00 56.39           C  
ATOM   2336  CG  LYS A 308      33.074  11.920  59.024  1.00 54.25           C  
ATOM   2337  CD  LYS A 308      33.841  11.886  60.333  1.00 53.16           C  
ATOM   2338  CE  LYS A 308      34.990  10.903  60.321  1.00 53.70           C  
ATOM   2339  NZ  LYS A 308      36.223  11.435  60.966  1.00 56.34           N  
ATOM   2340  N   LYS A 309      30.372   9.351  55.985  1.00 59.52           N  
ATOM   2341  CA  LYS A 309      29.575   8.364  55.228  1.00 59.28           C  
ATOM   2342  C   LYS A 309      30.562   8.353  54.002  1.00 59.27           C  
ATOM   2343  O   LYS A 309      30.109   9.129  53.110  1.00 60.01           O  
ATOM   2344  CB  LYS A 309      28.097   8.516  55.023  1.00 57.99           C  
ATOM   2345  CG  LYS A 309      27.480   7.529  56.097  1.00 55.60           C  
ATOM   2346  CD  LYS A 309      26.042   7.204  55.973  1.00 53.03           C  
ATOM   2347  CE  LYS A 309      25.104   8.331  55.592  1.00 54.84           C  
ATOM   2348  NZ  LYS A 309      24.055   7.765  54.671  1.00 53.06           N  
TER    2349      LYS A 309                                                      
HETATM 2350  C2  BGC A 310      36.177  29.853  50.124  1.00  5.77           C  
HETATM 2351  C3  BGC A 310      37.296  30.296  51.074  1.00  4.85           C  
HETATM 2352  C4  BGC A 310      38.553  30.400  50.259  1.00  3.44           C  
HETATM 2353  C5  BGC A 310      38.357  31.290  49.044  1.00  6.90           C  
HETATM 2354  C6  BGC A 310      39.559  31.209  48.082  1.00  4.81           C  
HETATM 2355  C1  BGC A 310      35.884  30.895  49.120  1.00  7.76           C  
HETATM 2356  O1  BGC A 310      34.968  30.340  48.234  1.00  5.68           O  
HETATM 2357  O2  BGC A 310      34.923  29.775  50.910  1.00  4.49           O  
HETATM 2358  O3  BGC A 310      37.441  29.265  52.113  1.00  7.90           O  
HETATM 2359  O4  BGC A 310      39.572  30.954  51.086  1.00  5.69           O  
HETATM 2360  O5  BGC A 310      37.155  30.858  48.364  1.00  9.87           O  
HETATM 2361  O6  BGC A 310      39.261  32.018  46.920  1.00  5.79           O  
HETATM 2362 CA    CA A 312      21.856  41.403  72.290  1.00 14.98          CA  
HETATM 2363  O   HOH A 313      40.024  28.256  53.145  1.00  5.07           O  
HETATM 2364  O   HOH A 314      37.846  27.421  54.993  1.00  6.26           O  
HETATM 2365  O   HOH A 315      34.501  34.428  43.570  1.00 12.17           O  
HETATM 2366  O   HOH A 316      39.761  32.732  39.234  1.00  9.01           O  
HETATM 2367  O   HOH A 317      44.988  34.802  51.855  1.00 41.09           O  
HETATM 2368  O   HOH A 318      52.396  24.922  51.620  1.00 40.96           O  
HETATM 2369  O   HOH A 319      34.291  28.285  45.360  1.00  9.35           O  
HETATM 2370  O   HOH A 320      44.257  13.923  45.031  0.92 32.06           O  
HETATM 2371  O   HOH A 321      46.520  13.283  38.518  0.68 24.38           O  
HETATM 2372  O   HOH A 322      48.075  14.703  35.104  1.00 41.81           O  
HETATM 2373  O   HOH A 323      53.890  11.650  29.553  1.00 52.12           O  
HETATM 2374  O   HOH A 324      51.762  27.857  49.273  1.00 23.47           O  
HETATM 2375  O   HOH A 325      56.047  27.395  39.281  0.98 37.26           O  
HETATM 2376  O   HOH A 326      56.730  32.358  39.052  0.86 28.89           O  
HETATM 2377  O   HOH A 327      54.682  27.350  35.186  0.98 20.00           O  
HETATM 2378  O   HOH A 328      50.006  27.491  24.020  0.98 45.42           O  
HETATM 2379  O   HOH A 329      60.532  20.764  25.376  1.00 44.62           O  
HETATM 2380  O   HOH A 330      43.261  24.782  22.683  0.81 19.05           O  
HETATM 2381  O   HOH A 331      40.255  40.952  45.758  0.89 24.86           O  
HETATM 2382  O   HOH A 332      31.637  34.469  42.895  1.00 13.29           O  
HETATM 2383  O   HOH A 333      26.220  36.461  44.075  0.97 26.70           O  
HETATM 2384  O   HOH A 334      30.033  39.662  45.283  1.00 29.28           O  
HETATM 2385  O   HOH A 335      20.427  26.123  46.052  0.89 43.71           O  
HETATM 2386  O   HOH A 336      19.784  23.640  57.164  1.00 31.51           O  
HETATM 2387  O   HOH A 337      14.540  27.934  65.572  0.98 19.76           O  
HETATM 2388  O   HOH A 338      21.673  46.060  59.805  0.67 24.17           O  
HETATM 2389  O   HOH A 339      19.652  45.901  62.586  0.98 21.24           O  
HETATM 2390  O   HOH A 340      15.135  43.713  61.266  0.76 20.89           O  
HETATM 2391  O   HOH A 341      16.045  44.500  56.102  1.00 36.51           O  
HETATM 2392  O   HOH A 342      13.821  39.799  51.256  1.00 33.35           O  
HETATM 2393  O   HOH A 343      44.285  29.091  57.117  0.92 14.75           O  
HETATM 2394  O   HOH A 344      25.608  42.035  74.156  1.00 21.62           O  
HETATM 2395  O   HOH A 345      38.480  19.733  63.648  0.67 24.20           O  
HETATM 2396  O   HOH A 346      27.255  22.538  66.464  1.00 17.85           O  
HETATM 2397  O   HOH A 347      32.939  19.009  48.281  1.00 29.59           O  
HETATM 2398  O   HOH A 348      45.180  20.531  22.049  0.77 40.49           O  
HETATM 2399  O   HOH A 349      42.407  29.542  53.838  0.98 14.84           O  
HETATM 2400  O   HOH A 350      45.814  30.381  54.589  1.00 25.81           O  
HETATM 2401  O   HOH A 351      41.664  21.644  53.814  0.98 26.86           O  
HETATM 2402  O   HOH A 352      43.336  19.334  51.937  0.69 26.98           O  
HETATM 2403  O   HOH A 353      39.749  16.647  47.806  0.98 19.31           O  
HETATM 2404  O   HOH A 354      39.475   9.517  39.005  0.91 39.00           O  
HETATM 2405  O   HOH A 355      43.200  42.888  34.329  0.86 19.98           O  
HETATM 2406  O   HOH A 356      37.524  12.674  35.426  0.94 38.88           O  
HETATM 2407  O   HOH A 357      56.537  14.474  31.155  1.00 51.39           O  
HETATM 2408  O   HOH A 358      54.526  35.053  47.618  0.99 29.63           O  
HETATM 2409  O   HOH A 359      45.161  36.997  47.595  0.92 35.89           O  
HETATM 2410  O   HOH A 360      54.863  26.478  46.621  1.00 18.27           O  
HETATM 2411  O   HOH A 361      58.612  28.130  29.295  0.59 42.99           O  
HETATM 2412  O   HOH A 362      39.687  42.123  34.576  1.00 19.93           O  
HETATM 2413  O   HOH A 363      39.389  43.265  32.463  1.00 27.83           O  
HETATM 2414  O   HOH A 364      40.216  41.225  28.585  1.00 33.24           O  
HETATM 2415  O   HOH A 365      48.811  40.456  29.471  0.94 37.15           O  
HETATM 2416  O   HOH A 366      31.970  31.823  42.754  0.84 13.95           O  
HETATM 2417  O   HOH A 367      28.486  35.552  42.690  0.88 26.92           O  
HETATM 2418  O   HOH A 368      35.361  40.187  40.296  0.70 25.94           O  
HETATM 2419  O   HOH A 369      31.078  37.189  36.330  1.00 32.68           O  
HETATM 2420  O   HOH A 370      37.817  40.966  36.840  0.89 16.81           O  
HETATM 2421  O   HOH A 371      30.845  41.994  37.157  0.95 41.19           O  
HETATM 2422  O   HOH A 372      31.528  43.964  34.552  1.00 34.52           O  
HETATM 2423  O   HOH A 373      29.048  27.339  25.622  0.62 35.49           O  
HETATM 2424  O   HOH A 374      25.793  28.370  44.286  1.00 15.46           O  
HETATM 2425  O   HOH A 375      14.173  32.806  62.996  0.97 39.39           O  
HETATM 2426  O   HOH A 376      23.756  26.131  68.306  1.00 33.88           O  
HETATM 2427  O   HOH A 377      20.184  25.377  68.617  0.84 47.71           O  
HETATM 2428  O   HOH A 378      19.202  29.616  75.875  0.87 31.84           O  
HETATM 2429  O   HOH A 379      33.500  30.910  44.884  0.97 16.94           O  
HETATM 2430  O   HOH A 380      36.593  45.202  53.403  0.83 20.62           O  
HETATM 2431  O   HOH A 381      29.658  35.766  56.296  1.00 11.91           O  
HETATM 2432  O   HOH A 382      27.919  42.042  47.659  1.00 40.15           O  
HETATM 2433  O   HOH A 383      20.352  40.098  45.219  1.00 41.05           O  
HETATM 2434  O   HOH A 384      15.825  32.000  52.547  0.72 33.55           O  
HETATM 2435  O   HOH A 385      12.559  43.088  58.267  0.93 16.71           O  
HETATM 2436  O   HOH A 386      15.397  43.679  51.919  0.94 28.56           O  
HETATM 2437  O   HOH A 387      10.224  40.031  58.215  1.00 19.36           O  
HETATM 2438  O   HOH A 388      11.195  40.423  64.856  0.76 41.81           O  
HETATM 2439  O   HOH A 389      15.368  41.868  66.570  0.98 22.09           O  
HETATM 2440  O   HOH A 390      24.157  45.834  61.659  0.98 20.16           O  
HETATM 2441  O   HOH A 391      26.930  45.287  59.517  1.00 39.52           O  
HETATM 2442  O   HOH A 392      25.163  47.590  62.914  0.88 20.88           O  
HETATM 2443  O   HOH A 393      36.857  44.197  71.973  1.00 22.36           O  
HETATM 2444  O   HOH A 394      36.595  48.096  70.888  0.80 47.70           O  
HETATM 2445  O   HOH A 395      49.234  33.231  58.490  0.74 30.53           O  
HETATM 2446  O   HOH A 396      46.671  29.738  58.948  0.86 29.91           O  
HETATM 2447  O   HOH A 397      45.672  41.388  66.499  1.00 33.40           O  
HETATM 2448  O   HOH A 398      37.421  38.187  76.796  0.99 34.30           O  
HETATM 2449  O   HOH A 399      42.243  39.226  77.700  0.88 33.65           O  
HETATM 2450  O   HOH A 400      38.664  42.715  77.946  1.00 48.24           O  
HETATM 2451  O   HOH A 401      30.955  38.050  75.106  1.00 17.83           O  
HETATM 2452  O   HOH A 402      26.563  41.440  77.242  0.75 29.56           O  
HETATM 2453  O   HOH A 403      27.542  49.035  71.140  0.80 37.57           O  
HETATM 2454  O   HOH A 404      23.846  47.434  74.168  1.00 46.06           O  
HETATM 2455  O   HOH A 405      35.593  27.690  71.216  0.88 32.00           O  
HETATM 2456  O   HOH A 406      43.299  27.938  71.991  0.76 36.87           O  
HETATM 2457  O   HOH A 407      33.938  24.663  78.457  0.66 42.45           O  
HETATM 2458  O   HOH A 408      40.452  28.382  78.022  0.99 42.43           O  
HETATM 2459  O   HOH A 409      28.072  32.865  76.614  1.00 40.14           O  
HETATM 2460  O   HOH A 410      33.350  28.056  70.061  1.00 39.94           O  
HETATM 2461  O   HOH A 411      27.849  26.286  68.705  0.96 45.61           O  
HETATM 2462  O   HOH A 412      24.613  22.997  65.085  1.00 14.96           O  
HETATM 2463  O   HOH A 413      29.013  25.151  46.210  1.00 17.44           O  
HETATM 2464  O   HOH A 414      33.933  21.585  51.391  1.00 27.85           O  
HETATM 2465  O   HOH A 415      28.664  15.276  39.516  0.76 33.19           O  
HETATM 2466  O   HOH A 416      26.051  21.270  45.536  0.85 22.01           O  
HETATM 2467  O   HOH A 417      30.528  14.673  33.965  0.99 40.55           O  
HETATM 2468  O   HOH A 418      36.653  15.786  26.297  0.92 31.90           O  
HETATM 2469  O   HOH A 419      33.965  25.410  22.565  0.94 38.57           O  
HETATM 2470  O   HOH A 420      33.116  15.124  28.350  0.86 29.65           O  
HETATM 2471  O   HOH A 421      33.371  12.093  28.010  0.73 46.02           O  
HETATM 2472  O   HOH A 422      25.050  19.877  29.682  0.97 40.01           O  
HETATM 2473  O   HOH A 423      25.185  18.820  36.606  1.00 44.59           O  
HETATM 2474  O   HOH A 424      25.120  22.331  36.430  0.95 32.74           O  
HETATM 2475  O   HOH A 425      25.084  23.307  29.289  0.78 26.30           O  
HETATM 2476  O   HOH A 426      17.539  25.872  34.810  0.62 36.04           O  
HETATM 2477  O   HOH A 427      21.677  32.115  29.471  0.92 31.31           O  
HETATM 2478  O   HOH A 428      26.313  33.611  33.813  0.82 28.48           O  
HETATM 2479  O   HOH A 429      31.396  35.600  25.135  0.86 39.03           O  
HETATM 2480  O   HOH A 430      25.252  26.415  36.494  1.00 26.28           O  
HETATM 2481  O   HOH A 431      28.609  36.823  35.526  0.91 49.66           O  
HETATM 2482  O   HOH A 432      25.911  34.110  36.101  0.44 19.29           O  
HETATM 2483  O   HOH A 433      25.320  23.037  39.076  0.83 36.94           O  
HETATM 2484  O   HOH A 434      23.787  27.868  42.614  0.92 35.47           O  
HETATM 2485  O   HOH A 435      21.781  27.365  43.987  0.56 32.30           O  
HETATM 2486  O   HOH A 436      20.606  24.841  52.764  0.95 23.38           O  
HETATM 2487  O   HOH A 437      20.350  22.775  54.706  0.66 19.00           O  
HETATM 2488  O   HOH A 438      13.228  43.860  63.501  0.97 35.36           O  
HETATM 2489  O   HOH A 439      17.156  46.004  60.902  0.83 23.61           O  
HETATM 2490  O   HOH A 440      18.578  29.136  53.562  1.00 26.06           O  
HETATM 2491  O   HOH A 441      22.301  14.939  61.870  0.90 30.54           O  
HETATM 2492  O   HOH A 442      26.742  32.614  74.778  1.00 21.78           O  
HETATM 2493  O   HOH A 443      25.818  34.680  72.971  1.00 13.03           O  
HETATM 2494  O   HOH A 444      26.211  29.313  74.854  0.61 35.44           O  
HETATM 2495  O   HOH A 445      21.414  47.468  73.135  1.00 36.89           O  
HETATM 2496  O   HOH A 446      16.105  46.740  72.337  0.86 38.52           O  
HETATM 2497  O   HOH A 447      50.405  19.533  42.925  0.91 21.00           O  
HETATM 2498  O   HOH A 448      48.789  29.239  56.366  0.60 49.48           O  
HETATM 2499  O   HOH A 449      45.066  22.246  54.342  0.55 46.24           O  
HETATM 2500  O   HOH A 450      45.732  15.660  53.626  0.75 50.80           O  
HETATM 2501  O   HOH A 451      46.096  16.924  57.141  0.54 31.54           O  
HETATM 2502  O   HOH A 452      37.953  13.845  42.895  0.70 32.13           O  
HETATM 2503  O   HOH A 453      35.890  16.152  41.604  0.97 18.56           O  
HETATM 2504  O   HOH A 454      48.709  14.891  39.328  0.82 43.95           O  
HETATM 2505  O   HOH A 455      40.850   5.936  43.611  0.84 26.29           O  
HETATM 2506  O   HOH A 456      46.304  12.341  33.760  0.95 29.56           O  
HETATM 2507  O   HOH A 457      45.887   6.801  36.922  0.87 33.12           O  
HETATM 2508  O   HOH A 458      38.993  42.948  30.328  0.87 32.82           O  
HETATM 2509  O   HOH A 459      48.719   6.420  30.615  0.54 27.51           O  
HETATM 2510  O   HOH A 460      49.233  39.920  44.286  0.57 15.06           O  
HETATM 2511  O   HOH A 461      50.153  41.628  37.791  0.78 51.25           O  
HETATM 2512  O   HOH A 462      56.706  28.411  36.494  0.58 22.86           O  
HETATM 2513  O   HOH A 463      54.649  32.547  27.130  0.87 23.93           O  
HETATM 2514  O   HOH A 464      52.421  34.979  27.265  0.70 28.71           O  
HETATM 2515  O   HOH A 465      51.053  40.275  29.958  0.68 34.73           O  
HETATM 2516  O   HOH A 466      57.864  27.410  22.806  0.57 44.65           O  
HETATM 2517  O   HOH A 467      55.520  24.941  34.640  0.79 36.64           O  
HETATM 2518  O   HOH A 468      39.066  36.686  20.805  1.00 33.57           O  
HETATM 2519  O   HOH A 469      35.489  26.737  41.839  0.83 18.86           O  
HETATM 2520  O   HOH A 470      30.034  42.785  29.301  0.83 39.34           O  
HETATM 2521  O   HOH A 471      15.909  30.307  59.353  0.81 23.12           O  
HETATM 2522  O   HOH A 472      17.918  26.951  58.426  1.00 34.41           O  
HETATM 2523  O   HOH A 473      19.558  26.545  56.026  1.00 47.73           O  
HETATM 2524  O   HOH A 474      12.165  28.278  58.567  0.43 35.00           O  
HETATM 2525  O   HOH A 475      15.728  38.616  68.154  0.65 25.32           O  
HETATM 2526  O   HOH A 476      14.106  35.123  76.843  0.57 30.58           O  
HETATM 2527  O   HOH A 477      18.408  36.613  77.095  0.76 31.55           O  
HETATM 2528  O   HOH A 478      16.431  37.108  75.394  0.72 43.28           O  
HETATM 2529  O   HOH A 479      22.282  34.447  78.797  0.77 20.23           O  
HETATM 2530  O   HOH A 480      30.513  43.690  52.066  0.60 16.22           O  
HETATM 2531  O   HOH A 481      36.492  46.259  63.970  1.00 28.57           O  
HETATM 2532  O   HOH A 482      43.691  26.042  59.347  0.77 25.41           O  
HETATM 2533  O   HOH A 483      48.655  32.680  69.914  0.71 40.96           O  
HETATM 2534  O   HOH A 484      39.522  44.991  64.140  0.74 39.00           O  
HETATM 2535  O   HOH A 485      32.712  18.365  53.257  0.81 27.80           O  
HETATM 2536  O   HOH A 486      34.222  19.389  50.875  0.90 43.62           O  
HETATM 2537  O   HOH A 487      36.147  14.754  31.349  0.75 26.88           O  
HETATM 2538  O   HOH A 488      42.091  15.002  25.288  0.69 34.99           O  
HETATM 2539  O   HOH A 489      54.901  14.802  28.462  0.75 38.61           O  
HETATM 2540  O   HOH A 490      51.409  17.279  39.698  0.64 37.38           O  
HETATM 2541  O   HOH A 491      52.146  19.330  37.820  0.66 27.25           O  
HETATM 2542  O   HOH A 492      46.442  28.352  55.445  0.77 28.88           O  
HETATM 2543  O   HOH A 493      41.223  16.532  50.552  0.76 28.55           O  
HETATM 2544  O   HOH A 494      47.271  22.058  48.364  0.85 28.41           O  
HETATM 2545  O   HOH A 495      54.642  22.616  36.699  0.85 36.47           O  
HETATM 2546  O   HOH A 496      56.964  39.085  43.705  0.60 31.35           O  
HETATM 2547  O   HOH A 497      57.756  37.038  41.041  0.81 36.79           O  
HETATM 2548  O   HOH A 498      58.264  34.742  39.246  0.65 33.09           O  
HETATM 2549  O   HOH A 499      57.529  33.948  32.845  0.78 32.21           O  
HETATM 2550  O   HOH A 500      57.469  21.688  26.931  0.69 32.98           O  
HETATM 2551  O   HOH A 501      40.846  38.368  46.216  0.72 25.05           O  
HETATM 2552  O   HOH A 502      43.807  39.566  46.269  0.84 35.46           O  
HETATM 2553  O   HOH A 503      43.801  40.331  49.830  0.75 34.20           O  
HETATM 2554  O   HOH A 504      50.453  34.805  25.123  0.72 24.22           O  
HETATM 2555  O   HOH A 505      26.020  35.308  41.663  0.88 29.89           O  
HETATM 2556  O   HOH A 506      33.532  43.118  27.740  0.88 34.26           O  
HETATM 2557  O   HOH A 507      41.461  30.492  24.742  0.75 30.59           O  
HETATM 2558  O   HOH A 508      20.437  33.530  46.386  0.59 25.69           O  
HETATM 2559  O   HOH A 509      21.390  30.969  43.629  0.72 28.55           O  
HETATM 2560  O   HOH A 510      15.540  34.583  71.275  0.87 39.72           O  
HETATM 2561  O   HOH A 511      10.949  37.866  63.114  0.84 39.37           O  
HETATM 2562  O   HOH A 512      27.316  49.260  61.688  0.85 32.87           O  
HETATM 2563  O   HOH A 513      39.108  45.080  56.625  0.71 39.93           O  
HETATM 2564  O   HOH A 514      42.764  45.294  58.197  0.69 31.93           O  
HETATM 2565  O   HOH A 515      45.378  39.414  62.087  0.68 22.69           O  
HETATM 2566  O   HOH A 516      46.942  35.275  68.793  0.86 29.30           O  
HETATM 2567  O   HOH A 517      48.209  33.197  65.349  0.61 30.56           O  
HETATM 2568  O   HOH A 518      34.038  43.949  78.063  0.82 26.51           O  
HETATM 2569  O   HOH A 519      27.897  39.573  79.325  0.75 27.58           O  
HETATM 2570  O   HOH A 520      34.832  15.242  59.523  0.79 28.91           O  
HETATM 2571  O   HOH A 521      30.171  27.543  68.242  0.78 24.22           O  
HETATM 2572  O   HOH A 522      37.887  19.337  17.197  0.58 33.51           O  
HETATM 2573  O   HOH A 523      20.245  14.839  32.698  0.72 38.07           O  
HETATM 2574  O   HOH A 524      28.172  16.314  36.160  0.78 41.44           O  
HETATM 2575  O   HOH A 525      26.847  11.155  54.976  0.76 36.44           O  
HETATM 2576  O   HOH A 526      33.266  10.519  55.457  0.68 34.26           O  
CONECT 1034 2362                                                                
CONECT 1050 2362                                                                
CONECT 1068 2362                                                                
CONECT 1076 2362                                                                
CONECT 1097 2362                                                                
CONECT 1591 2362                                                                
CONECT 1592 2362                                                                
CONECT 2350 2351 2355 2357                                                      
CONECT 2351 2350 2352 2358                                                      
CONECT 2352 2351 2353 2359                                                      
CONECT 2353 2352 2354 2360                                                      
CONECT 2354 2353 2361                                                           
CONECT 2355 2350 2356 2360                                                      
CONECT 2356 2355                                                                
CONECT 2357 2350                                                                
CONECT 2358 2351                                                                
CONECT 2359 2352                                                                
CONECT 2360 2353 2355                                                           
CONECT 2361 2354                                                                
CONECT 2362 1034 1050 1068 1076                                                 
CONECT 2362 1097 1591 1592                                                      
MASTER      386    0    2   10   12   37   10    6 2575    1   21   24          
END                                                                             
