# Supplementary material for: A Real-Time All-Atom Structural Search Engine for Proteins
Source: PLoS Comput Biol. 2014 Jul 31;10(7):e1003750. doi: 10.1371/journal.pcbi.1003750 (PMC4117414; doi:10.1371/journal.pcbi.1003750)
Supplement: Software S2 — Command line search client. This software package contains the source code for the command line search client, released under a BSD license. This package also contains the original search queries and results used for this manuscript (Table S2) saved as PyMOL sessions. The test suite for this package uses the command line client to automate these searches and verify that they match the original output we obtained. The benchmark suite for this package automates the benchmarks provided in this paper. The README.md file contains instructions for how to install and test the software. (ZIP) [file pcbi.1003750.s006.zip › test/figure3and4B/3b34.pdb]

HEADER    HYDROLASE                               19-OCT-07   3B34              
TITLE     CRYSTAL STRUCTURE OF E. COLI AMINOPEPTIDASE N IN COMPLEX WITH         
TITLE    2 PHENYLALANINE                                                        
COMPND    MOL_ID: 1;                                                            
COMPND   2 MOLECULE: AMINOPEPTIDASE N;                                          
COMPND   3 CHAIN: A;                                                            
COMPND   4 SYNONYM: ALPHA-AMINOACYLPEPTIDE HYDROLASE;                           
COMPND   5 EC: 3.4.11.2;                                                        
COMPND   6 ENGINEERED: YES                                                      
SOURCE    MOL_ID: 1;                                                            
SOURCE   2 ORGANISM_SCIENTIFIC: ESCHERICHIA COLI K12;                           
SOURCE   3 ORGANISM_TAXID: 83333;                                               
SOURCE   4 STRAIN: K-12;                                                        
SOURCE   5 GENE: AMINOPEPTIDASE N;                                              
SOURCE   6 EXPRESSION_SYSTEM: ESCHERICHIA COLI BL21(DE3);                       
SOURCE   7 EXPRESSION_SYSTEM_TAXID: 469008;                                     
SOURCE   8 EXPRESSION_SYSTEM_STRAIN: BL21(DE3);                                 
SOURCE   9 EXPRESSION_SYSTEM_VECTOR_TYPE: PLASMID;                              
SOURCE  10 EXPRESSION_SYSTEM_PLASMID: PET15B                                    
KEYWDS    AMINOPEPTIDASE N, PROTEASE, HYDROLASE, THERMOLYSIN, PHENYLALANINE,    
KEYWDS   2 MEMBRANE, METAL-BINDING, METALLOPROTEASE                             
EXPDTA    X-RAY DIFFRACTION                                                     
AUTHOR    A.ADDLAGATTA                                                          
REVDAT   4   13-JUL-11 3B34    1       VERSN                                    
REVDAT   3   24-FEB-09 3B34    1       VERSN                                    
REVDAT   2   01-JUL-08 3B34    1       JRNL                                     
REVDAT   1   06-MAY-08 3B34    0                                                
JRNL        AUTH   A.ADDLAGATTA,L.GAY,B.W.MATTHEWS                              
JRNL        TITL   STRUCTURAL BASIS FOR THE UNUSUAL SPECIFICITY OF ESCHERICHIA  
JRNL        TITL 2 COLI AMINOPEPTIDASE N.                                       
JRNL        REF    BIOCHEMISTRY                  V.  47  5303 2008              
JRNL        REFN                   ISSN 0006-2960                               
JRNL        PMID   18416562                                                     
JRNL        DOI    10.1021/BI7022333                                            
REMARK   2                                                                      
REMARK   2 RESOLUTION.    1.30 ANGSTROMS.                                       
REMARK   3                                                                      
REMARK   3 REFINEMENT.                                                          
REMARK   3   PROGRAM     : REFMAC 5.2.0019                                      
REMARK   3   AUTHORS     : MURSHUDOV,VAGIN,DODSON                               
REMARK   3                                                                      
REMARK   3    REFINEMENT TARGET : MAXIMUM LIKELIHOOD                            
REMARK   3                                                                      
REMARK   3  DATA USED IN REFINEMENT.                                            
REMARK   3   RESOLUTION RANGE HIGH (ANGSTROMS) : 1.30                           
REMARK   3   RESOLUTION RANGE LOW  (ANGSTROMS) : 50.00                          
REMARK   3   DATA CUTOFF            (SIGMA(F)) : 0.000                          
REMARK   3   COMPLETENESS FOR RANGE        (%) : 97.2                           
REMARK   3   NUMBER OF REFLECTIONS             : 339183                         
REMARK   3                                                                      
REMARK   3  FIT TO DATA USED IN REFINEMENT.                                     
REMARK   3   CROSS-VALIDATION METHOD          : THROUGHOUT                      
REMARK   3   FREE R VALUE TEST SET SELECTION  : RANDOM                          
REMARK   3   R VALUE     (WORKING + TEST SET) : 0.177                           
REMARK   3   R VALUE            (WORKING SET) : 0.177                           
REMARK   3   FREE R VALUE                     : 0.194                           
REMARK   3   FREE R VALUE TEST SET SIZE   (%) : NULL                            
REMARK   3   FREE R VALUE TEST SET COUNT      : 10333                           
REMARK   3                                                                      
REMARK   3  FIT IN THE HIGHEST RESOLUTION BIN.                                  
REMARK   3   TOTAL NUMBER OF BINS USED           : 20                           
REMARK   3   BIN RESOLUTION RANGE HIGH       (A) : 1.30                         
REMARK   3   BIN RESOLUTION RANGE LOW        (A) : 1.33                         
REMARK   3   REFLECTION IN BIN     (WORKING SET) : 23067                        
REMARK   3   BIN COMPLETENESS (WORKING+TEST) (%) : 89.77                        
REMARK   3   BIN R VALUE           (WORKING SET) : 0.2500                       
REMARK   3   BIN FREE R VALUE SET COUNT          : 700                          
REMARK   3   BIN FREE R VALUE                    : 0.2590                       
REMARK   3                                                                      
REMARK   3  NUMBER OF NON-HYDROGEN ATOMS USED IN REFINEMENT.                    
REMARK   3   PROTEIN ATOMS            : 6940                                    
REMARK   3   NUCLEIC ACID ATOMS       : 0                                       
REMARK   3   HETEROGEN ATOMS          : 77                                      
REMARK   3   SOLVENT ATOMS            : 1113                                    
REMARK   3                                                                      
REMARK   3  B VALUES.                                                           
REMARK   3   FROM WILSON PLOT           (A**2) : 14.60                          
REMARK   3   MEAN B VALUE      (OVERALL, A**2) : 18.76                          
REMARK   3   OVERALL ANISOTROPIC B VALUE.                                       
REMARK   3    B11 (A**2) : 0.05000                                              
REMARK   3    B22 (A**2) : 0.05000                                              
REMARK   3    B33 (A**2) : -0.08000                                             
REMARK   3    B12 (A**2) : 0.03000                                              
REMARK   3    B13 (A**2) : 0.00000                                              
REMARK   3    B23 (A**2) : 0.00000                                              
REMARK   3                                                                      
REMARK   3  ESTIMATED OVERALL COORDINATE ERROR.                                 
REMARK   3   ESU BASED ON R VALUE                            (A): 0.042         
REMARK   3   ESU BASED ON FREE R VALUE                       (A): NULL          
REMARK   3   ESU BASED ON MAXIMUM LIKELIHOOD                 (A): 0.028         
REMARK   3   ESU FOR B VALUES BASED ON MAXIMUM LIKELIHOOD (A**2): 1.486         
REMARK   3                                                                      
REMARK   3 CORRELATION COEFFICIENTS.                                            
REMARK   3   CORRELATION COEFFICIENT FO-FC      : 0.973                         
REMARK   3   CORRELATION COEFFICIENT FO-FC FREE : NULL                          
REMARK   3                                                                      
REMARK   3  RMS DEVIATIONS FROM IDEAL VALUES        COUNT    RMS    WEIGHT      
REMARK   3   BOND LENGTHS REFINED ATOMS        (A):  7773 ; 0.009 ; 0.022       
REMARK   3   BOND LENGTHS OTHERS               (A):  NULL ;  NULL ;  NULL       
REMARK   3   BOND ANGLES REFINED ATOMS   (DEGREES): 10622 ; 1.150 ; 1.956       
REMARK   3   BOND ANGLES OTHERS          (DEGREES):  NULL ;  NULL ;  NULL       
REMARK   3   TORSION ANGLES, PERIOD 1    (DEGREES):   992 ; 5.557 ; 5.000       
REMARK   3   TORSION ANGLES, PERIOD 2    (DEGREES):   397 ;36.853 ;24.282       
REMARK   3   TORSION ANGLES, PERIOD 3    (DEGREES):  1325 ;12.202 ;15.000       
REMARK   3   TORSION ANGLES, PERIOD 4    (DEGREES):    59 ;17.004 ;15.000       
REMARK   3   CHIRAL-CENTER RESTRAINTS       (A**3):  1145 ; 0.081 ; 0.200       
REMARK   3   GENERAL PLANES REFINED ATOMS      (A):  6155 ; 0.005 ; 0.020       
REMARK   3   GENERAL PLANES OTHERS             (A):  NULL ;  NULL ;  NULL       
REMARK   3   NON-BONDED CONTACTS REFINED ATOMS (A):  3902 ; 0.197 ; 0.200       
REMARK   3   NON-BONDED CONTACTS OTHERS        (A):  NULL ;  NULL ;  NULL       
REMARK   3   NON-BONDED TORSION REFINED ATOMS  (A):  5442 ; 0.296 ; 0.200       
REMARK   3   NON-BONDED TORSION OTHERS         (A):  NULL ;  NULL ;  NULL       
REMARK   3   H-BOND (X...Y) REFINED ATOMS      (A):   873 ; 0.131 ; 0.200       
REMARK   3   H-BOND (X...Y) OTHERS             (A):  NULL ;  NULL ;  NULL       
REMARK   3   POTENTIAL METAL-ION REFINED ATOMS (A):     8 ; 0.140 ; 0.200       
REMARK   3   POTENTIAL METAL-ION OTHERS        (A):  NULL ;  NULL ;  NULL       
REMARK   3   SYMMETRY VDW REFINED ATOMS        (A):    83 ; 0.164 ; 0.200       
REMARK   3   SYMMETRY VDW OTHERS               (A):  NULL ;  NULL ;  NULL       
REMARK   3   SYMMETRY H-BOND REFINED ATOMS     (A):    49 ; 0.149 ; 0.200       
REMARK   3   SYMMETRY H-BOND OTHERS            (A):  NULL ;  NULL ;  NULL       
REMARK   3   SYMMETRY METAL-ION REFINED ATOMS  (A):  NULL ;  NULL ;  NULL       
REMARK   3   SYMMETRY METAL-ION OTHERS         (A):  NULL ;  NULL ;  NULL       
REMARK   3                                                                      
REMARK   3  ISOTROPIC THERMAL FACTOR RESTRAINTS.     COUNT   RMS    WEIGHT      
REMARK   3   MAIN-CHAIN BOND REFINED ATOMS  (A**2):  4729 ; 0.804 ; 1.500       
REMARK   3   MAIN-CHAIN BOND OTHER ATOMS    (A**2):  NULL ;  NULL ;  NULL       
REMARK   3   MAIN-CHAIN ANGLE REFINED ATOMS (A**2):  7708 ; 1.356 ; 2.000       
REMARK   3   SIDE-CHAIN BOND REFINED ATOMS  (A**2):  3141 ; 3.078 ; 3.000       
REMARK   3   SIDE-CHAIN ANGLE REFINED ATOMS (A**2):  2911 ; 3.342 ; 4.500       
REMARK   3                                                                      
REMARK   3 ANISOTROPIC THERMAL FACTOR RESTRAINTS.    COUNT   RMS   WEIGHT       
REMARK   3   RIGID-BOND RESTRAINTS          (A**2):  7870 ; 3.061 ; 3.000       
REMARK   3   SPHERICITY; FREE ATOMS         (A**2):  1117 ; 3.732 ; 3.000       
REMARK   3   SPHERICITY; BONDED ATOMS       (A**2):  7565 ; 4.396 ; 3.000       
REMARK   3                                                                      
REMARK   3  NCS RESTRAINTS STATISTICS                                           
REMARK   3   NUMBER OF DIFFERENT NCS GROUPS : NULL                              
REMARK   3                                                                      
REMARK   3  TLS DETAILS                                                         
REMARK   3   NUMBER OF TLS GROUPS  : NULL                                       
REMARK   3                                                                      
REMARK   3  BULK SOLVENT MODELLING.                                             
REMARK   3   METHOD USED : MASK                                                 
REMARK   3   PARAMETERS FOR MASK CALCULATION                                    
REMARK   3   VDW PROBE RADIUS   : 1.20                                          
REMARK   3   ION PROBE RADIUS   : 0.80                                          
REMARK   3   SHRINKAGE RADIUS   : 0.80                                          
REMARK   3                                                                      
REMARK   3  OTHER REFINEMENT REMARKS: NULL                                      
REMARK   4                                                                      
REMARK   4 3B34 COMPLIES WITH FORMAT V. 3.15, 01-DEC-08                         
REMARK 100                                                                      
REMARK 100 THIS ENTRY HAS BEEN PROCESSED BY RCSB ON 22-OCT-07.                  
REMARK 100 THE RCSB ID CODE IS RCSB045018.                                      
REMARK 200                                                                      
REMARK 200 EXPERIMENTAL DETAILS                                                 
REMARK 200  EXPERIMENT TYPE                : X-RAY DIFFRACTION                  
REMARK 200  DATE OF DATA COLLECTION        : 25-JAN-07                          
REMARK 200  TEMPERATURE           (KELVIN) : 100                                
REMARK 200  PH                             : 7.0                                
REMARK 200  NUMBER OF CRYSTALS USED        : 1                                  
REMARK 200                                                                      
REMARK 200  SYNCHROTRON              (Y/N) : Y                                  
REMARK 200  RADIATION SOURCE               : ALS                                
REMARK 200  BEAMLINE                       : 8.2.2                              
REMARK 200  X-RAY GENERATOR MODEL          : NULL                               
REMARK 200  MONOCHROMATIC OR LAUE    (M/L) : NULL                               
REMARK 200  WAVELENGTH OR RANGE        (A) : 1.0                                
REMARK 200  MONOCHROMATOR                  : KOHZU: DOUBLE CRYSTAL SI(111)      
REMARK 200  OPTICS                         : KOHZU: DOUBLE CRYSTAL SI(111)      
REMARK 200                                                                      
REMARK 200  DETECTOR TYPE                  : CCD                                
REMARK 200  DETECTOR MANUFACTURER          : ADSC QUANTUM 315                   
REMARK 200  INTENSITY-INTEGRATION SOFTWARE : HKL-2000                           
REMARK 200  DATA SCALING SOFTWARE          : HKL-2000                           
REMARK 200                                                                      
REMARK 200  NUMBER OF UNIQUE REFLECTIONS   : 346171                             
REMARK 200  RESOLUTION RANGE HIGH      (A) : 1.300                              
REMARK 200  RESOLUTION RANGE LOW       (A) : 50.000                             
REMARK 200  REJECTION CRITERIA  (SIGMA(I)) : 2.000                              
REMARK 200                                                                      
REMARK 200 OVERALL.                                                             
REMARK 200  COMPLETENESS FOR RANGE     (%) : 99.2                               
REMARK 200  DATA REDUNDANCY                : 8.900                              
REMARK 200  R MERGE                    (I) : NULL                               
REMARK 200  R SYM                      (I) : 0.12300                            
REMARK 200  <I/SIGMA(I)> FOR THE DATA SET  : 8.2000                             
REMARK 200                                                                      
REMARK 200 IN THE HIGHEST RESOLUTION SHELL.                                     
REMARK 200  HIGHEST RESOLUTION SHELL, RANGE HIGH (A) : 1.30                     
REMARK 200  HIGHEST RESOLUTION SHELL, RANGE LOW  (A) : 1.32                     
REMARK 200  COMPLETENESS FOR SHELL     (%) : 89.9                               
REMARK 200  DATA REDUNDANCY IN SHELL       : 1.90                               
REMARK 200  R MERGE FOR SHELL          (I) : 0.49000                            
REMARK 200  R SYM FOR SHELL            (I) : 0.49000                            
REMARK 200  <I/SIGMA(I)> FOR SHELL         : 1.180                              
REMARK 200                                                                      
REMARK 200 DIFFRACTION PROTOCOL: SINGLE WAVELENGTH                              
REMARK 200 METHOD USED TO DETERMINE THE STRUCTURE: N/A                          
REMARK 200 SOFTWARE USED: MOLREP                                                
REMARK 200 STARTING MODEL: 2HPO                                                 
REMARK 200                                                                      
REMARK 200 REMARK: NULL                                                         
REMARK 280                                                                      
REMARK 280 CRYSTAL                                                              
REMARK 280 SOLVENT CONTENT, VS   (%): 65.18                                     
REMARK 280 MATTHEWS COEFFICIENT, VM (ANGSTROMS**3/DA): 3.53                     
REMARK 280                                                                      
REMARK 280 CRYSTALLIZATION CONDITIONS: 2M SODIUM MALONATE, PH=7.0, VAPOR        
REMARK 280  DIFFUSION, HANGING DROP, TEMPERATURE 298K                           
REMARK 290                                                                      
REMARK 290 CRYSTALLOGRAPHIC SYMMETRY                                            
REMARK 290 SYMMETRY OPERATORS FOR SPACE GROUP: P 31 2 1                         
REMARK 290                                                                      
REMARK 290      SYMOP   SYMMETRY                                                
REMARK 290     NNNMMM   OPERATOR                                                
REMARK 290       1555   X,Y,Z                                                   
REMARK 290       2555   -Y,X-Y,Z+1/3                                            
REMARK 290       3555   -X+Y,-X,Z+2/3                                           
REMARK 290       4555   Y,X,-Z                                                  
REMARK 290       5555   X-Y,-Y,-Z+2/3                                           
REMARK 290       6555   -X,-X+Y,-Z+1/3                                          
REMARK 290                                                                      
REMARK 290     WHERE NNN -> OPERATOR NUMBER                                     
REMARK 290           MMM -> TRANSLATION VECTOR                                  
REMARK 290                                                                      
REMARK 290 CRYSTALLOGRAPHIC SYMMETRY TRANSFORMATIONS                            
REMARK 290 THE FOLLOWING TRANSFORMATIONS OPERATE ON THE ATOM/HETATM             
REMARK 290 RECORDS IN THIS ENTRY TO PRODUCE CRYSTALLOGRAPHICALLY                
REMARK 290 RELATED MOLECULES.                                                   
REMARK 290   SMTRY1   1  1.000000  0.000000  0.000000        0.00000            
REMARK 290   SMTRY2   1  0.000000  1.000000  0.000000        0.00000            
REMARK 290   SMTRY3   1  0.000000  0.000000  1.000000        0.00000            
REMARK 290   SMTRY1   2 -0.500000 -0.866025  0.000000        0.00000            
REMARK 290   SMTRY2   2  0.866025 -0.500000  0.000000        0.00000            
REMARK 290   SMTRY3   2  0.000000  0.000000  1.000000       56.92033            
REMARK 290   SMTRY1   3 -0.500000  0.866025  0.000000        0.00000            
REMARK 290   SMTRY2   3 -0.866025 -0.500000  0.000000        0.00000            
REMARK 290   SMTRY3   3  0.000000  0.000000  1.000000      113.84067            
REMARK 290   SMTRY1   4 -0.500000  0.866025  0.000000        0.00000            
REMARK 290   SMTRY2   4  0.866025  0.500000  0.000000        0.00000            
REMARK 290   SMTRY3   4  0.000000  0.000000 -1.000000        0.00000            
REMARK 290   SMTRY1   5  1.000000  0.000000  0.000000        0.00000            
REMARK 290   SMTRY2   5  0.000000 -1.000000  0.000000        0.00000            
REMARK 290   SMTRY3   5  0.000000  0.000000 -1.000000      113.84067            
REMARK 290   SMTRY1   6 -0.500000 -0.866025  0.000000        0.00000            
REMARK 290   SMTRY2   6 -0.866025  0.500000  0.000000        0.00000            
REMARK 290   SMTRY3   6  0.000000  0.000000 -1.000000       56.92033            
REMARK 290                                                                      
REMARK 290 REMARK: NULL                                                         
REMARK 300                                                                      
REMARK 300 BIOMOLECULE: 1                                                       
REMARK 300 SEE REMARK 350 FOR THE AUTHOR PROVIDED AND/OR PROGRAM                
REMARK 300 GENERATED ASSEMBLY INFORMATION FOR THE STRUCTURE IN                  
REMARK 300 THIS ENTRY. THE REMARK MAY ALSO PROVIDE INFORMATION ON               
REMARK 300 BURIED SURFACE AREA.                                                 
REMARK 350                                                                      
REMARK 350 COORDINATES FOR A COMPLETE MULTIMER REPRESENTING THE KNOWN           
REMARK 350 BIOLOGICALLY SIGNIFICANT OLIGOMERIZATION STATE OF THE                
REMARK 350 MOLECULE CAN BE GENERATED BY APPLYING BIOMT TRANSFORMATIONS          
REMARK 350 GIVEN BELOW.  BOTH NON-CRYSTALLOGRAPHIC AND                          
REMARK 350 CRYSTALLOGRAPHIC OPERATIONS ARE GIVEN.                               
REMARK 350                                                                      
REMARK 350 BIOMOLECULE: 1                                                       
REMARK 350 AUTHOR DETERMINED BIOLOGICAL UNIT: MONOMERIC                         
REMARK 350 SOFTWARE DETERMINED QUATERNARY STRUCTURE: MONOMERIC                  
REMARK 350 SOFTWARE USED: PISA                                                  
REMARK 350 APPLY THE FOLLOWING TO CHAINS: A                                     
REMARK 350   BIOMT1   1  1.000000  0.000000  0.000000        0.00000            
REMARK 350   BIOMT2   1  0.000000  1.000000  0.000000        0.00000            
REMARK 350   BIOMT3   1  0.000000  0.000000  1.000000        0.00000            
REMARK 375                                                                      
REMARK 375 SPECIAL POSITION                                                     
REMARK 375 THE FOLLOWING ATOMS ARE FOUND TO BE WITHIN 0.15 ANGSTROMS            
REMARK 375 OF A SYMMETRY RELATED ATOM AND ARE ASSUMED TO BE ON SPECIAL          
REMARK 375 POSITIONS.                                                           
REMARK 375                                                                      
REMARK 375 ATOM RES CSSEQI                                                      
REMARK 375      HOH A1923  LIES ON A SPECIAL POSITION.                          
REMARK 465                                                                      
REMARK 465 MISSING RESIDUES                                                     
REMARK 465 THE FOLLOWING RESIDUES WERE NOT LOCATED IN THE                       
REMARK 465 EXPERIMENT. (M=MODEL NUMBER; RES=RESIDUE NAME; C=CHAIN               
REMARK 465 IDENTIFIER; SSSEQ=SEQUENCE NUMBER; I=INSERTION CODE.)                
REMARK 465                                                                      
REMARK 465   M RES C SSSEQI                                                     
REMARK 465     MET A   -20                                                      
REMARK 465     GLY A   -19                                                      
REMARK 465     SER A   -18                                                      
REMARK 465     SER A   -17                                                      
REMARK 465     HIS A   -16                                                      
REMARK 465     HIS A   -15                                                      
REMARK 465     HIS A   -14                                                      
REMARK 465     HIS A   -13                                                      
REMARK 465     HIS A   -12                                                      
REMARK 465     HIS A   -11                                                      
REMARK 465     SER A   -10                                                      
REMARK 465     SER A    -9                                                      
REMARK 465     GLY A    -8                                                      
REMARK 465     GLU A    -7                                                      
REMARK 465     ASN A    -6                                                      
REMARK 465     LEU A    -5                                                      
REMARK 465     TYR A    -4                                                      
REMARK 465     PHE A    -3                                                      
REMARK 465     GLN A    -2                                                      
REMARK 465     GLY A    -1                                                      
REMARK 465     HIS A     0                                                      
REMARK 465     MET A     1                                                      
REMARK 465     THR A     2                                                      
REMARK 465     GLN A     3                                                      
REMARK 465     GLN A     4                                                      
REMARK 500                                                                      
REMARK 500 GEOMETRY AND STEREOCHEMISTRY                                         
REMARK 500 SUBTOPIC: CLOSE CONTACTS IN SAME ASYMMETRIC UNIT                     
REMARK 500                                                                      
REMARK 500 THE FOLLOWING ATOMS ARE IN CLOSE CONTACT.                            
REMARK 500                                                                      
REMARK 500  ATM1  RES C  SSEQI   ATM2  RES C  SSEQI           DISTANCE          
REMARK 500   OD1  ASN A   343     NH2  ARG A   346              2.07            
REMARK 500   O    HOH A  1555     O    HOH A  1613              2.12            
REMARK 500   O    HOH A  1505     O    HOH A  1652              2.15            
REMARK 500                                                                      
REMARK 500 REMARK: NULL                                                         
REMARK 500                                                                      
REMARK 500 GEOMETRY AND STEREOCHEMISTRY                                         
REMARK 500 SUBTOPIC: TORSION ANGLES                                             
REMARK 500                                                                      
REMARK 500 TORSION ANGLES OUTSIDE THE EXPECTED RAMACHANDRAN REGIONS:            
REMARK 500 (M=MODEL NUMBER; RES=RESIDUE NAME; C=CHAIN IDENTIFIER;               
REMARK 500 SSEQ=SEQUENCE NUMBER; I=INSERTION CODE).                             
REMARK 500                                                                      
REMARK 500 STANDARD TABLE:                                                      
REMARK 500 FORMAT:(10X,I3,1X,A3,1X,A1,I4,A1,4X,F7.2,3X,F7.2)                    
REMARK 500                                                                      
REMARK 500 EXPECTED VALUES: GJ KLEYWEGT AND TA JONES (1996). PHI/PSI-           
REMARK 500 CHOLOGY: RAMACHANDRAN REVISITED. STRUCTURE 4, 1395 - 1400            
REMARK 500                                                                      
REMARK 500  M RES CSSEQI        PSI       PHI                                   
REMARK 500    MET A 260     -152.97   -112.68                                   
REMARK 500    GLU A 264       30.27    -81.30                                   
REMARK 500    VAL A 276      -53.00   -128.82                                   
REMARK 500    ASN A 306      -63.43    -98.32                                   
REMARK 500    THR A 309     -169.80   -107.74                                   
REMARK 500    LEU A 785      -63.13   -104.80                                   
REMARK 500    ASN A 819       82.82   -156.22                                   
REMARK 500                                                                      
REMARK 500 REMARK: NULL                                                         
REMARK 525                                                                      
REMARK 525 SOLVENT                                                              
REMARK 525                                                                      
REMARK 525 THE SOLVENT MOLECULES HAVE CHAIN IDENTIFIERS THAT                    
REMARK 525 INDICATE THE POLYMER CHAIN WITH WHICH THEY ARE MOST                  
REMARK 525 CLOSELY ASSOCIATED. THE REMARK LISTS ALL THE SOLVENT                 
REMARK 525 MOLECULES WHICH ARE MORE THAN 5A AWAY FROM THE                       
REMARK 525 NEAREST POLYMER CHAIN (M = MODEL NUMBER;                             
REMARK 525 RES=RESIDUE NAME; C=CHAIN IDENTIFIER; SSEQ=SEQUENCE                  
REMARK 525 NUMBER; I=INSERTION CODE):                                           
REMARK 525                                                                      
REMARK 525  M RES CSSEQI                                                        
REMARK 525    HOH A1901        DISTANCE =  5.14 ANGSTROMS                       
REMARK 525    HOH A1971        DISTANCE =  5.64 ANGSTROMS                       
REMARK 620                                                                      
REMARK 620 METAL COORDINATION                                                   
REMARK 620 (M=MODEL NUMBER; RES=RESIDUE NAME; C=CHAIN IDENTIFIER;               
REMARK 620 SSEQ=SEQUENCE NUMBER; I=INSERTION CODE):                             
REMARK 620                                                                      
REMARK 620 COORDINATION ANGLES FOR:  M RES CSSEQI METAL                         
REMARK 620                              ZN A 950  ZN                            
REMARK 620 N RES CSSEQI ATOM                                                    
REMARK 620 1 HIS A 297   NE2                                                    
REMARK 620 2 HIS A 301   NE2 103.6                                              
REMARK 620 3 GLU A 320   OE1 112.1 107.0                                        
REMARK 620 4 PHE A 900   O   112.8 123.9  97.3                                  
REMARK 620 N                    1     2     3                                   
REMARK 620                                                                      
REMARK 620 COORDINATION ANGLES FOR:  M RES CSSEQI METAL                         
REMARK 620                              NA A 951  NA                            
REMARK 620 N RES CSSEQI ATOM                                                    
REMARK 620 1 SER A 332   O                                                      
REMARK 620 2 ASP A 333   O    83.0                                              
REMARK 620 3 GLY A 335   O    85.9 103.6                                        
REMARK 620 4 HOH A1166   O   102.8 171.5  83.1                                  
REMARK 620 5 HOH A1710   O   102.7  87.0 167.2  85.7                            
REMARK 620 6 HOH A1268   O   157.9  80.5  83.8  95.3  91.1                      
REMARK 620 N                    1     2     3     4     5                       
REMARK 620                                                                      
REMARK 620 COORDINATION ANGLES FOR:  M RES CSSEQI METAL                         
REMARK 620                              NA A 952  NA                            
REMARK 620 N RES CSSEQI ATOM                                                    
REMARK 620 1 ASP A 452   O                                                      
REMARK 620 2 ASP A 452   OD1  82.6                                              
REMARK 620 3 HOH A1840   O    93.0 163.3                                        
REMARK 620 4 HOH A1282   O    83.5  78.7  84.8                                  
REMARK 620 5 HOH A1844   O   175.7  99.7  85.8 100.5                            
REMARK 620 6 HOH A1817   O    95.2  91.7 104.7 170.4  81.2                      
REMARK 620 N                    1     2     3     4     5                       
REMARK 800                                                                      
REMARK 800 SITE                                                                 
REMARK 800 SITE_IDENTIFIER: AC1                                                 
REMARK 800 EVIDENCE_CODE: SOFTWARE                                              
REMARK 800 SITE_DESCRIPTION: BINDING SITE FOR RESIDUE ZN A 950                  
REMARK 800                                                                      
REMARK 800 SITE_IDENTIFIER: AC2                                                 
REMARK 800 EVIDENCE_CODE: SOFTWARE                                              
REMARK 800 SITE_DESCRIPTION: BINDING SITE FOR RESIDUE NA A 951                  
REMARK 800                                                                      
REMARK 800 SITE_IDENTIFIER: AC3                                                 
REMARK 800 EVIDENCE_CODE: SOFTWARE                                              
REMARK 800 SITE_DESCRIPTION: BINDING SITE FOR RESIDUE NA A 952                  
REMARK 800                                                                      
REMARK 800 SITE_IDENTIFIER: AC4                                                 
REMARK 800 EVIDENCE_CODE: SOFTWARE                                              
REMARK 800 SITE_DESCRIPTION: BINDING SITE FOR RESIDUE PHE A 900                 
REMARK 800                                                                      
REMARK 800 SITE_IDENTIFIER: AC5                                                 
REMARK 800 EVIDENCE_CODE: SOFTWARE                                              
REMARK 800 SITE_DESCRIPTION: BINDING SITE FOR RESIDUE MLI A 980                 
REMARK 800                                                                      
REMARK 800 SITE_IDENTIFIER: AC6                                                 
REMARK 800 EVIDENCE_CODE: SOFTWARE                                              
REMARK 800 SITE_DESCRIPTION: BINDING SITE FOR RESIDUE MLI A 982                 
REMARK 800                                                                      
REMARK 800 SITE_IDENTIFIER: AC7                                                 
REMARK 800 EVIDENCE_CODE: SOFTWARE                                              
REMARK 800 SITE_DESCRIPTION: BINDING SITE FOR RESIDUE GOL A 970                 
REMARK 800                                                                      
REMARK 800 SITE_IDENTIFIER: AC8                                                 
REMARK 800 EVIDENCE_CODE: SOFTWARE                                              
REMARK 800 SITE_DESCRIPTION: BINDING SITE FOR RESIDUE GOL A 971                 
REMARK 800                                                                      
REMARK 800 SITE_IDENTIFIER: AC9                                                 
REMARK 800 EVIDENCE_CODE: SOFTWARE                                              
REMARK 800 SITE_DESCRIPTION: BINDING SITE FOR RESIDUE GOL A 972                 
REMARK 800                                                                      
REMARK 800 SITE_IDENTIFIER: BC1                                                 
REMARK 800 EVIDENCE_CODE: SOFTWARE                                              
REMARK 800 SITE_DESCRIPTION: BINDING SITE FOR RESIDUE GOL A 973                 
REMARK 800                                                                      
REMARK 800 SITE_IDENTIFIER: BC2                                                 
REMARK 800 EVIDENCE_CODE: SOFTWARE                                              
REMARK 800 SITE_DESCRIPTION: BINDING SITE FOR RESIDUE GOL A 974                 
REMARK 800                                                                      
REMARK 800 SITE_IDENTIFIER: BC3                                                 
REMARK 800 EVIDENCE_CODE: SOFTWARE                                              
REMARK 800 SITE_DESCRIPTION: BINDING SITE FOR RESIDUE GOL A 975                 
REMARK 800                                                                      
REMARK 800 SITE_IDENTIFIER: BC4                                                 
REMARK 800 EVIDENCE_CODE: SOFTWARE                                              
REMARK 800 SITE_DESCRIPTION: BINDING SITE FOR RESIDUE GOL A 976                 
REMARK 800                                                                      
REMARK 800 SITE_IDENTIFIER: BC5                                                 
REMARK 800 EVIDENCE_CODE: SOFTWARE                                              
REMARK 800 SITE_DESCRIPTION: BINDING SITE FOR RESIDUE GOL A 977                 
REMARK 900                                                                      
REMARK 900 RELATED ENTRIES                                                      
REMARK 900 RELATED ID: 3B2P   RELATED DB: PDB                                   
REMARK 900 RELATED ID: 2HPO   RELATED DB: PDB                                   
REMARK 900 RELATED ID: 2HPT   RELATED DB: PDB                                   
REMARK 900 RELATED ID: 3B2X   RELATED DB: PDB                                   
REMARK 900 RELATED ID: 3B37   RELATED DB: PDB                                   
REMARK 900 RELATED ID: 3B3B   RELATED DB: PDB                                   
DBREF  3B34 A    1   870  UNP    P04825   AMPN_ECOLI       1    870             
SEQADV 3B34 MET A  -20  UNP  P04825              EXPRESSION TAG                 
SEQADV 3B34 GLY A  -19  UNP  P04825              EXPRESSION TAG                 
SEQADV 3B34 SER A  -18  UNP  P04825              EXPRESSION TAG                 
SEQADV 3B34 SER A  -17  UNP  P04825              EXPRESSION TAG                 
SEQADV 3B34 HIS A  -16  UNP  P04825              EXPRESSION TAG                 
SEQADV 3B34 HIS A  -15  UNP  P04825              EXPRESSION TAG                 
SEQADV 3B34 HIS A  -14  UNP  P04825              EXPRESSION TAG                 
SEQADV 3B34 HIS A  -13  UNP  P04825              EXPRESSION TAG                 
SEQADV 3B34 HIS A  -12  UNP  P04825              EXPRESSION TAG                 
SEQADV 3B34 HIS A  -11  UNP  P04825              EXPRESSION TAG                 
SEQADV 3B34 SER A  -10  UNP  P04825              EXPRESSION TAG                 
SEQADV 3B34 SER A   -9  UNP  P04825              EXPRESSION TAG                 
SEQADV 3B34 GLY A   -8  UNP  P04825              EXPRESSION TAG                 
SEQADV 3B34 GLU A   -7  UNP  P04825              EXPRESSION TAG                 
SEQADV 3B34 ASN A   -6  UNP  P04825              EXPRESSION TAG                 
SEQADV 3B34 LEU A   -5  UNP  P04825              EXPRESSION TAG                 
SEQADV 3B34 TYR A   -4  UNP  P04825              EXPRESSION TAG                 
SEQADV 3B34 PHE A   -3  UNP  P04825              EXPRESSION TAG                 
SEQADV 3B34 GLN A   -2  UNP  P04825              EXPRESSION TAG                 
SEQADV 3B34 GLY A   -1  UNP  P04825              EXPRESSION TAG                 
SEQADV 3B34 HIS A    0  UNP  P04825              EXPRESSION TAG                 
SEQRES   1 A  891  MET GLY SER SER HIS HIS HIS HIS HIS HIS SER SER GLY          
SEQRES   2 A  891  GLU ASN LEU TYR PHE GLN GLY HIS MET THR GLN GLN PRO          
SEQRES   3 A  891  GLN ALA LYS TYR ARG HIS ASP TYR ARG ALA PRO ASP TYR          
SEQRES   4 A  891  GLN ILE THR ASP ILE ASP LEU THR PHE ASP LEU ASP ALA          
SEQRES   5 A  891  GLN LYS THR VAL VAL THR ALA VAL SER GLN ALA VAL ARG          
SEQRES   6 A  891  HIS GLY ALA SER ASP ALA PRO LEU ARG LEU ASN GLY GLU          
SEQRES   7 A  891  ASP LEU LYS LEU VAL SER VAL HIS ILE ASN ASP GLU PRO          
SEQRES   8 A  891  TRP THR ALA TRP LYS GLU GLU GLU GLY ALA LEU VAL ILE          
SEQRES   9 A  891  SER ASN LEU PRO GLU ARG PHE THR LEU LYS ILE ILE ASN          
SEQRES  10 A  891  GLU ILE SER PRO ALA ALA ASN THR ALA LEU GLU GLY LEU          
SEQRES  11 A  891  TYR GLN SER GLY ASP ALA LEU CYS THR GLN CYS GLU ALA          
SEQRES  12 A  891  GLU GLY PHE ARG HIS ILE THR TYR TYR LEU ASP ARG PRO          
SEQRES  13 A  891  ASP VAL LEU ALA ARG PHE THR THR LYS ILE ILE ALA ASP          
SEQRES  14 A  891  LYS ILE LYS TYR PRO PHE LEU LEU SER ASN GLY ASN ARG          
SEQRES  15 A  891  VAL ALA GLN GLY GLU LEU GLU ASN GLY ARG HIS TRP VAL          
SEQRES  16 A  891  GLN TRP GLN ASP PRO PHE PRO LYS PRO CYS TYR LEU PHE          
SEQRES  17 A  891  ALA LEU VAL ALA GLY ASP PHE ASP VAL LEU ARG ASP THR          
SEQRES  18 A  891  PHE THR THR ARG SER GLY ARG GLU VAL ALA LEU GLU LEU          
SEQRES  19 A  891  TYR VAL ASP ARG GLY ASN LEU ASP ARG ALA PRO TRP ALA          
SEQRES  20 A  891  MET THR SER LEU LYS ASN SER MET LYS TRP ASP GLU GLU          
SEQRES  21 A  891  ARG PHE GLY LEU GLU TYR ASP LEU ASP ILE TYR MET ILE          
SEQRES  22 A  891  VAL ALA VAL ASP PHE PHE ASN MET GLY ALA MET GLU ASN          
SEQRES  23 A  891  LYS GLY LEU ASN ILE PHE ASN SER LYS TYR VAL LEU ALA          
SEQRES  24 A  891  ARG THR ASP THR ALA THR ASP LYS ASP TYR LEU ASP ILE          
SEQRES  25 A  891  GLU ARG VAL ILE GLY HIS GLU TYR PHE HIS ASN TRP THR          
SEQRES  26 A  891  GLY ASN ARG VAL THR CYS ARG ASP TRP PHE GLN LEU SER          
SEQRES  27 A  891  LEU LYS GLU GLY LEU THR VAL PHE ARG ASP GLN GLU PHE          
SEQRES  28 A  891  SER SER ASP LEU GLY SER ARG ALA VAL ASN ARG ILE ASN          
SEQRES  29 A  891  ASN VAL ARG THR MET ARG GLY LEU GLN PHE ALA GLU ASP          
SEQRES  30 A  891  ALA SER PRO MET ALA HIS PRO ILE ARG PRO ASP MET VAL          
SEQRES  31 A  891  ILE GLU MET ASN ASN PHE TYR THR LEU THR VAL TYR GLU          
SEQRES  32 A  891  LYS GLY ALA GLU VAL ILE ARG MET ILE HIS THR LEU LEU          
SEQRES  33 A  891  GLY GLU GLU ASN PHE GLN LYS GLY MET GLN LEU TYR PHE          
SEQRES  34 A  891  GLU ARG HIS ASP GLY SER ALA ALA THR CYS ASP ASP PHE          
SEQRES  35 A  891  VAL GLN ALA MET GLU ASP ALA SER ASN VAL ASP LEU SER          
SEQRES  36 A  891  HIS PHE ARG ARG TRP TYR SER GLN SER GLY THR PRO ILE          
SEQRES  37 A  891  VAL THR VAL LYS ASP ASP TYR ASN PRO GLU THR GLU GLN          
SEQRES  38 A  891  TYR THR LEU THR ILE SER GLN ARG THR PRO ALA THR PRO          
SEQRES  39 A  891  ASP GLN ALA GLU LYS GLN PRO LEU HIS ILE PRO PHE ALA          
SEQRES  40 A  891  ILE GLU LEU TYR ASP ASN GLU GLY LYS VAL ILE PRO LEU          
SEQRES  41 A  891  GLN LYS GLY GLY HIS PRO VAL ASN SER VAL LEU ASN VAL          
SEQRES  42 A  891  THR GLN ALA GLU GLN THR PHE VAL PHE ASP ASN VAL TYR          
SEQRES  43 A  891  PHE GLN PRO VAL PRO ALA LEU LEU CYS GLU PHE SER ALA          
SEQRES  44 A  891  PRO VAL LYS LEU GLU TYR LYS TRP SER ASP GLN GLN LEU          
SEQRES  45 A  891  THR PHE LEU MET ARG HIS ALA ARG ASN ASP PHE SER ARG          
SEQRES  46 A  891  TRP ASP ALA ALA GLN SER LEU LEU ALA THR TYR ILE LYS          
SEQRES  47 A  891  LEU ASN VAL ALA ARG HIS GLN GLN GLY GLN PRO LEU SER          
SEQRES  48 A  891  LEU PRO VAL HIS VAL ALA ASP ALA PHE ARG ALA VAL LEU          
SEQRES  49 A  891  LEU ASP GLU LYS ILE ASP PRO ALA LEU ALA ALA GLU ILE          
SEQRES  50 A  891  LEU THR LEU PRO SER VAL ASN GLU MET ALA GLU LEU PHE          
SEQRES  51 A  891  ASP ILE ILE ASP PRO ILE ALA ILE ALA GLU VAL ARG GLU          
SEQRES  52 A  891  ALA LEU THR ARG THR LEU ALA THR GLU LEU ALA ASP GLU          
SEQRES  53 A  891  LEU LEU ALA ILE TYR ASN ALA ASN TYR GLN SER GLU TYR          
SEQRES  54 A  891  ARG VAL GLU HIS GLU ASP ILE ALA LYS ARG THR LEU ARG          
SEQRES  55 A  891  ASN ALA CYS LEU ARG PHE LEU ALA PHE GLY GLU THR HIS          
SEQRES  56 A  891  LEU ALA ASP VAL LEU VAL SER LYS GLN PHE HIS GLU ALA          
SEQRES  57 A  891  ASN ASN MET THR ASP ALA LEU ALA ALA LEU SER ALA ALA          
SEQRES  58 A  891  VAL ALA ALA GLN LEU PRO CYS ARG ASP ALA LEU MET GLN          
SEQRES  59 A  891  GLU TYR ASP ASP LYS TRP HIS GLN ASN GLY LEU VAL MET          
SEQRES  60 A  891  ASP LYS TRP PHE ILE LEU GLN ALA THR SER PRO ALA ALA          
SEQRES  61 A  891  ASN VAL LEU GLU THR VAL ARG GLY LEU LEU GLN HIS ARG          
SEQRES  62 A  891  SER PHE THR MET SER ASN PRO ASN ARG ILE ARG SER LEU          
SEQRES  63 A  891  ILE GLY ALA PHE ALA GLY SER ASN PRO ALA ALA PHE HIS          
SEQRES  64 A  891  ALA GLU ASP GLY SER GLY TYR LEU PHE LEU VAL GLU MET          
SEQRES  65 A  891  LEU THR ASP LEU ASN SER ARG ASN PRO GLN VAL ALA SER          
SEQRES  66 A  891  ARG LEU ILE GLU PRO LEU ILE ARG LEU LYS ARG TYR ASP          
SEQRES  67 A  891  ALA LYS ARG GLN GLU LYS MET ARG ALA ALA LEU GLU GLN          
SEQRES  68 A  891  LEU LYS GLY LEU GLU ASN LEU SER GLY ASP LEU TYR GLU          
SEQRES  69 A  891  LYS ILE THR LYS ALA LEU ALA                                  
HET     ZN  A 950       1                                                       
HET     NA  A 951       1                                                       
HET     NA  A 952       1                                                       
HET    PHE  A 900      24                                                       
HET    MLI  A 980       7                                                       
HET    MLI  A 982       7                                                       
HET    GOL  A 970       6                                                       
HET    GOL  A 971       6                                                       
HET    GOL  A 972       6                                                       
HET    GOL  A 973       6                                                       
HET    GOL  A 974       6                                                       
HET    GOL  A 975       6                                                       
HET    GOL  A 976       6                                                       
HET    GOL  A 977       6                                                       
HETNAM      ZN ZINC ION                                                         
HETNAM      NA SODIUM ION                                                       
HETNAM     PHE PHENYLALANINE                                                    
HETNAM     MLI MALONATE ION                                                     
HETNAM     GOL GLYCEROL                                                         
HETSYN     GOL GLYCERIN; PROPANE-1,2,3-TRIOL                                    
FORMUL   2   ZN    ZN 2+                                                        
FORMUL   3   NA    2(NA 1+)                                                     
FORMUL   5  PHE    C9 H11 N O2                                                  
FORMUL   6  MLI    2(C3 H2 O4 2-)                                               
FORMUL   8  GOL    8(C3 H8 O3)                                                  
FORMUL  16  HOH   *1113(H2 O)                                                   
HELIX    1   1 HIS A   11  TYR A   13  5                                   3    
HELIX    2   2 SER A   99  ASN A  103  5                                   5    
HELIX    3   3 GLY A  124  ILE A  128  5                                   5    
HELIX    4   4 PRO A  183  PHE A  187  5                                   5    
HELIX    5   5 ASN A  219  ARG A  222  5                                   4    
HELIX    6   6 ALA A  223  GLY A  242  1                                  20    
HELIX    7   7 LYS A  274  VAL A  276  5                                   3    
HELIX    8   8 THR A  284  HIS A  301  1                                  18    
HELIX    9   9 ASP A  312  PHE A  314  5                                   3    
HELIX   10  10 GLN A  315  GLY A  335  1                                  21    
HELIX   11  11 SER A  336  LEU A  351  1                                  16    
HELIX   12  12 LEU A  351  ALA A  357  1                                   7    
HELIX   13  13 GLU A  371  TYR A  376  5                                   6    
HELIX   14  14 THR A  377  ASP A  412  1                                  36    
HELIX   15  15 THR A  417  ASN A  430  1                                  14    
HELIX   16  16 ARG A  437  GLN A  442  1                                   6    
HELIX   17  17 SER A  547  ALA A  558  1                                  12    
HELIX   18  18 ASN A  560  GLN A  585  1                                  26    
HELIX   19  19 PRO A  592  ASP A  605  1                                  14    
HELIX   20  20 ASP A  609  LEU A  617  1                                   9    
HELIX   21  21 SER A  621  GLU A  627  1                                   7    
HELIX   22  22 ASP A  633  LEU A  652  1                                  20    
HELIX   23  23 LEU A  652  ASN A  663  1                                  12    
HELIX   24  24 GLU A  671  PHE A  690  1                                  20    
HELIX   25  25 GLU A  692  ALA A  707  1                                  16    
HELIX   26  26 ASN A  709  ALA A  723  1                                  15    
HELIX   27  27 CYS A  727  HIS A  740  1                                  14    
HELIX   28  28 ASN A  742  THR A  755  1                                  14    
HELIX   29  29 ASN A  760  LEU A  769  1                                  10    
HELIX   30  30 ASN A  778  ASN A  793  1                                  16    
HELIX   31  31 ASN A  793  HIS A  798  1                                   6    
HELIX   32  32 GLY A  802  ASN A  819  1                                  18    
HELIX   33  33 ASN A  819  ARG A  832  1                                  14    
HELIX   34  34 LEU A  833  TYR A  836  5                                   4    
HELIX   35  35 ASP A  837  GLY A  853  1                                  17    
HELIX   36  36 SER A  858  ALA A  870  1                                  13    
SHEET    1   A 2 LYS A   8  TYR A   9  0                                        
SHEET    2   A 2 MET A 368  VAL A 369 -1  O  VAL A 369   N  LYS A   8           
SHEET    1   B 8 GLU A  69  PRO A  70  0                                        
SHEET    2   B 8 LYS A  60  ILE A  66 -1  N  ILE A  66   O  GLU A  69           
SHEET    3   B 8 ARG A  89  ILE A  98 -1  O  ILE A  95   N  VAL A  62           
SHEET    4   B 8 THR A  34  ARG A  44 -1  N  VAL A  36   O  ASN A  96           
SHEET    5   B 8 TYR A  18  ASP A  28 -1  N  ASP A  28   O  VAL A  35           
SHEET    6   B 8 ALA A 139  ASP A 148  1  O  LYS A 144   N  LEU A  25           
SHEET    7   B 8 ARG A 171  LYS A 182 -1  O  TRP A 176   N  THR A 143           
SHEET    8   B 8 ASN A 160  GLU A 166 -1  N  VAL A 162   O  GLN A 175           
SHEET    1   C 3 LEU A  52  ASN A  55  0                                        
SHEET    2   C 3 ALA A  80  ILE A  83 -1  O  ILE A  83   N  LEU A  52           
SHEET    3   C 3 TRP A  74  GLU A  77 -1  N  LYS A  75   O  VAL A  82           
SHEET    1   D 4 GLY A 108  SER A 112  0                                        
SHEET    2   D 4 ALA A 115  GLN A 119 -1  O  CYS A 117   N  TYR A 110           
SHEET    3   D 4 LEU A 189  GLY A 192 -1  O  ALA A 191   N  LEU A 116           
SHEET    4   D 4 PHE A 154  SER A 157 -1  N  LEU A 156   O  VAL A 190           
SHEET    1   E 5 ASP A 195  THR A 202  0                                        
SHEET    2   E 5 GLU A 208  VAL A 215 -1  O  LEU A 211   N  ASP A 199           
SHEET    3   E 5 ILE A 249  VAL A 255  1  O  ILE A 252   N  TYR A 214           
SHEET    4   E 5 LEU A 268  ASN A 272  1  O  PHE A 271   N  VAL A 255           
SHEET    5   E 5 ALA A 262  MET A 263 -1  N  MET A 263   O  ILE A 270           
SHEET    1   F 2 VAL A 308  CYS A 310  0                                        
SHEET    2   F 2 SER A 414  ALA A 416  1  O  ALA A 416   N  THR A 309           
SHEET    1   G 4 GLU A 516  PHE A 521  0                                        
SHEET    2   G 4 GLN A 460  ARG A 468 -1  N  LEU A 463   O  PHE A 519           
SHEET    3   G 4 ILE A 447  ASN A 455 -1  N  ILE A 447   O  ARG A 468           
SHEET    4   G 4 LYS A 541  GLU A 543  1  O  LYS A 541   N  VAL A 448           
SHEET    1   H 3 VAL A 509  VAL A 512  0                                        
SHEET    2   H 3 ILE A 483  TYR A 490 -1  N  ILE A 483   O  VAL A 512           
SHEET    3   H 3 VAL A 529  LEU A 532 -1  O  ALA A 531   N  GLU A 488           
SHEET    1   I 2 GLN A 500  LYS A 501  0                                        
SHEET    2   I 2 HIS A 504  PRO A 505 -1  O  HIS A 504   N  LYS A 501           
LINK         NE2 HIS A 297                ZN    ZN A 950     1555   1555  2.01  
LINK         NE2 HIS A 301                ZN    ZN A 950     1555   1555  2.00  
LINK         OE1 GLU A 320                ZN    ZN A 950     1555   1555  1.90  
LINK         O   SER A 332                NA    NA A 951     1555   1555  2.39  
LINK         O   ASP A 333                NA    NA A 951     1555   1555  2.76  
LINK         O   GLY A 335                NA    NA A 951     1555   1555  2.32  
LINK         O   ASP A 452                NA    NA A 952     1555   1555  2.36  
LINK         OD1 ASP A 452                NA    NA A 952     1555   1555  2.35  
LINK        ZN    ZN A 950                 O  APHE A 900     1555   1555  2.06  
LINK        NA    NA A 951                 O   HOH A1166     1555   1555  2.46  
LINK        NA    NA A 951                 O   HOH A1710     1555   1555  2.19  
LINK        NA    NA A 951                 O   HOH A1268     1555   1555  2.39  
LINK        NA    NA A 952                 O   HOH A1840     1555   1555  2.63  
LINK        NA    NA A 952                 O   HOH A1282     1555   1555  2.57  
LINK        NA    NA A 952                 O   HOH A1844     1555   1555  2.44  
LINK        NA    NA A 952                 O   HOH A1817     1555   1555  2.71  
CISPEP   1 GLU A  121    ALA A  122          0        -4.24                     
SITE     1 AC1  4 HIS A 297  HIS A 301  GLU A 320  PHE A 900                    
SITE     1 AC2  6 SER A 332  ASP A 333  GLY A 335  HOH A1166                    
SITE     2 AC2  6 HOH A1268  HOH A1710                                          
SITE     1 AC3  5 ASP A 452  HOH A1282  HOH A1817  HOH A1840                    
SITE     2 AC3  5 HOH A1844                                                     
SITE     1 AC4 13 GLN A 119  GLU A 121  MET A 260  ALA A 262                    
SITE     2 AC4 13 MET A 263  GLU A 264  HIS A 297  GLU A 298                    
SITE     3 AC4 13 HIS A 301  LYS A 319  GLU A 320  TYR A 376                    
SITE     4 AC4 13 TYR A 381                                                     
SITE     1 AC5  7 MET A 260  GLY A 261  LYS A 274  TYR A 275                    
SITE     2 AC5  7 ARG A 783  ARG A 825  HOH A1764                               
SITE     1 AC6  8 ALA A 531  LEU A 532  LEU A 542  TRP A 546                    
SITE     2 AC6  8 ASP A 566  SER A 570  HOH A1630  HOH A1898                    
SITE     1 AC7  7 ALA A 531  LEU A 532  TRP A 546  SER A 563                    
SITE     2 AC7  7 ASP A 566  ALA A 567  SER A 570                               
SITE     1 AC8  5 TYR A 376  LEU A 378  GLU A 382  HOH A1705                    
SITE     2 AC8  5 HOH A2087                                                     
SITE     1 AC9  9 ALA A 262  ARG A 293  HIS A 297  GLU A 298                    
SITE     2 AC9  9 TYR A 381  PHE A 900  HOH A1377  HOH A1422                    
SITE     3 AC9  9 HOH A1764                                                     
SITE     1 BC1  8 SER A  63  TRP A  71  THR A  72  TRP A  74                    
SITE     2 BC1  8 ARG A 669  GLU A 671  HOH A1099  HOH A1723                    
SITE     1 BC2  6 LEU A  61  TRP A  74  ARG A 669  GLU A 671                    
SITE     2 BC2  6 HOH A1615  HOH A1768                                          
SITE     1 BC3  7 MET A 260  GLY A 261  LYS A 274  TYR A 275                    
SITE     2 BC3  7 ARG A 783  ARG A 825  HOH A1764                               
SITE     1 BC4  3 GLU A 292  HIS A 672  HOH A1316                               
SITE     1 BC5  8 ARG A 438  SER A 441  GLN A 442  GLN A 475                    
SITE     2 BC5  8 GLU A 477  GLN A 479  HOH A2033  HOH A2071                    
CRYST1  120.582  120.582  170.761  90.00  90.00 120.00 P 31 2 1      6          
ORIGX1      1.000000  0.000000  0.000000        0.00000                         
ORIGX2      0.000000  1.000000  0.000000        0.00000                         
ORIGX3      0.000000  0.000000  1.000000        0.00000                         
SCALE1      0.008293  0.004788  0.000000        0.00000                         
SCALE2      0.000000  0.009576  0.000000        0.00000                         
SCALE3      0.000000  0.000000  0.005856        0.00000                         
ATOM      1  N   PRO A   5     -77.413  15.236 -29.763  1.00 31.84           N  
ANISOU    1  N   PRO A   5     3983   4065   4048     12      6     11       N  
ATOM      2  CA  PRO A   5     -76.160  15.483 -29.051  1.00 31.40           C  
ANISOU    2  CA  PRO A   5     3939   4007   3983     18      0     15       C  
ATOM      3  C   PRO A   5     -74.999  14.682 -29.649  1.00 30.82           C  
ANISOU    3  C   PRO A   5     3883   3910   3916     15      1     23       C  
ATOM      4  O   PRO A   5     -75.057  13.449 -29.705  1.00 31.46           O  
ANISOU    4  O   PRO A   5     3971   3988   3993     38     -2     13       O  
ATOM      5  CB  PRO A   5     -76.463  15.008 -27.617  1.00 31.63           C  
ANISOU    5  CB  PRO A   5     3963   4041   4012     16      4     21       C  
ATOM      6  CG  PRO A   5     -77.945  14.704 -27.580  1.00 31.86           C  
ANISOU    6  CG  PRO A   5     4004   4047   4055     15      0     19       C  
ATOM      7  CD  PRO A   5     -78.330  14.388 -28.983  1.00 31.82           C  
ANISOU    7  CD  PRO A   5     4017   4044   4029      5     -2     18       C  
ATOM      8  N   GLN A   6     -73.963  15.387 -30.095  1.00 29.80           N  
ANISOU    8  N   GLN A   6     3743   3778   3801     53    -21     18       N  
ATOM      9  CA  GLN A   6     -72.814  14.769 -30.755  1.00 28.46           C  
ANISOU    9  CA  GLN A   6     3549   3621   3642     25    -55     31       C  
ATOM     10  C   GLN A   6     -71.708  14.398 -29.769  1.00 26.63           C  
ANISOU   10  C   GLN A   6     3330   3361   3427     39    -20     30       C  
ATOM     11  O   GLN A   6     -71.381  15.172 -28.873  1.00 26.84           O  
ANISOU   11  O   GLN A   6     3336   3381   3480     65    -74     48       O  
ATOM     12  CB  GLN A   6     -72.259  15.703 -31.839  1.00 29.50           C  
ANISOU   12  CB  GLN A   6     3696   3775   3736     24    -24     44       C  
ATOM     13  CG  GLN A   6     -72.301  15.150 -33.265  1.00 33.13           C  
ANISOU   13  CG  GLN A   6     4420   4169   3995    180     62     31       C  
ATOM     14  CD  GLN A   6     -73.627  14.505 -33.630  1.00 29.57           C  
ANISOU   14  CD  GLN A   6     3607   3111   4516    131    -86   -382       C  
ATOM     15  OE1 GLN A   6     -74.684  15.142 -33.580  1.00 38.66           O  
ANISOU   15  OE1 GLN A   6     5028   5097   4561   -222      1     39       O  
ATOM     16  NE2 GLN A   6     -73.576  13.233 -34.011  1.00 37.89           N  
ANISOU   16  NE2 GLN A   6     4499   5293   4605    -34     -7    307       N  
ATOM     17  N   ALA A   7     -71.143  13.207 -29.939  1.00 24.18           N  
ANISOU   17  N   ALA A   7     3015   3080   3091      1    -39     45       N  
ATOM     18  CA  ALA A   7     -70.011  12.779 -29.125  1.00 22.04           C  
ANISOU   18  CA  ALA A   7     2782   2749   2841     -8      2     40       C  
ATOM     19  C   ALA A   7     -68.733  13.502 -29.544  1.00 20.78           C  
ANISOU   19  C   ALA A   7     2654   2579   2662     18    -12     52       C  
ATOM     20  O   ALA A   7     -68.529  13.794 -30.725  1.00 20.69           O  
ANISOU   20  O   ALA A   7     2646   2625   2589     -8    -15     70       O  
ATOM     21  CB  ALA A   7     -69.824  11.277 -29.223  1.00 22.25           C  
ANISOU   21  CB  ALA A   7     2828   2768   2857     17     -5     28       C  
ATOM     22  N   LYS A   8     -67.887  13.795 -28.564  1.00 18.75           N  
ANISOU   22  N   LYS A   8     2429   2230   2462     65    -10     71       N  
ATOM     23  CA  LYS A   8     -66.557  14.337 -28.821  1.00 17.69           C  
ANISOU   23  CA  LYS A   8     2303   2051   2365    125    -54     45       C  
ATOM     24  C   LYS A   8     -65.521  13.286 -28.446  1.00 16.07           C  
ANISOU   24  C   LYS A   8     2114   1809   2182     98     -7     29       C  
ATOM     25  O   LYS A   8     -65.739  12.495 -27.521  1.00 15.02           O  
ANISOU   25  O   LYS A   8     1974   1643   2089    116    -13    -10       O  
ATOM     26  CB  LYS A   8     -66.341  15.635 -28.049  1.00 18.30           C  
ANISOU   26  CB  LYS A   8     2425   2091   2437    144    -30     41       C  
ATOM     27  CG  LYS A   8     -67.163  16.799 -28.613  1.00 21.50           C  
ANISOU   27  CG  LYS A   8     2731   2549   2887    216    -68     79       C  
ATOM     28  CD  LYS A   8     -66.536  18.141 -28.315  1.00 26.12           C  
ANISOU   28  CD  LYS A   8     3327   3159   3438    -39    -48    -25       C  
ATOM     29  CE  LYS A   8     -67.227  19.274 -29.082  1.00 28.96           C  
ANISOU   29  CE  LYS A   8     3724   3570   3708     50    -34     89       C  
ATOM     30  NZ  LYS A   8     -67.019  19.176 -30.562  1.00 31.19           N  
ANISOU   30  NZ  LYS A   8     4023   3962   3865     17     12     21       N  
ATOM     31  N   TYR A   9     -64.404  13.290 -29.165  1.00 14.92           N  
ANISOU   31  N   TYR A   9     1932   1617   2118    113    -45     -5       N  
ATOM     32  CA  TYR A   9     -63.403  12.230 -29.038  1.00 14.59           C  
ANISOU   32  CA  TYR A   9     1884   1599   2058     93     11    -26       C  
ATOM     33  C   TYR A   9     -62.039  12.775 -28.656  1.00 14.26           C  
ANISOU   33  C   TYR A   9     1867   1521   2027     62     14      1       C  
ATOM     34  O   TYR A   9     -61.572  13.779 -29.211  1.00 13.97           O  
ANISOU   34  O   TYR A   9     1830   1403   2073     90    116      0       O  
ATOM     35  CB  TYR A   9     -63.314  11.410 -30.334  1.00 16.14           C  
ANISOU   35  CB  TYR A   9     2100   1862   2170     51      3    -58       C  
ATOM     36  CG  TYR A   9     -64.583  10.637 -30.629  1.00 16.26           C  
ANISOU   36  CG  TYR A   9     2064   1989   2125      8    -18   -120       C  
ATOM     37  CD1 TYR A   9     -65.596  11.185 -31.422  1.00 18.11           C  
ANISOU   37  CD1 TYR A   9     2182   2367   2328    -55    -22    -86       C  
ATOM     38  CD2 TYR A   9     -64.784   9.369 -30.086  1.00 18.83           C  
ANISOU   38  CD2 TYR A   9     2423   2268   2464    -64    -19   -123       C  
ATOM     39  CE1 TYR A   9     -66.783  10.466 -31.681  1.00 19.19           C  
ANISOU   39  CE1 TYR A   9     2371   2493   2425   -103    -70   -176       C  
ATOM     40  CE2 TYR A   9     -65.953   8.656 -30.333  1.00 19.70           C  
ANISOU   40  CE2 TYR A   9     2531   2487   2464   -128    -40   -159       C  
ATOM     41  CZ  TYR A   9     -66.944   9.211 -31.122  1.00 19.88           C  
ANISOU   41  CZ  TYR A   9     2438   2558   2556   -118     30   -147       C  
ATOM     42  OH  TYR A   9     -68.085   8.484 -31.365  1.00 21.96           O  
ANISOU   42  OH  TYR A   9     2736   2766   2839   -299   -111   -193       O  
ATOM     43  N   ARG A  10     -61.379  12.077 -27.737  1.00 14.13           N  
ANISOU   43  N   ARG A  10     1853   1428   2086     39      1     20       N  
ATOM     44  CA  ARG A  10     -60.060  12.483 -27.266  1.00 14.30           C  
ANISOU   44  CA  ARG A  10     1945   1415   2070     15    -56     33       C  
ATOM     45  C   ARG A  10     -59.042  12.618 -28.412  1.00 13.85           C  
ANISOU   45  C   ARG A  10     1848   1372   2041     39    -30     16       C  
ATOM     46  O   ARG A  10     -58.233  13.562 -28.436  1.00 14.26           O  
ANISOU   46  O   ARG A  10     1988   1402   2027     12    -28     80       O  
ATOM     47  CB  ARG A  10     -59.560  11.497 -26.207  1.00 14.31           C  
ANISOU   47  CB  ARG A  10     1943   1455   2038     30    -44     75       C  
ATOM     48  CG  ARG A  10     -58.226  11.884 -25.563  1.00 13.84           C  
ANISOU   48  CG  ARG A  10     1946   1277   2034    -20    -86     -5       C  
ATOM     49  CD  ARG A  10     -57.847  10.930 -24.417  1.00 13.43           C  
ANISOU   49  CD  ARG A  10     1930   1263   1910      0     67     41       C  
ATOM     50  NE  ARG A  10     -57.682   9.547 -24.865  1.00 14.74           N  
ANISOU   50  NE  ARG A  10     1986   1396   2218     49    -35     57       N  
ATOM     51  CZ  ARG A  10     -56.554   9.032 -25.345  1.00 16.42           C  
ANISOU   51  CZ  ARG A  10     2227   1599   2413     41    112   -102       C  
ATOM     52  NH1 ARG A  10     -55.454   9.769 -25.443  1.00 18.18           N  
ANISOU   52  NH1 ARG A  10     2377   1923   2604    -59    191    -42       N  
ATOM     53  NH2 ARG A  10     -56.526   7.762 -25.726  1.00 17.61           N  
ANISOU   53  NH2 ARG A  10     2564   1489   2637      3    135    -18       N  
ATOM     54  N   HIS A  11     -59.102  11.698 -29.375  1.00 13.60           N  
ANISOU   54  N   HIS A  11     1852   1284   2031     21      9      9       N  
ATOM     55  CA  HIS A  11     -58.162  11.706 -30.502  1.00 14.41           C  
ANISOU   55  CA  HIS A  11     1993   1379   2102     -9     20    -38       C  
ATOM     56  C   HIS A  11     -58.336  12.904 -31.450  1.00 14.41           C  
ANISOU   56  C   HIS A  11     2000   1377   2096    -40     17    -42       C  
ATOM     57  O   HIS A  11     -57.477  13.141 -32.296  1.00 15.05           O  
ANISOU   57  O   HIS A  11     2066   1423   2228    -43     78     -8       O  
ATOM     58  CB  HIS A  11     -58.200  10.375 -31.276  1.00 14.28           C  
ANISOU   58  CB  HIS A  11     1924   1385   2117     11     22    -75       C  
ATOM     59  CG  HIS A  11     -59.525  10.069 -31.907  1.00 15.29           C  
ANISOU   59  CG  HIS A  11     2098   1577   2135    -45    -45   -101       C  
ATOM     60  ND1 HIS A  11     -60.267   8.958 -31.569  1.00 17.50           N  
ANISOU   60  ND1 HIS A  11     2277   1837   2533    -55     50    -21       N  
ATOM     61  CD2 HIS A  11     -60.246  10.730 -32.844  1.00 17.36           C  
ANISOU   61  CD2 HIS A  11     2215   1981   2401    -71   -140   -100       C  
ATOM     62  CE1 HIS A  11     -61.374   8.936 -32.286  1.00 18.03           C  
ANISOU   62  CE1 HIS A  11     2270   2063   2515     -8      6    -98       C  
ATOM     63  NE2 HIS A  11     -61.387   9.997 -33.069  1.00 18.67           N  
ANISOU   63  NE2 HIS A  11     2367   2175   2552   -185    -39    -97       N  
ATOM     64  N   ASP A  12     -59.437  13.638 -31.312  1.00 14.95           N  
ANISOU   64  N   ASP A  12     2043   1521   2116    -48    -36      2       N  
ATOM     65  CA  ASP A  12     -59.677  14.824 -32.132  1.00 16.42           C  
ANISOU   65  CA  ASP A  12     2222   1781   2235      6    -22     46       C  
ATOM     66  C   ASP A  12     -59.071  16.113 -31.560  1.00 16.16           C  
ANISOU   66  C   ASP A  12     2234   1701   2202     46    -10     40       C  
ATOM     67  O   ASP A  12     -59.219  17.186 -32.156  1.00 16.65           O  
ANISOU   67  O   ASP A  12     2314   1730   2281     79    -76    109       O  
ATOM     68  CB  ASP A  12     -61.174  14.992 -32.407  1.00 17.02           C  
ANISOU   68  CB  ASP A  12     2261   1915   2289    -29      7     74       C  
ATOM     69  CG  ASP A  12     -61.693  14.009 -33.447  1.00 19.04           C  
ANISOU   69  CG  ASP A  12     2489   2318   2424    -11    -48     14       C  
ATOM     70  OD1 ASP A  12     -60.910  13.555 -34.310  1.00 21.30           O  
ANISOU   70  OD1 ASP A  12     2796   2772   2525    -26      1     -9       O  
ATOM     71  OD2 ASP A  12     -62.896  13.687 -33.401  1.00 22.08           O  
ANISOU   71  OD2 ASP A  12     2737   2938   2712   -192    -10     -1       O  
ATOM     72  N   TYR A  13     -58.394  16.027 -30.416  1.00 15.67           N  
ANISOU   72  N   TYR A  13     2196   1587   2170     48    -27      3       N  
ATOM     73  CA  TYR A  13     -57.814  17.218 -29.801  1.00 15.68           C  
ANISOU   73  CA  TYR A  13     2208   1636   2113     57     -7    -22       C  
ATOM     74  C   TYR A  13     -56.925  17.944 -30.805  1.00 15.91           C  
ANISOU   74  C   TYR A  13     2227   1636   2179     45     43    -14       C  
ATOM     75  O   TYR A  13     -56.072  17.328 -31.449  1.00 15.88           O  
ANISOU   75  O   TYR A  13     2206   1603   2222      7    105    -41       O  
ATOM     76  CB  TYR A  13     -56.988  16.908 -28.532  1.00 15.79           C  
ANISOU   76  CB  TYR A  13     2211   1651   2137     83    -36      5       C  
ATOM     77  CG  TYR A  13     -56.308  18.171 -28.030  1.00 15.26           C  
ANISOU   77  CG  TYR A  13     2143   1561   2091    109     -8     16       C  
ATOM     78  CD1 TYR A  13     -57.001  19.091 -27.235  1.00 15.40           C  
ANISOU   78  CD1 TYR A  13     2160   1588   2102    108     34    -53       C  
ATOM     79  CD2 TYR A  13     -55.006  18.498 -28.428  1.00 15.96           C  
ANISOU   79  CD2 TYR A  13     2172   1704   2186    106     30     -6       C  
ATOM     80  CE1 TYR A  13     -56.396  20.296 -26.821  1.00 15.27           C  
ANISOU   80  CE1 TYR A  13     2079   1527   2193     64    -17     45       C  
ATOM     81  CE2 TYR A  13     -54.395  19.696 -28.022  1.00 16.04           C  
ANISOU   81  CE2 TYR A  13     2026   1857   2209     96    103    -71       C  
ATOM     82  CZ  TYR A  13     -55.096  20.580 -27.216  1.00 15.33           C  
ANISOU   82  CZ  TYR A  13     2154   1465   2203     53     34    -46       C  
ATOM     83  OH  TYR A  13     -54.503  21.748 -26.820  1.00 16.22           O  
ANISOU   83  OH  TYR A  13     2193   1600   2369     -8     17    -10       O  
ATOM     84  N   ARG A  14     -57.121  19.256 -30.927  1.00 16.24           N  
ANISOU   84  N   ARG A  14     2285   1656   2227     46     58     18       N  
ATOM     85  CA  ARG A  14     -56.205  20.106 -31.691  1.00 17.06           C  
ANISOU   85  CA  ARG A  14     2381   1771   2328      1     66    -15       C  
ATOM     86  C   ARG A  14     -56.025  21.426 -30.946  1.00 16.85           C  
ANISOU   86  C   ARG A  14     2320   1718   2362     22     75     29       C  
ATOM     87  O   ARG A  14     -56.979  21.957 -30.361  1.00 16.68           O  
ANISOU   87  O   ARG A  14     2301   1641   2392    -63    138      8       O  
ATOM     88  CB  ARG A  14     -56.717  20.366 -33.119  1.00 18.00           C  
ANISOU   88  CB  ARG A  14     2489   1956   2394     -7     43     17       C  
ATOM     89  CG  ARG A  14     -56.963  19.118 -34.001  1.00 20.31           C  
ANISOU   89  CG  ARG A  14     2803   2318   2596    -29      7    -63       C  
ATOM     90  CD  ARG A  14     -55.687  18.345 -34.367  1.00 23.32           C  
ANISOU   90  CD  ARG A  14     3063   2803   2994     20     51    -58       C  
ATOM     91  NE  ARG A  14     -55.936  17.257 -35.323  1.00 25.22           N  
ANISOU   91  NE  ARG A  14     3429   2959   3194    -34     35    -85       N  
ATOM     92  CZ  ARG A  14     -56.340  16.024 -35.007  1.00 25.71           C  
ANISOU   92  CZ  ARG A  14     3407   3095   3266    -28     28    -58       C  
ATOM     93  NH1 ARG A  14     -56.567  15.678 -33.745  1.00 23.74           N  
ANISOU   93  NH1 ARG A  14     3191   2707   3121     -4    109    -79       N  
ATOM     94  NH2 ARG A  14     -56.519  15.124 -35.971  1.00 26.09           N  
ANISOU   94  NH2 ARG A  14     3491   3188   3233    -10     33   -100       N  
ATOM     95  N   ALA A  15     -54.801  21.942 -30.968  1.00 16.61           N  
ANISOU   95  N   ALA A  15     2273   1666   2371     19     28     36       N  
ATOM     96  CA  ALA A  15     -54.490  23.259 -30.397  1.00 16.71           C  
ANISOU   96  CA  ALA A  15     2254   1696   2396     53     25     53       C  
ATOM     97  C   ALA A  15     -55.446  24.343 -30.932  1.00 16.19           C  
ANISOU   97  C   ALA A  15     2181   1652   2315     43      4    109       C  
ATOM     98  O   ALA A  15     -55.858  24.285 -32.096  1.00 16.08           O  
ANISOU   98  O   ALA A  15     2220   1523   2364     55     12    198       O  
ATOM     99  CB  ALA A  15     -53.054  23.635 -30.692  1.00 17.14           C  
ANISOU   99  CB  ALA A  15     2252   1785   2476     52      3     42       C  
ATOM    100  N   PRO A  16     -55.801  25.318 -30.080  1.00 16.27           N  
ANISOU  100  N   PRO A  16     2135   1707   2338    102      4    151       N  
ATOM    101  CA  PRO A  16     -56.782  26.317 -30.529  1.00 15.86           C  
ANISOU  101  CA  PRO A  16     2102   1603   2318    143     39    104       C  
ATOM    102  C   PRO A  16     -56.237  27.274 -31.600  1.00 15.61           C  
ANISOU  102  C   PRO A  16     2067   1594   2269    131     30     81       C  
ATOM    103  O   PRO A  16     -55.064  27.660 -31.565  1.00 15.48           O  
ANISOU  103  O   PRO A  16     2024   1537   2319    213     92    178       O  
ATOM    104  CB  PRO A  16     -57.116  27.077 -29.240  1.00 16.40           C  
ANISOU  104  CB  PRO A  16     2160   1754   2316     95     66    129       C  
ATOM    105  CG  PRO A  16     -55.881  26.970 -28.414  1.00 16.95           C  
ANISOU  105  CG  PRO A  16     2279   1682   2477     85     -9     56       C  
ATOM    106  CD  PRO A  16     -55.350  25.571 -28.698  1.00 15.76           C  
ANISOU  106  CD  PRO A  16     2116   1578   2291    120     18     93       C  
ATOM    107  N   ASP A  17     -57.099  27.652 -32.539  1.00 15.58           N  
ANISOU  107  N   ASP A  17     1997   1638   2283    182     71     87       N  
ATOM    108  CA  ASP A  17     -56.740  28.630 -33.569  1.00 15.62           C  
ANISOU  108  CA  ASP A  17     2048   1616   2269    149     45     73       C  
ATOM    109  C   ASP A  17     -56.443  30.023 -32.993  1.00 14.90           C  
ANISOU  109  C   ASP A  17     1947   1488   2225    200     27    108       C  
ATOM    110  O   ASP A  17     -55.667  30.783 -33.578  1.00 15.48           O  
ANISOU  110  O   ASP A  17     2045   1546   2289    176     97    105       O  
ATOM    111  CB  ASP A  17     -57.845  28.734 -34.617  1.00 16.14           C  
ANISOU  111  CB  ASP A  17     2076   1705   2349    155     12     66       C  
ATOM    112  CG  ASP A  17     -57.823  27.590 -35.618  1.00 18.14           C  
ANISOU  112  CG  ASP A  17     2291   2013   2586    148     -2    -59       C  
ATOM    113  OD1 ASP A  17     -56.741  26.990 -35.859  1.00 19.90           O  
ANISOU  113  OD1 ASP A  17     2558   2223   2780    280     23   -108       O  
ATOM    114  OD2 ASP A  17     -58.893  27.302 -36.182  1.00 20.22           O  
ANISOU  114  OD2 ASP A  17     2648   2130   2904    235   -193     -7       O  
ATOM    115  N   TYR A  18     -57.044  30.329 -31.849  1.00 14.14           N  
ANISOU  115  N   TYR A  18     1875   1360   2135    193    -15    130       N  
ATOM    116  CA  TYR A  18     -56.879  31.623 -31.174  1.00 14.38           C  
ANISOU  116  CA  TYR A  18     1827   1467   2169    196      6     98       C  
ATOM    117  C   TYR A  18     -56.658  31.385 -29.690  1.00 14.60           C  
ANISOU  117  C   TYR A  18     1857   1524   2167    131     24    127       C  
ATOM    118  O   TYR A  18     -57.227  30.458 -29.096  1.00 15.07           O  
ANISOU  118  O   TYR A  18     1942   1560   2222     83     99    210       O  
ATOM    119  CB  TYR A  18     -58.115  32.517 -31.342  1.00 15.15           C  
ANISOU  119  CB  TYR A  18     1900   1598   2257    222    -21     88       C  
ATOM    120  CG  TYR A  18     -58.362  33.010 -32.738  1.00 15.81           C  
ANISOU  120  CG  TYR A  18     1996   1690   2320    184     66     82       C  
ATOM    121  CD1 TYR A  18     -58.992  32.202 -33.683  1.00 15.83           C  
ANISOU  121  CD1 TYR A  18     1926   1859   2227    298     -5     49       C  
ATOM    122  CD2 TYR A  18     -57.999  34.308 -33.107  1.00 17.33           C  
ANISOU  122  CD2 TYR A  18     2312   1876   2397    104     26     87       C  
ATOM    123  CE1 TYR A  18     -59.231  32.663 -34.978  1.00 17.73           C  
ANISOU  123  CE1 TYR A  18     2252   2159   2325    146     -5     86       C  
ATOM    124  CE2 TYR A  18     -58.233  34.773 -34.387  1.00 17.99           C  
ANISOU  124  CE2 TYR A  18     2342   2099   2391    140    -20     98       C  
ATOM    125  CZ  TYR A  18     -58.840  33.952 -35.317  1.00 18.50           C  
ANISOU  125  CZ  TYR A  18     2497   2158   2371    135    -50    101       C  
ATOM    126  OH  TYR A  18     -59.070  34.430 -36.583  1.00 19.64           O  
ANISOU  126  OH  TYR A  18     2731   2344   2387    161    -34    124       O  
ATOM    127  N   GLN A  19     -55.826  32.232 -29.106  1.00 14.48           N  
ANISOU  127  N   GLN A  19     1805   1494   2202    102     -6    138       N  
ATOM    128  CA  GLN A  19     -55.665  32.327 -27.676  1.00 14.36           C  
ANISOU  128  CA  GLN A  19     1804   1463   2186     84     22    128       C  
ATOM    129  C   GLN A  19     -56.223  33.652 -27.170  1.00 14.40           C  
ANISOU  129  C   GLN A  19     1865   1429   2173    102      6    158       C  
ATOM    130  O   GLN A  19     -56.281  34.643 -27.912  1.00 14.75           O  
ANISOU  130  O   GLN A  19     1975   1374   2255     87     66    211       O  
ATOM    131  CB  GLN A  19     -54.182  32.215 -27.307  1.00 15.03           C  
ANISOU  131  CB  GLN A  19     1871   1590   2249    138    -29    144       C  
ATOM    132  CG  GLN A  19     -53.681  30.773 -27.141  1.00 15.32           C  
ANISOU  132  CG  GLN A  19     1949   1585   2285    100     55    127       C  
ATOM    133  CD  GLN A  19     -54.287  30.075 -25.914  1.00 15.77           C  
ANISOU  133  CD  GLN A  19     2022   1754   2216     21     79     80       C  
ATOM    134  OE1 GLN A  19     -54.938  30.713 -25.078  1.00 16.52           O  
ANISOU  134  OE1 GLN A  19     2225   1736   2314     75     44    220       O  
ATOM    135  NE2 GLN A  19     -54.093  28.757 -25.816  1.00 16.38           N  
ANISOU  135  NE2 GLN A  19     2002   1779   2440      3     32     62       N  
ATOM    136  N   ILE A  20     -56.658  33.651 -25.917  1.00 14.66           N  
ANISOU  136  N   ILE A  20     1944   1426   2199    123    -11    141       N  
ATOM    137  CA  ILE A  20     -56.976  34.879 -25.192  1.00 14.73           C  
ANISOU  137  CA  ILE A  20     1935   1503   2156     77    -23    146       C  
ATOM    138  C   ILE A  20     -55.980  34.961 -24.049  1.00 14.76           C  
ANISOU  138  C   ILE A  20     1929   1438   2239     87    -83    202       C  
ATOM    139  O   ILE A  20     -55.781  33.956 -23.330  1.00 16.50           O  
ANISOU  139  O   ILE A  20     2246   1668   2353     10   -207    349       O  
ATOM    140  CB  ILE A  20     -58.441  34.868 -24.692  1.00 15.14           C  
ANISOU  140  CB  ILE A  20     1938   1640   2172     95     -8    103       C  
ATOM    141  CG1 ILE A  20     -59.388  34.996 -25.900  1.00 15.96           C  
ANISOU  141  CG1 ILE A  20     1891   1863   2309     63    -43     14       C  
ATOM    142  CG2 ILE A  20     -58.663  35.981 -23.656  1.00 14.82           C  
ANISOU  142  CG2 ILE A  20     1979   1554   2098     73     15     76       C  
ATOM    143  CD1 ILE A  20     -60.858  34.657 -25.633  1.00 18.34           C  
ANISOU  143  CD1 ILE A  20     2074   2413   2480    -35     37    -13       C  
ATOM    144  N   THR A  21     -55.324  36.114 -23.915  1.00 14.20           N  
ANISOU  144  N   THR A  21     1754   1469   2170    149    -70    151       N  
ATOM    145  CA  THR A  21     -54.266  36.304 -22.924  1.00 14.67           C  
ANISOU  145  CA  THR A  21     1771   1573   2226     60    -25    147       C  
ATOM    146  C   THR A  21     -54.751  37.023 -21.659  1.00 13.50           C  
ANISOU  146  C   THR A  21     1645   1307   2176     55    -32    158       C  
ATOM    147  O   THR A  21     -54.201  36.856 -20.567  1.00 13.31           O  
ANISOU  147  O   THR A  21     1581   1177   2298     27    -17    231       O  
ATOM    148  CB  THR A  21     -53.068  37.082 -23.528  1.00 15.08           C  
ANISOU  148  CB  THR A  21     1821   1642   2264    141     36    146       C  
ATOM    149  OG1 THR A  21     -53.500  38.398 -23.915  1.00 15.40           O  
ANISOU  149  OG1 THR A  21     1761   1698   2392     87     69    293       O  
ATOM    150  CG2 THR A  21     -52.486  36.340 -24.745  1.00 17.16           C  
ANISOU  150  CG2 THR A  21     2039   2060   2418     61     48      7       C  
ATOM    151  N   ASP A  22     -55.753  37.883 -21.835  1.00 13.39           N  
ANISOU  151  N   ASP A  22     1472   1429   2186     55      0    149       N  
ATOM    152  CA  ASP A  22     -56.256  38.757 -20.777  1.00 13.41           C  
ANISOU  152  CA  ASP A  22     1490   1444   2159     25    -38    100       C  
ATOM    153  C   ASP A  22     -57.732  38.989 -21.036  1.00 13.33           C  
ANISOU  153  C   ASP A  22     1506   1480   2077     46    -30    115       C  
ATOM    154  O   ASP A  22     -58.148  39.146 -22.192  1.00 13.58           O  
ANISOU  154  O   ASP A  22     1525   1536   2096     81    -68     89       O  
ATOM    155  CB  ASP A  22     -55.538  40.118 -20.769  1.00 14.04           C  
ANISOU  155  CB  ASP A  22     1524   1560   2251     21     18     94       C  
ATOM    156  CG  ASP A  22     -54.034  39.999 -20.576  1.00 14.87           C  
ANISOU  156  CG  ASP A  22     1675   1652   2320    -19     11     54       C  
ATOM    157  OD1 ASP A  22     -53.578  40.121 -19.424  1.00 17.58           O  
ANISOU  157  OD1 ASP A  22     1823   2157   2696   -120   -121     -3       O  
ATOM    158  OD2 ASP A  22     -53.324  39.786 -21.575  1.00 17.03           O  
ANISOU  158  OD2 ASP A  22     1965   1876   2628    -97    109     62       O  
ATOM    159  N   ILE A  23     -58.519  38.994 -19.965  1.00 12.81           N  
ANISOU  159  N   ILE A  23     1404   1418   2043    107    -65     86       N  
ATOM    160  CA  ILE A  23     -59.939  39.311 -20.060  1.00 13.08           C  
ANISOU  160  CA  ILE A  23     1470   1454   2044     72    -62     58       C  
ATOM    161  C   ILE A  23     -60.333  40.214 -18.901  1.00 13.03           C  
ANISOU  161  C   ILE A  23     1541   1440   1968     40   -102     45       C  
ATOM    162  O   ILE A  23     -59.991  39.958 -17.733  1.00 13.04           O  
ANISOU  162  O   ILE A  23     1536   1415   2003    198   -116     95       O  
ATOM    163  CB  ILE A  23     -60.848  38.040 -20.149  1.00 13.33           C  
ANISOU  163  CB  ILE A  23     1548   1410   2106     26    -36     49       C  
ATOM    164  CG1 ILE A  23     -62.337  38.444 -20.230  1.00 14.17           C  
ANISOU  164  CG1 ILE A  23     1526   1661   2194    -82     -4    -65       C  
ATOM    165  CG2 ILE A  23     -60.544  37.032 -18.997  1.00 14.74           C  
ANISOU  165  CG2 ILE A  23     1860   1584   2156     -7    -88     44       C  
ATOM    166  CD1 ILE A  23     -63.293  37.352 -20.591  1.00 15.73           C  
ANISOU  166  CD1 ILE A  23     1920   1627   2429   -216    -51     55       C  
ATOM    167  N  AASP A  24     -61.051  41.276 -19.251  0.50 12.94           N  
ANISOU  167  N  AASP A  24     1504   1445   1966     53    -91     24       N  
ATOM    168  N  BASP A  24     -61.022  41.300 -19.237  0.50 12.85           N  
ANISOU  168  N  BASP A  24     1499   1433   1950     52    -91     24       N  
ATOM    169  CA AASP A  24     -61.602  42.231 -18.304  0.50 13.39           C  
ANISOU  169  CA AASP A  24     1569   1543   1972     23    -84      4       C  
ATOM    170  CA BASP A  24     -61.588  42.200 -18.242  0.50 13.23           C  
ANISOU  170  CA BASP A  24     1554   1522   1949     17    -88      8       C  
ATOM    171  C  AASP A  24     -63.123  42.089 -18.344  0.50 13.22           C  
ANISOU  171  C  AASP A  24     1578   1506   1938     11   -111    -12       C  
ATOM    172  C  BASP A  24     -63.104  42.099 -18.326  0.50 13.13           C  
ANISOU  172  C  BASP A  24     1571   1497   1921     12   -113    -11       C  
ATOM    173  O  AASP A  24     -63.755  42.370 -19.369  0.50 13.23           O  
ANISOU  173  O  AASP A  24     1614   1482   1930     34   -155     18       O  
ATOM    174  O  BASP A  24     -63.711  42.413 -19.357  0.50 13.19           O  
ANISOU  174  O  BASP A  24     1613   1484   1913     35   -154     21       O  
ATOM    175  CB AASP A  24     -61.158  43.648 -18.687  0.50 14.11           C  
ANISOU  175  CB AASP A  24     1664   1656   2039    -40    -89     21       C  
ATOM    176  CB BASP A  24     -61.119  43.644 -18.460  0.50 13.75           C  
ANISOU  176  CB BASP A  24     1650   1598   1974    -35    -91     18       C  
ATOM    177  CG AASP A  24     -61.652  44.705 -17.721  0.50 15.89           C  
ANISOU  177  CG AASP A  24     1918   1940   2180     -3    -15    -12       C  
ATOM    178  CG BASP A  24     -59.602  43.779 -18.467  0.50 15.58           C  
ANISOU  178  CG BASP A  24     1864   1896   2156    -46    -47     12       C  
ATOM    179  OD1AASP A  24     -60.858  45.144 -16.862  0.50 19.31           O  
ANISOU  179  OD1AASP A  24     2366   2416   2553    -27   -105   -109       O  
ATOM    180  OD1BASP A  24     -58.938  43.284 -17.532  0.50 16.32           O  
ANISOU  180  OD1BASP A  24     1853   1956   2391    -19   -146    -39       O  
ATOM    181  OD2AASP A  24     -62.833  45.103 -17.810  0.50 19.06           O  
ANISOU  181  OD2AASP A  24     2226   2358   2656     71     27     -9       O  
ATOM    182  OD2BASP A  24     -59.072  44.390 -19.417  0.50 17.94           O  
ANISOU  182  OD2BASP A  24     2143   2267   2406    -33    -12    141       O  
ATOM    183  N   LEU A  25     -63.696  41.642 -17.233  1.00 12.85           N  
ANISOU  183  N   LEU A  25     1531   1420   1932     31   -115    -15       N  
ATOM    184  CA  LEU A  25     -65.131  41.419 -17.134  1.00 13.08           C  
ANISOU  184  CA  LEU A  25     1541   1453   1974    -26   -109    -18       C  
ATOM    185  C   LEU A  25     -65.782  42.494 -16.303  1.00 13.32           C  
ANISOU  185  C   LEU A  25     1552   1489   2021    -14   -117    -24       C  
ATOM    186  O   LEU A  25     -65.240  42.922 -15.276  1.00 13.61           O  
ANISOU  186  O   LEU A  25     1566   1504   2098    -16   -107    -88       O  
ATOM    187  CB  LEU A  25     -65.401  40.071 -16.469  1.00 13.50           C  
ANISOU  187  CB  LEU A  25     1618   1435   2076     28   -102    -35       C  
ATOM    188  CG  LEU A  25     -65.143  38.794 -17.271  1.00 14.21           C  
ANISOU  188  CG  LEU A  25     1788   1403   2206    -27   -124    -30       C  
ATOM    189  CD1 LEU A  25     -64.998  37.575 -16.360  1.00 16.76           C  
ANISOU  189  CD1 LEU A  25     2244   1761   2363    -16   -111     69       C  
ATOM    190  CD2 LEU A  25     -66.279  38.561 -18.275  1.00 16.38           C  
ANISOU  190  CD2 LEU A  25     2165   1649   2408   -118   -231     55       C  
ATOM    191  N   THR A  26     -66.975  42.895 -16.723  1.00 13.03           N  
ANISOU  191  N   THR A  26     1455   1401   2093    -73   -107    -16       N  
ATOM    192  CA  THR A  26     -67.812  43.746 -15.898  1.00 14.18           C  
ANISOU  192  CA  THR A  26     1593   1618   2174    -26    -76    -37       C  
ATOM    193  C   THR A  26     -69.193  43.097 -15.798  1.00 13.50           C  
ANISOU  193  C   THR A  26     1517   1524   2089    -46    -84   -112       C  
ATOM    194  O   THR A  26     -69.786  42.717 -16.817  1.00 14.58           O  
ANISOU  194  O   THR A  26     1521   1842   2177    -68   -100   -120       O  
ATOM    195  CB  THR A  26     -67.921  45.172 -16.476  1.00 14.71           C  
ANISOU  195  CB  THR A  26     1699   1628   2259    -38    -60    -50       C  
ATOM    196  OG1 THR A  26     -66.612  45.740 -16.609  1.00 15.98           O  
ANISOU  196  OG1 THR A  26     1962   1609   2499    -74    -23    119       O  
ATOM    197  CG2 THR A  26     -68.778  46.080 -15.575  1.00 16.29           C  
ANISOU  197  CG2 THR A  26     1977   1814   2398     75     20    -67       C  
ATOM    198  N   PHE A  27     -69.689  42.977 -14.573  1.00 12.94           N  
ANISOU  198  N   PHE A  27     1429   1376   2109    -58    -53    -98       N  
ATOM    199  CA  PHE A  27     -71.030  42.469 -14.323  1.00 13.15           C  
ANISOU  199  CA  PHE A  27     1431   1457   2107    -42    -53   -106       C  
ATOM    200  C   PHE A  27     -71.885  43.574 -13.734  1.00 13.59           C  
ANISOU  200  C   PHE A  27     1521   1533   2107    -17    -91   -130       C  
ATOM    201  O   PHE A  27     -71.591  44.086 -12.649  1.00 14.36           O  
ANISOU  201  O   PHE A  27     1523   1711   2219     10   -120   -204       O  
ATOM    202  CB  PHE A  27     -70.984  41.326 -13.311  1.00 13.24           C  
ANISOU  202  CB  PHE A  27     1403   1485   2140     26    -49    -75       C  
ATOM    203  CG  PHE A  27     -70.349  40.070 -13.833  1.00 12.18           C  
ANISOU  203  CG  PHE A  27     1253   1355   2019      4     16    -80       C  
ATOM    204  CD1 PHE A  27     -68.954  39.908 -13.834  1.00 12.89           C  
ANISOU  204  CD1 PHE A  27     1364   1436   2095    176     71    -25       C  
ATOM    205  CD2 PHE A  27     -71.151  39.031 -14.301  1.00 14.60           C  
ANISOU  205  CD2 PHE A  27     1672   1635   2239    -80    -67   -148       C  
ATOM    206  CE1 PHE A  27     -68.379  38.741 -14.309  1.00 12.10           C  
ANISOU  206  CE1 PHE A  27     1418   1135   2041     55    -98      0       C  
ATOM    207  CE2 PHE A  27     -70.584  37.854 -14.775  1.00 14.78           C  
ANISOU  207  CE2 PHE A  27     1561   1712   2341     51    -27    -73       C  
ATOM    208  CZ  PHE A  27     -69.197  37.712 -14.782  1.00 14.04           C  
ANISOU  208  CZ  PHE A  27     1508   1607   2217    -38    -84   -151       C  
ATOM    209  N   ASP A  28     -72.952  43.928 -14.440  1.00 13.88           N  
ANISOU  209  N   ASP A  28     1584   1495   2195      5   -113   -108       N  
ATOM    210  CA  ASP A  28     -74.004  44.758 -13.856  1.00 14.97           C  
ANISOU  210  CA  ASP A  28     1720   1672   2296     32    -82    -51       C  
ATOM    211  C   ASP A  28     -75.041  43.762 -13.340  1.00 14.31           C  
ANISOU  211  C   ASP A  28     1682   1539   2214      8    -98    -64       C  
ATOM    212  O   ASP A  28     -75.892  43.261 -14.097  1.00 13.86           O  
ANISOU  212  O   ASP A  28     1390   1584   2292      2   -184    -64       O  
ATOM    213  CB  ASP A  28     -74.598  45.730 -14.871  1.00 16.50           C  
ANISOU  213  CB  ASP A  28     2047   1781   2441    -42    -78     -9       C  
ATOM    214  CG  ASP A  28     -75.299  46.896 -14.210  1.00 20.94           C  
ANISOU  214  CG  ASP A  28     2654   2447   2855    147     33    -36       C  
ATOM    215  OD1 ASP A  28     -75.651  46.795 -13.011  1.00 24.21           O  
ANISOU  215  OD1 ASP A  28     3158   2906   3132    200    158    -31       O  
ATOM    216  OD2 ASP A  28     -75.493  47.921 -14.899  1.00 26.13           O  
ANISOU  216  OD2 ASP A  28     3508   2852   3565     62      8    179       O  
ATOM    217  N  ALEU A  29     -74.929  43.445 -12.055  0.50 14.13           N  
ANISOU  217  N  ALEU A  29     1621   1593   2154    -12    -79    -61       N  
ATOM    218  N  BLEU A  29     -74.989  43.501 -12.044  0.50 14.54           N  
ANISOU  218  N  BLEU A  29     1692   1636   2196     -5    -80    -64       N  
ATOM    219  CA ALEU A  29     -75.681  42.339 -11.468  0.50 14.61           C  
ANISOU  219  CA ALEU A  29     1775   1647   2128     12    -34    -23       C  
ATOM    220  CA BLEU A  29     -75.611  42.318 -11.455  0.50 15.35           C  
ANISOU  220  CA BLEU A  29     1888   1730   2213     19    -33    -33       C  
ATOM    221  C  ALEU A  29     -77.123  42.681 -11.184  0.50 15.15           C  
ANISOU  221  C  ALEU A  29     1829   1726   2200     31     -9    -41       C  
ATOM    222  C  BLEU A  29     -77.044  42.536 -10.948  0.50 15.65           C  
ANISOU  222  C  BLEU A  29     1912   1777   2255     32     -8    -55       C  
ATOM    223  O  ALEU A  29     -77.456  43.790 -10.755  0.50 15.32           O  
ANISOU  223  O  ALEU A  29     1924   1719   2178     56     20    -30       O  
ATOM    224  O  BLEU A  29     -77.293  43.443 -10.143  0.50 15.55           O  
ANISOU  224  O  BLEU A  29     1968   1734   2205     42     34    -44       O  
ATOM    225  CB ALEU A  29     -75.036  41.835 -10.176  0.50 14.61           C  
ANISOU  225  CB ALEU A  29     1770   1678   2102    -14    -32    -40       C  
ATOM    226  CB BLEU A  29     -74.711  41.833 -10.324  0.50 15.93           C  
ANISOU  226  CB BLEU A  29     1995   1841   2214      0    -46    -59       C  
ATOM    227  CG ALEU A  29     -73.720  41.064 -10.268  0.50 13.42           C  
ANISOU  227  CG ALEU A  29     1657   1583   1857      6    -13      1       C  
ATOM    228  CG BLEU A  29     -74.772  40.409  -9.806  0.50 16.43           C  
ANISOU  228  CG BLEU A  29     2083   1937   2220     34    -31      0       C  
ATOM    229  CD1ALEU A  29     -73.286  40.617  -8.886  0.50 12.57           C  
ANISOU  229  CD1ALEU A  29     1525   1420   1828    -54      8    -32       C  
ATOM    230  CD1BLEU A  29     -74.354  39.407 -10.868  0.50 16.65           C  
ANISOU  230  CD1BLEU A  29     2116   2035   2173     49     17    -17       C  
ATOM    231  CD2ALEU A  29     -73.831  39.866 -11.203  0.50 13.64           C  
ANISOU  231  CD2ALEU A  29     1692   1587   1904    -11      6     21       C  
ATOM    232  CD2BLEU A  29     -73.871  40.316  -8.594  0.50 16.53           C  
ANISOU  232  CD2BLEU A  29     2202   1969   2109     33     -9    -55       C  
ATOM    233  N   ASP A  30     -77.967  41.688 -11.416  1.00 15.74           N  
ANISOU  233  N   ASP A  30     1879   1768   2333     53      1    -45       N  
ATOM    234  CA  ASP A  30     -79.370  41.710 -11.012  1.00 16.71           C  
ANISOU  234  CA  ASP A  30     1953   1920   2473     14     23    -35       C  
ATOM    235  C   ASP A  30     -79.905  40.294 -11.218  1.00 16.78           C  
ANISOU  235  C   ASP A  30     1944   1931   2500     18     55    -62       C  
ATOM    236  O   ASP A  30     -79.583  39.641 -12.216  1.00 16.93           O  
ANISOU  236  O   ASP A  30     1896   1889   2646    -58    116   -132       O  
ATOM    237  CB  ASP A  30     -80.167  42.728 -11.839  1.00 17.34           C  
ANISOU  237  CB  ASP A  30     2069   1966   2554     40     16    -14       C  
ATOM    238  CG  ASP A  30     -81.651  42.687 -11.543  1.00 19.05           C  
ANISOU  238  CG  ASP A  30     2242   2284   2711     33     14    -24       C  
ATOM    239  OD1 ASP A  30     -82.383  42.044 -12.321  1.00 20.89           O  
ANISOU  239  OD1 ASP A  30     2516   2422   3000     57    -42   -159       O  
ATOM    240  OD2 ASP A  30     -82.080  43.281 -10.529  1.00 22.20           O  
ANISOU  240  OD2 ASP A  30     2577   2815   3041    131     54   -179       O  
ATOM    241  N   ALA A  31     -80.729  39.823 -10.286  1.00 16.87           N  
ANISOU  241  N   ALA A  31     1931   1914   2564     38     82    -65       N  
ATOM    242  CA  ALA A  31     -81.233  38.452 -10.363  1.00 17.68           C  
ANISOU  242  CA  ALA A  31     2042   2043   2632     29     65    -60       C  
ATOM    243  C   ALA A  31     -82.049  38.200 -11.631  1.00 17.87           C  
ANISOU  243  C   ALA A  31     2021   2101   2665     15     68    -61       C  
ATOM    244  O   ALA A  31     -81.950  37.120 -12.219  1.00 18.25           O  
ANISOU  244  O   ALA A  31     2040   2151   2740     21     69   -153       O  
ATOM    245  CB  ALA A  31     -82.013  38.091  -9.121  1.00 18.41           C  
ANISOU  245  CB  ALA A  31     2181   2154   2658     38     74    -73       C  
ATOM    246  N   GLN A  32     -82.827  39.193 -12.067  1.00 18.16           N  
ANISOU  246  N   GLN A  32     2009   2198   2691     25     53    -35       N  
ATOM    247  CA  GLN A  32     -83.644  39.039 -13.274  1.00 18.93           C  
ANISOU  247  CA  GLN A  32     2087   2327   2777     63      9     -6       C  
ATOM    248  C   GLN A  32     -82.878  39.236 -14.580  1.00 18.35           C  
ANISOU  248  C   GLN A  32     2005   2243   2724     51    -27    -35       C  
ATOM    249  O   GLN A  32     -83.087  38.500 -15.545  1.00 18.56           O  
ANISOU  249  O   GLN A  32     1958   2255   2837     -7    -56    -60       O  
ATOM    250  CB  GLN A  32     -84.885  39.950 -13.238  1.00 19.62           C  
ANISOU  250  CB  GLN A  32     2153   2450   2850    102     54    -32       C  
ATOM    251  CG  GLN A  32     -85.883  39.634 -12.111  1.00 23.35           C  
ANISOU  251  CG  GLN A  32     2655   3086   3131     67     98     23       C  
ATOM    252  CD  GLN A  32     -86.347  38.186 -12.092  1.00 26.05           C  
ANISOU  252  CD  GLN A  32     3259   3311   3327    -10     34    -23       C  
ATOM    253  OE1 GLN A  32     -86.662  37.599 -13.133  1.00 29.75           O  
ANISOU  253  OE1 GLN A  32     3565   3822   3916     -6     26    -61       O  
ATOM    254  NE2 GLN A  32     -86.406  37.606 -10.898  1.00 29.85           N  
ANISOU  254  NE2 GLN A  32     3673   3778   3888     78     31      2       N  
ATOM    255  N   LYS A  33     -81.993  40.231 -14.611  1.00 17.74           N  
ANISOU  255  N   LYS A  33     1909   2129   2702     60    -41    -39       N  
ATOM    256  CA  LYS A  33     -81.248  40.544 -15.826  1.00 17.63           C  
ANISOU  256  CA  LYS A  33     1946   2115   2638     49    -60    -52       C  
ATOM    257  C   LYS A  33     -79.870  41.077 -15.456  1.00 16.89           C  
ANISOU  257  C   LYS A  33     1836   1990   2591     40    -58    -96       C  
ATOM    258  O   LYS A  33     -79.742  42.185 -14.922  1.00 17.73           O  
ANISOU  258  O   LYS A  33     1972   2038   2725     60    -38   -201       O  
ATOM    259  CB  LYS A  33     -81.998  41.568 -16.699  1.00 18.41           C  
ANISOU  259  CB  LYS A  33     2078   2221   2696     65    -55    -27       C  
ATOM    260  CG  LYS A  33     -81.288  41.901 -18.026  1.00 21.21           C  
ANISOU  260  CG  LYS A  33     2552   2644   2863     13    -13     28       C  
ATOM    261  CD  LYS A  33     -81.993  43.024 -18.809  1.00 25.12           C  
ANISOU  261  CD  LYS A  33     3189   3078   3276     79    -21    121       C  
ATOM    262  CE  LYS A  33     -81.953  44.354 -18.069  1.00 27.51           C  
ANISOU  262  CE  LYS A  33     3494   3392   3564     16    -47    -13       C  
ATOM    263  NZ  LYS A  33     -82.693  45.441 -18.792  1.00 30.02           N  
ANISOU  263  NZ  LYS A  33     3892   3665   3846     67    -50     97       N  
ATOM    264  N   THR A  34     -78.850  40.274 -15.728  1.00 15.03           N  
ANISOU  264  N   THR A  34     1611   1730   2367     36    -81    -73       N  
ATOM    265  CA  THR A  34     -77.468  40.666 -15.507  1.00 14.11           C  
ANISOU  265  CA  THR A  34     1512   1634   2215     39    -73    -12       C  
ATOM    266  C   THR A  34     -76.845  40.980 -16.861  1.00 13.75           C  
ANISOU  266  C   THR A  34     1460   1623   2140     87   -111      3       C  
ATOM    267  O   THR A  34     -76.995  40.216 -17.818  1.00 14.57           O  
ANISOU  267  O   THR A  34     1551   1832   2151     30    -74    -45       O  
ATOM    268  CB  THR A  34     -76.686  39.537 -14.783  1.00 13.62           C  
ANISOU  268  CB  THR A  34     1425   1580   2168     85    -32     -9       C  
ATOM    269  OG1 THR A  34     -77.099  39.473 -13.407  1.00 14.30           O  
ANISOU  269  OG1 THR A  34     1548   1642   2243    -44     23     18       O  
ATOM    270  CG2 THR A  34     -75.181  39.752 -14.859  1.00 13.57           C  
ANISOU  270  CG2 THR A  34     1355   1606   2195     78   -138     -6       C  
ATOM    271  N   VAL A  35     -76.161  42.113 -16.941  1.00 13.47           N  
ANISOU  271  N   VAL A  35     1419   1560   2138    132   -111     21       N  
ATOM    272  CA  VAL A  35     -75.485  42.519 -18.162  1.00 13.64           C  
ANISOU  272  CA  VAL A  35     1512   1584   2085    109   -105     18       C  
ATOM    273  C   VAL A  35     -73.990  42.277 -17.974  1.00 13.40           C  
ANISOU  273  C   VAL A  35     1525   1570   1993     61    -99     13       C  
ATOM    274  O   VAL A  35     -73.378  42.756 -17.005  1.00 14.00           O  
ANISOU  274  O   VAL A  35     1616   1598   2103     68   -133    -29       O  
ATOM    275  CB  VAL A  35     -75.751  44.003 -18.518  1.00 13.92           C  
ANISOU  275  CB  VAL A  35     1493   1632   2164    174    -86     57       C  
ATOM    276  CG1 VAL A  35     -75.071  44.371 -19.837  1.00 15.38           C  
ANISOU  276  CG1 VAL A  35     1769   1797   2276    177      0    140       C  
ATOM    277  CG2 VAL A  35     -77.268  44.300 -18.589  1.00 15.49           C  
ANISOU  277  CG2 VAL A  35     1640   1907   2336    139    -58     40       C  
ATOM    278  N  AVAL A  36     -73.422  41.513 -18.902  0.50 12.62           N  
ANISOU  278  N  AVAL A  36     1390   1487   1916     84    -67     50       N  
ATOM    279  N  BVAL A  36     -73.407  41.524 -18.898  0.50 13.62           N  
ANISOU  279  N  BVAL A  36     1547   1608   2020     88    -59     36       N  
ATOM    280  CA AVAL A  36     -72.003  41.168 -18.881  0.50 12.15           C  
ANISOU  280  CA AVAL A  36     1338   1449   1827     68    -42     39       C  
ATOM    281  CA BVAL A  36     -71.987  41.189 -18.838  0.50 14.01           C  
ANISOU  281  CA BVAL A  36     1601   1685   2037     76    -30     27       C  
ATOM    282  C  AVAL A  36     -71.294  41.906 -20.017  0.50 12.82           C  
ANISOU  282  C  AVAL A  36     1465   1527   1879     75    -44     64       C  
ATOM    283  C  BVAL A  36     -71.238  41.814 -20.013  0.50 13.96           C  
ANISOU  283  C  BVAL A  36     1613   1684   2006     77    -49     47       C  
ATOM    284  O  AVAL A  36     -71.760  41.911 -21.157  0.50 12.81           O  
ANISOU  284  O  AVAL A  36     1430   1538   1898     40    -47     44       O  
ATOM    285  O  BVAL A  36     -71.623  41.653 -21.173  0.50 14.02           O  
ANISOU  285  O  BVAL A  36     1590   1724   2012     73    -41     20       O  
ATOM    286  CB AVAL A  36     -71.757  39.629 -18.997  0.50 11.90           C  
ANISOU  286  CB AVAL A  36     1305   1443   1772     12    -22     71       C  
ATOM    287  CB BVAL A  36     -71.737  39.644 -18.710  0.50 14.74           C  
ANISOU  287  CB BVAL A  36     1719   1760   2119     63    -18     58       C  
ATOM    288  CG1AVAL A  36     -70.307  39.306 -18.651  0.50 11.90           C  
ANISOU  288  CG1AVAL A  36     1356   1436   1728     77    -44     39       C  
ATOM    289  CG1BVAL A  36     -72.854  38.840 -19.350  0.50 15.67           C  
ANISOU  289  CG1BVAL A  36     1879   1826   2246     61      7    -18       C  
ATOM    290  CG2AVAL A  36     -72.678  38.849 -18.047  0.50  9.61           C  
ANISOU  290  CG2AVAL A  36     1038   1093   1519    115    -33     16       C  
ATOM    291  CG2BVAL A  36     -70.356  39.236 -19.245  0.50 14.97           C  
ANISOU  291  CG2BVAL A  36     1829   1781   2077    115      7     17       C  
ATOM    292  N   THR A  37     -70.181  42.548 -19.682  1.00 13.52           N  
ANISOU  292  N   THR A  37     1537   1599   2001     90    -61     69       N  
ATOM    293  CA  THR A  37     -69.296  43.151 -20.668  1.00 13.88           C  
ANISOU  293  CA  THR A  37     1563   1635   2074     57    -73     95       C  
ATOM    294  C   THR A  37     -67.939  42.454 -20.529  1.00 13.62           C  
ANISOU  294  C   THR A  37     1553   1639   1981     55   -107     68       C  
ATOM    295  O   THR A  37     -67.381  42.371 -19.424  1.00 15.14           O  
ANISOU  295  O   THR A  37     1611   2066   2073    111   -137     14       O  
ATOM    296  CB  THR A  37     -69.147  44.668 -20.430  1.00 14.20           C  
ANISOU  296  CB  THR A  37     1622   1650   2122     23    -53    115       C  
ATOM    297  OG1 THR A  37     -70.446  45.284 -20.447  1.00 16.41           O  
ANISOU  297  OG1 THR A  37     1900   1788   2547     74     64    165       O  
ATOM    298  CG2 THR A  37     -68.270  45.293 -21.510  1.00 15.91           C  
ANISOU  298  CG2 THR A  37     1874   1784   2385    -24     78    110       C  
ATOM    299  N   ALA A  38     -67.427  41.924 -21.634  1.00 13.40           N  
ANISOU  299  N   ALA A  38     1489   1550   2052     68   -110     71       N  
ATOM    300  CA  ALA A  38     -66.203  41.134 -21.597  1.00 13.17           C  
ANISOU  300  CA  ALA A  38     1608   1397   1998     85    -92     75       C  
ATOM    301  C   ALA A  38     -65.265  41.684 -22.649  1.00 13.01           C  
ANISOU  301  C   ALA A  38     1593   1346   2003     88    -90     73       C  
ATOM    302  O   ALA A  38     -65.582  41.672 -23.833  1.00 12.86           O  
ANISOU  302  O   ALA A  38     1576   1334   1973    126   -106     98       O  
ATOM    303  CB  ALA A  38     -66.509  39.664 -21.864  1.00 13.60           C  
ANISOU  303  CB  ALA A  38     1665   1462   2038     -4    -80     94       C  
ATOM    304  N   VAL A  39     -64.109  42.152 -22.203  1.00 12.90           N  
ANISOU  304  N   VAL A  39     1524   1383   1991     73    -91    109       N  
ATOM    305  CA  VAL A  39     -63.098  42.716 -23.086  1.00 12.85           C  
ANISOU  305  CA  VAL A  39     1510   1351   2020     49    -84    137       C  
ATOM    306  C   VAL A  39     -61.882  41.792 -23.048  1.00 12.24           C  
ANISOU  306  C   VAL A  39     1496   1237   1917      0   -105    228       C  
ATOM    307  O   VAL A  39     -61.185  41.692 -22.019  1.00 12.88           O  
ANISOU  307  O   VAL A  39     1515   1327   2050      2   -182    211       O  
ATOM    308  CB  VAL A  39     -62.699  44.141 -22.655  1.00 12.73           C  
ANISOU  308  CB  VAL A  39     1491   1295   2047    103    -91    210       C  
ATOM    309  CG1 VAL A  39     -61.619  44.694 -23.565  1.00 13.93           C  
ANISOU  309  CG1 VAL A  39     1605   1443   2245      5     27    126       C  
ATOM    310  CG2 VAL A  39     -63.912  45.068 -22.642  1.00 14.16           C  
ANISOU  310  CG2 VAL A  39     1645   1398   2337    152      0    132       C  
ATOM    311  N   SER A  40     -61.654  41.101 -24.158  1.00 12.75           N  
ANISOU  311  N   SER A  40     1542   1355   1944     -2    -64    249       N  
ATOM    312  CA  SER A  40     -60.605  40.087 -24.256  1.00 13.48           C  
ANISOU  312  CA  SER A  40     1627   1482   2010     53    -30    191       C  
ATOM    313  C   SER A  40     -59.494  40.500 -25.213  1.00 13.99           C  
ANISOU  313  C   SER A  40     1742   1575   1999     71    -57    188       C  
ATOM    314  O   SER A  40     -59.771  41.030 -26.296  1.00 14.71           O  
ANISOU  314  O   SER A  40     1837   1752   1997     77    -32    308       O  
ATOM    315  CB  SER A  40     -61.209  38.751 -24.720  1.00 13.80           C  
ANISOU  315  CB  SER A  40     1637   1519   2086     37    -13    227       C  
ATOM    316  OG  SER A  40     -62.119  38.210 -23.779  1.00 15.30           O  
ANISOU  316  OG  SER A  40     1789   1676   2348    178    -33    292       O  
ATOM    317  N   GLN A  41     -58.244  40.240 -24.828  1.00 13.70           N  
ANISOU  317  N   GLN A  41     1694   1488   2022     49    -54    156       N  
ATOM    318  CA  GLN A  41     -57.112  40.447 -25.728  1.00 14.00           C  
ANISOU  318  CA  GLN A  41     1770   1457   2090     29    -83     96       C  
ATOM    319  C   GLN A  41     -56.793  39.107 -26.375  1.00 13.61           C  
ANISOU  319  C   GLN A  41     1747   1347   2076     93    -49    133       C  
ATOM    320  O   GLN A  41     -56.449  38.134 -25.681  1.00 13.84           O  
ANISOU  320  O   GLN A  41     1811   1300   2146    186   -102    171       O  
ATOM    321  CB  GLN A  41     -55.885  40.997 -24.986  1.00 14.89           C  
ANISOU  321  CB  GLN A  41     1888   1589   2180    -20   -137     83       C  
ATOM    322  CG  GLN A  41     -56.175  42.180 -24.039  1.00 16.48           C  
ANISOU  322  CG  GLN A  41     2099   1745   2417     18    -75     33       C  
ATOM    323  CD  GLN A  41     -56.860  43.373 -24.694  1.00 18.07           C  
ANISOU  323  CD  GLN A  41     2317   2006   2540     42    -55      8       C  
ATOM    324  OE1 GLN A  41     -57.636  44.080 -24.046  1.00 20.25           O  
ANISOU  324  OE1 GLN A  41     2371   2346   2975     69    -48     48       O  
ATOM    325  NE2 GLN A  41     -56.563  43.614 -25.964  1.00 17.59           N  
ANISOU  325  NE2 GLN A  41     2310   1732   2638     35    -41    177       N  
ATOM    326  N   ALA A  42     -56.932  39.049 -27.695  1.00 13.28           N  
ANISOU  326  N   ALA A  42     1677   1317   2052     47    -53    117       N  
ATOM    327  CA  ALA A  42     -56.790  37.803 -28.440  1.00 13.83           C  
ANISOU  327  CA  ALA A  42     1747   1471   2035     10    -39    103       C  
ATOM    328  C   ALA A  42     -55.609  37.807 -29.407  1.00 14.46           C  
ANISOU  328  C   ALA A  42     1830   1522   2139    -54     16    127       C  
ATOM    329  O   ALA A  42     -55.181  38.863 -29.901  1.00 14.08           O  
ANISOU  329  O   ALA A  42     1797   1406   2147   -145     31    158       O  
ATOM    330  CB  ALA A  42     -58.084  37.487 -29.173  1.00 14.71           C  
ANISOU  330  CB  ALA A  42     1725   1692   2169      5    -23     71       C  
ATOM    331  N   VAL A  43     -55.096  36.607 -29.672  1.00 15.60           N  
ANISOU  331  N   VAL A  43     1974   1637   2316    -49     68    108       N  
ATOM    332  CA  VAL A  43     -53.954  36.386 -30.561  1.00 17.27           C  
ANISOU  332  CA  VAL A  43     2152   1951   2458    -16     83     75       C  
ATOM    333  C   VAL A  43     -54.257  35.161 -31.430  1.00 17.87           C  
ANISOU  333  C   VAL A  43     2271   1964   2555    -67     96     70       C  
ATOM    334  O   VAL A  43     -54.633  34.093 -30.915  1.00 17.52           O  
ANISOU  334  O   VAL A  43     2320   1775   2561   -140    176     80       O  
ATOM    335  CB  VAL A  43     -52.636  36.138 -29.769  1.00 18.06           C  
ANISOU  335  CB  VAL A  43     2173   2131   2556    -32     71     62       C  
ATOM    336  CG1 VAL A  43     -51.467  35.937 -30.721  1.00 19.61           C  
ANISOU  336  CG1 VAL A  43     2358   2419   2671     37    161      7       C  
ATOM    337  CG2 VAL A  43     -52.345  37.285 -28.799  1.00 19.31           C  
ANISOU  337  CG2 VAL A  43     2256   2418   2662     13    -55      0       C  
ATOM    338  N   ARG A  44     -54.113  35.308 -32.740  1.00 18.60           N  
ANISOU  338  N   ARG A  44     2358   2081   2628    -73    121     44       N  
ATOM    339  CA  ARG A  44     -54.304  34.192 -33.649  1.00 20.25           C  
ANISOU  339  CA  ARG A  44     2566   2359   2769    -47    118    -11       C  
ATOM    340  C   ARG A  44     -53.036  33.353 -33.752  1.00 21.23           C  
ANISOU  340  C   ARG A  44     2611   2518   2935    -26    134    -15       C  
ATOM    341  O   ARG A  44     -51.945  33.877 -34.007  1.00 21.94           O  
ANISOU  341  O   ARG A  44     2651   2559   3125    -41    185    -12       O  
ATOM    342  CB  ARG A  44     -54.739  34.662 -35.036  1.00 20.44           C  
ANISOU  342  CB  ARG A  44     2619   2372   2775    -62    100    -26       C  
ATOM    343  CG  ARG A  44     -54.922  33.487 -36.002  1.00 21.60           C  
ANISOU  343  CG  ARG A  44     2852   2544   2808    -62     74    -90       C  
ATOM    344  CD  ARG A  44     -55.666  33.845 -37.266  1.00 22.07           C  
ANISOU  344  CD  ARG A  44     2830   2622   2931     25     40      8       C  
ATOM    345  NE  ARG A  44     -55.022  34.929 -37.997  1.00 23.48           N  
ANISOU  345  NE  ARG A  44     3057   2767   3094    -23     21     29       N  
ATOM    346  CZ  ARG A  44     -55.625  36.071 -38.304  1.00 24.00           C  
ANISOU  346  CZ  ARG A  44     3106   2882   3131     48    -11     40       C  
ATOM    347  NH1 ARG A  44     -56.891  36.268 -37.955  1.00 24.21           N  
ANISOU  347  NH1 ARG A  44     3141   2870   3187     27      0     39       N  
ATOM    348  NH2 ARG A  44     -54.962  37.012 -38.964  1.00 25.17           N  
ANISOU  348  NH2 ARG A  44     3239   3072   3249    -23     17    124       N  
ATOM    349  N   HIS A  45     -53.198  32.049 -33.553  1.00 22.00           N  
ANISOU  349  N   HIS A  45     2703   2607   3049      6    129     -4       N  
ATOM    350  CA  HIS A  45     -52.114  31.083 -33.712  1.00 23.37           C  
ANISOU  350  CA  HIS A  45     2830   2870   3178     51     92    -29       C  
ATOM    351  C   HIS A  45     -52.307  30.218 -34.961  1.00 24.05           C  
ANISOU  351  C   HIS A  45     2945   2969   3224     44    103    -49       C  
ATOM    352  O   HIS A  45     -51.332  29.685 -35.512  1.00 24.69           O  
ANISOU  352  O   HIS A  45     2976   3079   3323     66    118    -90       O  
ATOM    353  CB  HIS A  45     -52.014  30.194 -32.472  1.00 23.80           C  
ANISOU  353  CB  HIS A  45     2892   2946   3205     37     90     -8       C  
ATOM    354  CG  HIS A  45     -51.533  30.913 -31.250  1.00 25.05           C  
ANISOU  354  CG  HIS A  45     3055   3163   3298     47      7    -17       C  
ATOM    355  ND1 HIS A  45     -50.216  30.890 -30.842  1.00 27.97           N  
ANISOU  355  ND1 HIS A  45     3349   3669   3608     15    -41    -88       N  
ATOM    356  CD2 HIS A  45     -52.191  31.682 -30.352  1.00 25.85           C  
ANISOU  356  CD2 HIS A  45     3224   3327   3270    -18     15    -20       C  
ATOM    357  CE1 HIS A  45     -50.085  31.612 -29.744  1.00 27.71           C  
ANISOU  357  CE1 HIS A  45     3374   3582   3570     40      9    -93       C  
ATOM    358  NE2 HIS A  45     -51.269  32.104 -29.426  1.00 26.47           N  
ANISOU  358  NE2 HIS A  45     3245   3374   3437    -39    -10     -1       N  
ATOM    359  N   GLY A  46     -53.557  30.074 -35.397  1.00 24.46           N  
ANISOU  359  N   GLY A  46     3050   3010   3231     55     79    -53       N  
ATOM    360  CA  GLY A  46     -53.901  29.227 -36.533  1.00 25.47           C  
ANISOU  360  CA  GLY A  46     3177   3177   3321     30     60    -42       C  
ATOM    361  C   GLY A  46     -53.780  29.931 -37.869  1.00 25.97           C  
ANISOU  361  C   GLY A  46     3260   3244   3361     28     62    -34       C  
ATOM    362  O   GLY A  46     -53.093  30.954 -37.986  1.00 25.96           O  
ANISOU  362  O   GLY A  46     3243   3263   3358      3     71    -47       O  
ATOM    363  N   ALA A  47     -54.450  29.376 -38.878  1.00 26.57           N  
ANISOU  363  N   ALA A  47     3343   3318   3434     13     50    -40       N  
ATOM    364  CA  ALA A  47     -54.419  29.913 -40.235  1.00 27.24           C  
ANISOU  364  CA  ALA A  47     3455   3389   3505      5     45    -17       C  
ATOM    365  C   ALA A  47     -55.026  31.303 -40.284  1.00 27.62           C  
ANISOU  365  C   ALA A  47     3523   3431   3539      0     53     -1       C  
ATOM    366  O   ALA A  47     -55.986  31.604 -39.559  1.00 27.67           O  
ANISOU  366  O   ALA A  47     3583   3371   3558     -6     89    -11       O  
ATOM    367  CB  ALA A  47     -55.145  28.983 -41.201  1.00 27.32           C  
ANISOU  367  CB  ALA A  47     3456   3418   3505     21     34    -46       C  
ATOM    368  N  ASER A  48     -54.459  32.150 -41.139  0.50 27.87           N  
ANISOU  368  N  ASER A  48     3571   3466   3552      1     53      4       N  
ATOM    369  N  BSER A  48     -54.467  32.147 -41.146  0.50 27.86           N  
ANISOU  369  N  BSER A  48     3567   3466   3552      1     53      5       N  
ATOM    370  CA ASER A  48     -54.903  33.534 -41.279  0.50 27.95           C  
ANISOU  370  CA ASER A  48     3571   3490   3558      9     45     18       C  
ATOM    371  CA BSER A  48     -54.903  33.534 -41.276  0.50 27.93           C  
ANISOU  371  CA BSER A  48     3561   3491   3559      8     46     21       C  
ATOM    372  C  ASER A  48     -56.396  33.652 -41.592  0.50 27.77           C  
ANISOU  372  C  ASER A  48     3554   3466   3529     18     50     23       C  
ATOM    373  C  BSER A  48     -56.384  33.674 -41.631  0.50 27.76           C  
ANISOU  373  C  BSER A  48     3548   3468   3531     18     51     23       C  
ATOM    374  O  ASER A  48     -57.044  34.598 -41.149  0.50 28.15           O  
ANISOU  374  O  ASER A  48     3617   3496   3582     25     58     25       O  
ATOM    375  O  BSER A  48     -57.014  34.662 -41.261  0.50 28.18           O  
ANISOU  375  O  BSER A  48     3612   3500   3592     24     62     22       O  
ATOM    376  CB ASER A  48     -54.069  34.263 -42.337  0.50 28.19           C  
ANISOU  376  CB ASER A  48     3605   3531   3575      0     38     23       C  
ATOM    377  CB BSER A  48     -54.032  34.272 -42.295  0.50 28.14           C  
ANISOU  377  CB BSER A  48     3589   3530   3572      0     38     24       C  
ATOM    378  OG ASER A  48     -54.177  33.635 -43.603  0.50 28.53           O  
ANISOU  378  OG ASER A  48     3646   3574   3619      2     31     -3       O  
ATOM    379  OG BSER A  48     -52.671  34.243 -41.904  0.50 28.45           O  
ANISOU  379  OG BSER A  48     3586   3593   3630      2     37     25       O  
ATOM    380  N   ASP A  49     -56.932  32.680 -42.330  1.00 27.48           N  
ANISOU  380  N   ASP A  49     3515   3428   3495     15     66     35       N  
ATOM    381  CA  ASP A  49     -58.351  32.679 -42.718  1.00 26.78           C  
ANISOU  381  CA  ASP A  49     3434   3306   3433     64     64     34       C  
ATOM    382  C   ASP A  49     -59.292  31.936 -41.747  1.00 25.93           C  
ANISOU  382  C   ASP A  49     3292   3229   3328     85     48     17       C  
ATOM    383  O   ASP A  49     -60.473  31.753 -42.043  1.00 26.68           O  
ANISOU  383  O   ASP A  49     3325   3358   3453    116     81     27       O  
ATOM    384  CB  ASP A  49     -58.530  32.157 -44.158  1.00 27.09           C  
ANISOU  384  CB  ASP A  49     3475   3343   3475     63     46     35       C  
ATOM    385  CG  ASP A  49     -58.092  30.695 -44.336  1.00 28.34           C  
ANISOU  385  CG  ASP A  49     3646   3480   3638     86     45    -10       C  
ATOM    386  OD1 ASP A  49     -57.586  30.076 -43.380  1.00 29.14           O  
ANISOU  386  OD1 ASP A  49     3748   3533   3789    171     50      7       O  
ATOM    387  OD2 ASP A  49     -58.260  30.165 -45.456  1.00 29.91           O  
ANISOU  387  OD2 ASP A  49     3867   3605   3891    103    -24    -55       O  
ATOM    388  N   ALA A  50     -58.772  31.502 -40.602  1.00 24.27           N  
ANISOU  388  N   ALA A  50     3087   2986   3146    114     98      4       N  
ATOM    389  CA  ALA A  50     -59.595  30.777 -39.632  1.00 22.78           C  
ANISOU  389  CA  ALA A  50     2868   2815   2969    141     69      2       C  
ATOM    390  C   ALA A  50     -60.471  31.740 -38.823  1.00 21.43           C  
ANISOU  390  C   ALA A  50     2682   2652   2806    120     55      1       C  
ATOM    391  O   ALA A  50     -59.984  32.764 -38.349  1.00 21.60           O  
ANISOU  391  O   ALA A  50     2664   2704   2838    142     58      0       O  
ATOM    392  CB  ALA A  50     -58.723  29.941 -38.700  1.00 22.98           C  
ANISOU  392  CB  ALA A  50     2896   2850   2983    141     78     35       C  
ATOM    393  N   PRO A  51     -61.769  31.419 -38.665  1.00 20.12           N  
ANISOU  393  N   PRO A  51     2565   2467   2611    136     12      1       N  
ATOM    394  CA  PRO A  51     -62.606  32.286 -37.834  1.00 18.81           C  
ANISOU  394  CA  PRO A  51     2380   2291   2475    148     -7     19       C  
ATOM    395  C   PRO A  51     -62.399  31.990 -36.356  1.00 17.61           C  
ANISOU  395  C   PRO A  51     2241   2084   2366    174     -6     53       C  
ATOM    396  O   PRO A  51     -61.934  30.897 -35.992  1.00 17.66           O  
ANISOU  396  O   PRO A  51     2224   2064   2419    298    -55     63       O  
ATOM    397  CB  PRO A  51     -64.026  31.896 -38.245  1.00 18.92           C  
ANISOU  397  CB  PRO A  51     2433   2302   2451    122    -27     27       C  
ATOM    398  CG  PRO A  51     -63.909  30.453 -38.628  1.00 19.98           C  
ANISOU  398  CG  PRO A  51     2547   2414   2627     68    -11    -38       C  
ATOM    399  CD  PRO A  51     -62.530  30.285 -39.224  1.00 20.38           C  
ANISOU  399  CD  PRO A  51     2570   2501   2672    101     37     -5       C  
ATOM    400  N   LEU A  52     -62.732  32.959 -35.514  1.00 16.32           N  
ANISOU  400  N   LEU A  52     2035   1930   2234    181    -84     94       N  
ATOM    401  CA  LEU A  52     -62.770  32.762 -34.079  1.00 15.53           C  
ANISOU  401  CA  LEU A  52     1899   1806   2193    135    -36     67       C  
ATOM    402  C   LEU A  52     -64.125  32.150 -33.714  1.00 15.21           C  
ANISOU  402  C   LEU A  52     1843   1752   2182    140    -82    107       C  
ATOM    403  O   LEU A  52     -65.173  32.756 -33.986  1.00 15.77           O  
ANISOU  403  O   LEU A  52     1804   1857   2328    224   -166    143       O  
ATOM    404  CB  LEU A  52     -62.591  34.105 -33.375  1.00 15.34           C  
ANISOU  404  CB  LEU A  52     1891   1740   2195    155    -89     79       C  
ATOM    405  CG  LEU A  52     -62.752  34.134 -31.861  1.00 14.42           C  
ANISOU  405  CG  LEU A  52     1742   1573   2162     91    -29     47       C  
ATOM    406  CD1 LEU A  52     -61.665  33.306 -31.193  1.00 15.45           C  
ANISOU  406  CD1 LEU A  52     1800   1834   2233    157   -143     87       C  
ATOM    407  CD2 LEU A  52     -62.656  35.574 -31.399  1.00 16.08           C  
ANISOU  407  CD2 LEU A  52     2034   1732   2343    -23    -58    -74       C  
ATOM    408  N   ARG A  53     -64.108  30.964 -33.118  1.00 15.53           N  
ANISOU  408  N   ARG A  53     1951   1738   2210    143    -60     65       N  
ATOM    409  CA  ARG A  53     -65.331  30.261 -32.739  1.00 15.76           C  
ANISOU  409  CA  ARG A  53     2011   1768   2208    112    -73     85       C  
ATOM    410  C   ARG A  53     -65.480  30.297 -31.227  1.00 15.74           C  
ANISOU  410  C   ARG A  53     1972   1787   2221     62   -106     90       C  
ATOM    411  O   ARG A  53     -64.710  29.678 -30.497  1.00 16.53           O  
ANISOU  411  O   ARG A  53     2157   1864   2256    202   -183    183       O  
ATOM    412  CB  ARG A  53     -65.327  28.818 -33.271  1.00 16.75           C  
ANISOU  412  CB  ARG A  53     2150   1931   2280    139    -46     -5       C  
ATOM    413  CG  ARG A  53     -65.169  28.730 -34.786  1.00 19.50           C  
ANISOU  413  CG  ARG A  53     2558   2355   2495     64    -40     31       C  
ATOM    414  CD  ARG A  53     -65.264  27.296 -35.303  1.00 24.05           C  
ANISOU  414  CD  ARG A  53     3221   2781   3133     34    -11    -84       C  
ATOM    415  NE  ARG A  53     -65.244  27.259 -36.766  1.00 27.18           N  
ANISOU  415  NE  ARG A  53     3578   3394   3354     23     -5    -38       N  
ATOM    416  CZ  ARG A  53     -66.327  27.350 -37.535  1.00 28.88           C  
ANISOU  416  CZ  ARG A  53     3684   3640   3647      2    -34    -23       C  
ATOM    417  NH1 ARG A  53     -67.532  27.474 -36.988  1.00 28.77           N  
ANISOU  417  NH1 ARG A  53     3625   3577   3725     20     -9    -48       N  
ATOM    418  NH2 ARG A  53     -66.206  27.308 -38.858  1.00 30.20           N  
ANISOU  418  NH2 ARG A  53     3938   3830   3708    -39      5    -27       N  
ATOM    419  N   LEU A  54     -66.446  31.070 -30.757  1.00 14.62           N  
ANISOU  419  N   LEU A  54     1838   1590   2126     64    -80    103       N  
ATOM    420  CA  LEU A  54     -66.679  31.253 -29.324  1.00 14.21           C  
ANISOU  420  CA  LEU A  54     1762   1555   2081      7    -89    128       C  
ATOM    421  C   LEU A  54     -67.864  30.419 -28.867  1.00 14.51           C  
ANISOU  421  C   LEU A  54     1762   1651   2100    -43   -125    131       C  
ATOM    422  O   LEU A  54     -68.898  30.397 -29.528  1.00 16.32           O  
ANISOU  422  O   LEU A  54     1945   1927   2326    -75   -223    249       O  
ATOM    423  CB  LEU A  54     -66.933  32.733 -29.005  1.00 14.00           C  
ANISOU  423  CB  LEU A  54     1718   1529   2071    -14    -55     83       C  
ATOM    424  CG  LEU A  54     -65.807  33.712 -29.368  1.00 13.96           C  
ANISOU  424  CG  LEU A  54     1635   1619   2050    -11    -86    173       C  
ATOM    425  CD1 LEU A  54     -66.268  35.146 -29.239  1.00 15.81           C  
ANISOU  425  CD1 LEU A  54     1874   1763   2370     26     -3    115       C  
ATOM    426  CD2 LEU A  54     -64.551  33.472 -28.522  1.00 16.47           C  
ANISOU  426  CD2 LEU A  54     1738   2085   2433     29   -204    134       C  
ATOM    427  N   ASN A  55     -67.722  29.756 -27.728  1.00 13.78           N  
ANISOU  427  N   ASN A  55     1676   1479   2078     26    -88    134       N  
ATOM    428  CA  ASN A  55     -68.822  28.996 -27.140  1.00 13.33           C  
ANISOU  428  CA  ASN A  55     1642   1393   2028     21    -96     85       C  
ATOM    429  C   ASN A  55     -69.760  29.918 -26.378  1.00 13.25           C  
ANISOU  429  C   ASN A  55     1588   1427   2017     -7    -48     75       C  
ATOM    430  O   ASN A  55     -69.314  30.822 -25.673  1.00 12.95           O  
ANISOU  430  O   ASN A  55     1463   1351   2104    -21    -47     51       O  
ATOM    431  CB  ASN A  55     -68.296  27.940 -26.166  1.00 14.18           C  
ANISOU  431  CB  ASN A  55     1840   1403   2145    106    -67     79       C  
ATOM    432  CG  ASN A  55     -67.189  27.092 -26.757  1.00 14.70           C  
ANISOU  432  CG  ASN A  55     1880   1536   2169    135   -105    -10       C  
ATOM    433  OD1 ASN A  55     -67.411  26.255 -27.634  1.00 18.80           O  
ANISOU  433  OD1 ASN A  55     2562   1943   2635    206    -95   -237       O  
ATOM    434  ND2 ASN A  55     -65.999  27.299 -26.270  1.00 13.42           N  
ANISOU  434  ND2 ASN A  55     1864    988   2247     34   -102    -33       N  
ATOM    435  N   GLY A  56     -71.059  29.674 -26.493  1.00 13.67           N  
ANISOU  435  N   GLY A  56     1570   1520   2102     -4    -64     23       N  
ATOM    436  CA  GLY A  56     -72.057  30.415 -25.716  1.00 14.10           C  
ANISOU  436  CA  GLY A  56     1562   1643   2152    -62    -41     25       C  
ATOM    437  C   GLY A  56     -73.357  29.640 -25.643  1.00 14.43           C  
ANISOU  437  C   GLY A  56     1634   1678   2169    -70    -80     -6       C  
ATOM    438  O   GLY A  56     -73.762  29.001 -26.620  1.00 16.17           O  
ANISOU  438  O   GLY A  56     1803   2072   2268   -122    -61    -89       O  
ATOM    439  N   GLU A  57     -73.999  29.679 -24.483  1.00 14.46           N  
ANISOU  439  N   GLU A  57     1618   1635   2237    -77    -65     10       N  
ATOM    440  CA  GLU A  57     -75.272  28.991 -24.271  1.00 14.76           C  
ANISOU  440  CA  GLU A  57     1718   1596   2293    -83    -50     16       C  
ATOM    441  C   GLU A  57     -76.234  29.904 -23.527  1.00 15.08           C  
ANISOU  441  C   GLU A  57     1771   1646   2313    -40    -46     49       C  
ATOM    442  O   GLU A  57     -75.896  30.443 -22.467  1.00 14.45           O  
ANISOU  442  O   GLU A  57     1614   1566   2309     42    -15     88       O  
ATOM    443  CB  GLU A  57     -75.065  27.709 -23.458  1.00 15.43           C  
ANISOU  443  CB  GLU A  57     1815   1666   2380    -29    -51     15       C  
ATOM    444  CG  GLU A  57     -74.245  26.620 -24.145  1.00 17.31           C  
ANISOU  444  CG  GLU A  57     2191   1787   2598    -63     16    -65       C  
ATOM    445  CD  GLU A  57     -74.991  25.899 -25.266  1.00 20.34           C  
ANISOU  445  CD  GLU A  57     2497   2386   2843    -83    -54   -111       C  
ATOM    446  OE1 GLU A  57     -76.222  26.083 -25.428  1.00 22.80           O  
ANISOU  446  OE1 GLU A  57     2685   2640   3338   -110    -78   -207       O  
ATOM    447  OE2 GLU A  57     -74.333  25.135 -25.996  1.00 22.69           O  
ANISOU  447  OE2 GLU A  57     2925   2544   3149     10     30   -160       O  
ATOM    448  N   ASP A  58     -77.429  30.066 -24.098  1.00 15.39           N  
ANISOU  448  N   ASP A  58     1796   1670   2378    -57    -38     46       N  
ATOM    449  CA  ASP A  58     -78.513  30.840 -23.485  1.00 16.63           C  
ANISOU  449  CA  ASP A  58     1920   1883   2513    -19    -35     26       C  
ATOM    450  C   ASP A  58     -78.072  32.278 -23.161  1.00 15.74           C  
ANISOU  450  C   ASP A  58     1813   1787   2379     23    -54     23       C  
ATOM    451  O   ASP A  58     -78.273  32.773 -22.053  1.00 16.58           O  
ANISOU  451  O   ASP A  58     1924   1846   2527    -63    -58     22       O  
ATOM    452  CB  ASP A  58     -79.052  30.126 -22.229  1.00 18.27           C  
ANISOU  452  CB  ASP A  58     2172   2146   2622     37     12      2       C  
ATOM    453  CG  ASP A  58     -79.699  28.783 -22.539  1.00 22.29           C  
ANISOU  453  CG  ASP A  58     2756   2637   3074    -66     -4    -21       C  
ATOM    454  OD1 ASP A  58     -80.174  28.577 -23.678  1.00 26.65           O  
ANISOU  454  OD1 ASP A  58     3324   3327   3474   -102    -40   -135       O  
ATOM    455  OD2 ASP A  58     -79.741  27.932 -21.627  1.00 28.02           O  
ANISOU  455  OD2 ASP A  58     3716   3258   3670    -74     38     96       O  
ATOM    456  N   LEU A  59     -77.428  32.911 -24.132  1.00 14.66           N  
ANISOU  456  N   LEU A  59     1696   1536   2336     43   -133     58       N  
ATOM    457  CA  LEU A  59     -76.974  34.298 -23.996  1.00 14.43           C  
ANISOU  457  CA  LEU A  59     1676   1556   2247     38   -175     58       C  
ATOM    458  C   LEU A  59     -77.784  35.195 -24.912  1.00 15.04           C  
ANISOU  458  C   LEU A  59     1779   1695   2238     71   -160     52       C  
ATOM    459  O   LEU A  59     -78.120  34.810 -26.033  1.00 16.26           O  
ANISOU  459  O   LEU A  59     2034   1794   2349    121   -214     32       O  
ATOM    460  CB  LEU A  59     -75.491  34.421 -24.379  1.00 13.90           C  
ANISOU  460  CB  LEU A  59     1611   1451   2218    162   -179     59       C  
ATOM    461  CG  LEU A  59     -74.495  33.434 -23.747  1.00 12.68           C  
ANISOU  461  CG  LEU A  59     1338   1425   2053    114   -196     53       C  
ATOM    462  CD1 LEU A  59     -73.083  33.677 -24.277  1.00 14.05           C  
ANISOU  462  CD1 LEU A  59     1523   1517   2298     60    -28    -31       C  
ATOM    463  CD2 LEU A  59     -74.524  33.552 -22.245  1.00 13.73           C  
ANISOU  463  CD2 LEU A  59     1686   1439   2089    149    -55     -2       C  
ATOM    464  N   LYS A  60     -78.082  36.397 -24.441  1.00 14.90           N  
ANISOU  464  N   LYS A  60     1705   1732   2225     86   -145     71       N  
ATOM    465  CA  LYS A  60     -78.708  37.394 -25.305  1.00 15.26           C  
ANISOU  465  CA  LYS A  60     1807   1778   2212     68   -118     92       C  
ATOM    466  C   LYS A  60     -77.626  38.375 -25.739  1.00 14.43           C  
ANISOU  466  C   LYS A  60     1678   1690   2114    115   -125     78       C  
ATOM    467  O   LYS A  60     -77.183  39.209 -24.946  1.00 14.93           O  
ANISOU  467  O   LYS A  60     1679   1825   2168     44   -227     57       O  
ATOM    468  CB  LYS A  60     -79.851  38.112 -24.590  1.00 16.23           C  
ANISOU  468  CB  LYS A  60     1882   1960   2325     41    -61     38       C  
ATOM    469  CG  LYS A  60     -80.539  39.140 -25.475  1.00 19.12           C  
ANISOU  469  CG  LYS A  60     2340   2335   2587     48    -98    123       C  
ATOM    470  CD  LYS A  60     -81.633  39.901 -24.756  1.00 23.57           C  
ANISOU  470  CD  LYS A  60     2851   2949   3153    110     17      3       C  
ATOM    471  CE  LYS A  60     -82.201  40.990 -25.657  1.00 26.30           C  
ANISOU  471  CE  LYS A  60     3305   3265   3422     95    -66     74       C  
ATOM    472  NZ  LYS A  60     -83.214  41.825 -24.951  1.00 28.54           N  
ANISOU  472  NZ  LYS A  60     3552   3563   3728    101     63    -10       N  
ATOM    473  N  ALEU A  61     -77.187  38.253 -26.986  0.50 14.99           N  
ANISOU  473  N  ALEU A  61     1803   1773   2119     66   -136     71       N  
ATOM    474  N  BLEU A  61     -77.193  38.270 -26.994  0.50 14.16           N  
ANISOU  474  N  BLEU A  61     1682   1658   2040     71   -148     85       N  
ATOM    475  CA ALEU A  61     -76.125  39.108 -27.494  0.50 15.27           C  
ANISOU  475  CA ALEU A  61     1838   1840   2122     87    -80     72       C  
ATOM    476  CA BLEU A  61     -76.091  39.093 -27.510  0.50 13.67           C  
ANISOU  476  CA BLEU A  61     1620   1629   1942    118   -104     96       C  
ATOM    477  C  ALEU A  61     -76.633  40.542 -27.608  0.50 14.99           C  
ANISOU  477  C  ALEU A  61     1797   1808   2089    117    -97     82       C  
ATOM    478  C  BLEU A  61     -76.514  40.539 -27.781  0.50 14.05           C  
ANISOU  478  C  BLEU A  61     1660   1687   1990    142   -115    106       C  
ATOM    479  O  ALEU A  61     -77.755  40.789 -28.069  0.50 14.97           O  
ANISOU  479  O  ALEU A  61     1765   1809   2112    109   -102    102       O  
ATOM    480  O  BLEU A  61     -77.447  40.791 -28.552  0.50 13.85           O  
ANISOU  480  O  BLEU A  61     1609   1693   1960    152   -149    140       O  
ATOM    481  CB ALEU A  61     -75.615  38.605 -28.846  0.50 15.83           C  
ANISOU  481  CB ALEU A  61     1955   1906   2151     79    -82     61       C  
ATOM    482  CB BLEU A  61     -75.491  38.466 -28.772  0.50 13.47           C  
ANISOU  482  CB BLEU A  61     1607   1596   1914     94    -95    100       C  
ATOM    483  CG ALEU A  61     -74.104  38.401 -29.040  0.50 17.57           C  
ANISOU  483  CG ALEU A  61     2121   2212   2341      2    -16     -4       C  
ATOM    484  CG BLEU A  61     -74.347  39.231 -29.449  0.50 10.87           C  
ANISOU  484  CG BLEU A  61     1305   1198   1625    154   -173    118       C  
ATOM    485  CD1ALEU A  61     -73.786  38.301 -30.524  0.50 17.74           C  
ANISOU  485  CD1ALEU A  61     2192   2257   2291     46    -35     35       C  
ATOM    486  CD1BLEU A  61     -73.037  39.142 -28.646  0.50 11.37           C  
ANISOU  486  CD1BLEU A  61     1229   1332   1758    116   -172     37       C  
ATOM    487  CD2ALEU A  61     -73.211  39.455 -28.359  0.50 17.20           C  
ANISOU  487  CD2ALEU A  61     2073   2129   2333     55    -39      1       C  
ATOM    488  CD2BLEU A  61     -74.141  38.708 -30.853  0.50 13.48           C  
ANISOU  488  CD2BLEU A  61     1679   1644   1795     78    -59     25       C  
ATOM    489  N   VAL A  62     -75.811  41.476 -27.154  1.00 14.29           N  
ANISOU  489  N   VAL A  62     1688   1658   2083    177    -88    116       N  
ATOM    490  CA  VAL A  62     -76.106  42.906 -27.280  1.00 14.50           C  
ANISOU  490  CA  VAL A  62     1744   1619   2145    161    -45    114       C  
ATOM    491  C   VAL A  62     -75.230  43.563 -28.346  1.00 14.69           C  
ANISOU  491  C   VAL A  62     1738   1701   2139    169    -64    145       C  
ATOM    492  O   VAL A  62     -75.733  44.281 -29.209  1.00 15.14           O  
ANISOU  492  O   VAL A  62     1699   1834   2218    249    -79    254       O  
ATOM    493  CB  VAL A  62     -76.000  43.636 -25.920  1.00 14.76           C  
ANISOU  493  CB  VAL A  62     1836   1628   2143    156    -50    121       C  
ATOM    494  CG1 VAL A  62     -76.157  45.143 -26.087  1.00 15.18           C  
ANISOU  494  CG1 VAL A  62     1877   1590   2301    184    -54      6       C  
ATOM    495  CG2 VAL A  62     -77.056  43.101 -24.938  1.00 16.03           C  
ANISOU  495  CG2 VAL A  62     2036   1733   2321     69     37    137       C  
ATOM    496  N   SER A  63     -73.924  43.317 -28.293  1.00 14.23           N  
ANISOU  496  N   SER A  63     1640   1619   2146    107    -30    142       N  
ATOM    497  CA  SER A  63     -73.003  43.892 -29.273  1.00 14.38           C  
ANISOU  497  CA  SER A  63     1755   1549   2157    156    -24    124       C  
ATOM    498  C   SER A  63     -71.673  43.161 -29.337  1.00 13.97           C  
ANISOU  498  C   SER A  63     1658   1554   2095    139    -61    138       C  
ATOM    499  O   SER A  63     -71.258  42.480 -28.379  1.00 13.98           O  
ANISOU  499  O   SER A  63     1653   1545   2112    207    -65    213       O  
ATOM    500  CB  SER A  63     -72.762  45.371 -28.991  1.00 14.85           C  
ANISOU  500  CB  SER A  63     1847   1584   2211    116    -13     88       C  
ATOM    501  OG  SER A  63     -72.201  45.532 -27.709  1.00 16.84           O  
ANISOU  501  OG  SER A  63     2254   1729   2414    103    -95     38       O  
ATOM    502  N   VAL A  64     -71.010  43.335 -30.476  1.00 14.05           N  
ANISOU  502  N   VAL A  64     1728   1484   2124    167    -38    162       N  
ATOM    503  CA  VAL A  64     -69.696  42.751 -30.763  1.00 14.70           C  
ANISOU  503  CA  VAL A  64     1804   1600   2178    163      1    125       C  
ATOM    504  C   VAL A  64     -68.825  43.860 -31.361  1.00 14.31           C  
ANISOU  504  C   VAL A  64     1772   1562   2100    148    -27    141       C  
ATOM    505  O   VAL A  64     -69.195  44.455 -32.382  1.00 14.30           O  
ANISOU  505  O   VAL A  64     1718   1656   2059    249    -32    160       O  
ATOM    506  CB  VAL A  64     -69.795  41.586 -31.802  1.00 15.53           C  
ANISOU  506  CB  VAL A  64     1934   1688   2278    138     -3     72       C  
ATOM    507  CG1 VAL A  64     -68.423  40.980 -32.088  1.00 15.87           C  
ANISOU  507  CG1 VAL A  64     1967   1792   2269     89     46     69       C  
ATOM    508  CG2 VAL A  64     -70.766  40.517 -31.351  1.00 17.07           C  
ANISOU  508  CG2 VAL A  64     2218   1785   2482    144     46     31       C  
ATOM    509  N   HIS A  65     -67.696  44.151 -30.716  1.00 13.92           N  
ANISOU  509  N   HIS A  65     1685   1538   2065    217    -56    177       N  
ATOM    510  CA  HIS A  65     -66.719  45.117 -31.232  1.00 14.78           C  
ANISOU  510  CA  HIS A  65     1785   1709   2119    148    -63    199       C  
ATOM    511  C   HIS A  65     -65.341  44.476 -31.319  1.00 14.99           C  
ANISOU  511  C   HIS A  65     1796   1758   2140    161   -108    235       C  
ATOM    512  O   HIS A  65     -64.964  43.671 -30.456  1.00 15.40           O  
ANISOU  512  O   HIS A  65     1797   1880   2173    155   -189    381       O  
ATOM    513  CB  HIS A  65     -66.634  46.386 -30.360  1.00 15.34           C  
ANISOU  513  CB  HIS A  65     1915   1763   2149    151    -52    163       C  
ATOM    514  CG  HIS A  65     -67.910  47.174 -30.288  1.00 17.10           C  
ANISOU  514  CG  HIS A  65     2141   1905   2449    161    -57    121       C  
ATOM    515  ND1 HIS A  65     -68.027  48.461 -30.777  1.00 20.71           N  
ANISOU  515  ND1 HIS A  65     2586   2271   3009    184     31     93       N  
ATOM    516  CD2 HIS A  65     -69.118  46.862 -29.767  1.00 19.66           C  
ANISOU  516  CD2 HIS A  65     2349   2270   2849    202     87     19       C  
ATOM    517  CE1 HIS A  65     -69.256  48.901 -30.560  1.00 20.52           C  
ANISOU  517  CE1 HIS A  65     2554   2326   2916    218     37     91       C  
ATOM    518  NE2 HIS A  65     -69.940  47.948 -29.954  1.00 21.26           N  
ANISOU  518  NE2 HIS A  65     2600   2365   3112    219     23    -55       N  
ATOM    519  N   ILE A  66     -64.588  44.833 -32.354  1.00 15.17           N  
ANISOU  519  N   ILE A  66     1744   1853   2167    175   -109    270       N  
ATOM    520  CA  ILE A  66     -63.183  44.440 -32.505  1.00 15.82           C  
ANISOU  520  CA  ILE A  66     1854   1914   2241    148    -72    222       C  
ATOM    521  C   ILE A  66     -62.364  45.725 -32.591  1.00 16.23           C  
ANISOU  521  C   ILE A  66     1926   1960   2279    118    -88    243       C  
ATOM    522  O   ILE A  66     -62.584  46.548 -33.500  1.00 16.14           O  
ANISOU  522  O   ILE A  66     1900   1909   2323    152    -40    395       O  
ATOM    523  CB  ILE A  66     -62.964  43.603 -33.784  1.00 16.20           C  
ANISOU  523  CB  ILE A  66     1928   1951   2275    125    -72    193       C  
ATOM    524  CG1 ILE A  66     -63.889  42.378 -33.809  1.00 15.96           C  
ANISOU  524  CG1 ILE A  66     1944   1877   2241    121    -48    214       C  
ATOM    525  CG2 ILE A  66     -61.484  43.214 -33.944  1.00 16.96           C  
ANISOU  525  CG2 ILE A  66     1995   2112   2334     93     79    128       C  
ATOM    526  CD1 ILE A  66     -63.554  41.297 -32.774  1.00 15.46           C  
ANISOU  526  CD1 ILE A  66     1924   1897   2050     77   -100    169       C  
ATOM    527  N   ASN A  67     -61.455  45.922 -31.637  1.00 17.08           N  
ANISOU  527  N   ASN A  67     2013   2013   2462     63   -114    219       N  
ATOM    528  CA  ASN A  67     -60.713  47.186 -31.499  1.00 18.03           C  
ANISOU  528  CA  ASN A  67     2159   2109   2582     48    -84    203       C  
ATOM    529  C   ASN A  67     -61.653  48.407 -31.509  1.00 18.47           C  
ANISOU  529  C   ASN A  67     2263   2138   2616     65    -93    192       C  
ATOM    530  O   ASN A  67     -61.380  49.418 -32.173  1.00 19.06           O  
ANISOU  530  O   ASN A  67     2261   2215   2766     21    -60    271       O  
ATOM    531  CB  ASN A  67     -59.619  47.298 -32.574  1.00 18.27           C  
ANISOU  531  CB  ASN A  67     2161   2137   2642     39    -52    199       C  
ATOM    532  CG  ASN A  67     -58.595  46.170 -32.488  1.00 19.08           C  
ANISOU  532  CG  ASN A  67     2230   2336   2681     15    -63    201       C  
ATOM    533  OD1 ASN A  67     -58.292  45.667 -31.403  1.00 18.78           O  
ANISOU  533  OD1 ASN A  67     2029   2268   2838     32   -187    407       O  
ATOM    534  ND2 ASN A  67     -58.061  45.768 -33.635  1.00 21.23           N  
ANISOU  534  ND2 ASN A  67     2586   2641   2836     66     -3    150       N  
ATOM    535  N   ASP A  68     -62.758  48.290 -30.772  1.00 18.76           N  
ANISOU  535  N   ASP A  68     2324   2172   2631     58   -105    159       N  
ATOM    536  CA  ASP A  68     -63.800  49.334 -30.656  1.00 19.80           C  
ANISOU  536  CA  ASP A  68     2489   2318   2714     84    -82    113       C  
ATOM    537  C   ASP A  68     -64.631  49.607 -31.924  1.00 18.84           C  
ANISOU  537  C   ASP A  68     2370   2176   2612    107    -78    143       C  
ATOM    538  O   ASP A  68     -65.468  50.518 -31.935  1.00 19.92           O  
ANISOU  538  O   ASP A  68     2545   2257   2766    181    -99    165       O  
ATOM    539  CB  ASP A  68     -63.230  50.639 -30.074  1.00 20.91           C  
ANISOU  539  CB  ASP A  68     2637   2442   2864     62    -88     86       C  
ATOM    540  CG  ASP A  68     -62.951  50.542 -28.583  1.00 23.95           C  
ANISOU  540  CG  ASP A  68     3057   2949   3093     35    -60     51       C  
ATOM    541  OD1 ASP A  68     -63.697  49.838 -27.862  1.00 26.65           O  
ANISOU  541  OD1 ASP A  68     3367   3358   3399     11     14    108       O  
ATOM    542  OD2 ASP A  68     -61.981  51.180 -28.127  1.00 28.55           O  
ANISOU  542  OD2 ASP A  68     3550   3605   3692   -140   -147      4       O  
ATOM    543  N   GLU A  69     -64.420  48.819 -32.975  1.00 17.58           N  
ANISOU  543  N   GLU A  69     2204   2063   2412    109   -117    202       N  
ATOM    544  CA  GLU A  69     -65.235  48.903 -34.192  1.00 16.80           C  
ANISOU  544  CA  GLU A  69     2126   1963   2292    112    -74    209       C  
ATOM    545  C   GLU A  69     -66.419  47.924 -34.114  1.00 16.41           C  
ANISOU  545  C   GLU A  69     2094   1852   2287    119    -51    196       C  
ATOM    546  O   GLU A  69     -66.204  46.721 -33.964  1.00 15.72           O  
ANISOU  546  O   GLU A  69     2005   1742   2223    247    -90    314       O  
ATOM    547  CB  GLU A  69     -64.367  48.601 -35.424  1.00 17.38           C  
ANISOU  547  CB  GLU A  69     2228   2041   2332     98    -68    201       C  
ATOM    548  CG  GLU A  69     -65.136  48.406 -36.735  1.00 17.98           C  
ANISOU  548  CG  GLU A  69     2263   2188   2381    163    -57    167       C  
ATOM    549  CD  GLU A  69     -65.732  49.692 -37.326  1.00 19.31           C  
ANISOU  549  CD  GLU A  69     2639   2200   2494    117    -41    126       C  
ATOM    550  OE1 GLU A  69     -65.684  50.769 -36.691  1.00 21.95           O  
ANISOU  550  OE1 GLU A  69     3166   2385   2788     51   -111    193       O  
ATOM    551  OE2 GLU A  69     -66.266  49.602 -38.440  1.00 18.98           O  
ANISOU  551  OE2 GLU A  69     2514   2188   2507    265    -13    264       O  
ATOM    552  N   PRO A  70     -67.673  48.426 -34.208  1.00 16.20           N  
ANISOU  552  N   PRO A  70     2088   1793   2274    167    -50    173       N  
ATOM    553  CA  PRO A  70     -68.809  47.486 -34.299  1.00 16.00           C  
ANISOU  553  CA  PRO A  70     2064   1775   2238    206    -64    116       C  
ATOM    554  C   PRO A  70     -68.573  46.508 -35.448  1.00 15.58           C  
ANISOU  554  C   PRO A  70     2043   1687   2187    191    -48    131       C  
ATOM    555  O   PRO A  70     -68.300  46.927 -36.580  1.00 15.79           O  
ANISOU  555  O   PRO A  70     2099   1742   2157    270     -4     67       O  
ATOM    556  CB  PRO A  70     -70.007  48.407 -34.599  1.00 16.13           C  
ANISOU  556  CB  PRO A  70     2090   1735   2301    234    -69    111       C  
ATOM    557  CG  PRO A  70     -69.613  49.711 -33.985  1.00 16.55           C  
ANISOU  557  CG  PRO A  70     2084   1809   2394    132    -75    100       C  
ATOM    558  CD  PRO A  70     -68.127  49.832 -34.227  1.00 16.63           C  
ANISOU  558  CD  PRO A  70     2145   1820   2353    132     -7    135       C  
ATOM    559  N   TRP A  71     -68.651  45.214 -35.150  1.00 15.02           N  
ANISOU  559  N   TRP A  71     1989   1620   2095    176    -91    122       N  
ATOM    560  CA  TRP A  71     -68.247  44.188 -36.114  1.00 14.91           C  
ANISOU  560  CA  TRP A  71     1917   1656   2090    193    -67    135       C  
ATOM    561  C   TRP A  71     -69.440  43.668 -36.891  1.00 15.37           C  
ANISOU  561  C   TRP A  71     1905   1770   2163    190    -42    125       C  
ATOM    562  O   TRP A  71     -70.485  43.387 -36.311  1.00 16.16           O  
ANISOU  562  O   TRP A  71     1957   1862   2321    105     15    111       O  
ATOM    563  CB  TRP A  71     -67.538  43.025 -35.411  1.00 14.84           C  
ANISOU  563  CB  TRP A  71     1875   1716   2046    180   -103    121       C  
ATOM    564  CG  TRP A  71     -66.596  42.270 -36.303  1.00 13.21           C  
ANISOU  564  CG  TRP A  71     1703   1438   1878    164   -175    164       C  
ATOM    565  CD1 TRP A  71     -66.694  40.955 -36.689  1.00 14.61           C  
ANISOU  565  CD1 TRP A  71     1878   1647   2025    152    -84     38       C  
ATOM    566  CD2 TRP A  71     -65.387  42.771 -36.890  1.00 13.15           C  
ANISOU  566  CD2 TRP A  71     1751   1447   1798    172   -106    180       C  
ATOM    567  NE1 TRP A  71     -65.631  40.625 -37.496  1.00 13.16           N  
ANISOU  567  NE1 TRP A  71     1606   1435   1957    187   -146    138       N  
ATOM    568  CE2 TRP A  71     -64.810  41.713 -37.633  1.00 13.31           C  
ANISOU  568  CE2 TRP A  71     1703   1550   1803    138   -163    168       C  
ATOM    569  CE3 TRP A  71     -64.741  44.019 -36.871  1.00 14.79           C  
ANISOU  569  CE3 TRP A  71     1881   1669   2069     36    -74    116       C  
ATOM    570  CZ2 TRP A  71     -63.615  41.864 -38.349  1.00 14.17           C  
ANISOU  570  CZ2 TRP A  71     1837   1578   1968    147   -116    109       C  
ATOM    571  CZ3 TRP A  71     -63.551  44.168 -37.575  1.00 15.47           C  
ANISOU  571  CZ3 TRP A  71     1988   1783   2106     89     -7     57       C  
ATOM    572  CH2 TRP A  71     -62.997  43.094 -38.304  1.00 15.08           C  
ANISOU  572  CH2 TRP A  71     1942   1683   2101    106    -75     66       C  
ATOM    573  N   THR A  72     -69.273  43.516 -38.200  1.00 15.53           N  
ANISOU  573  N   THR A  72     1921   1812   2168    230    -70    142       N  
ATOM    574  CA  THR A  72     -70.348  43.029 -39.059  1.00 16.43           C  
ANISOU  574  CA  THR A  72     2010   2002   2228    196   -105    169       C  
ATOM    575  C   THR A  72     -70.096  41.602 -39.550  1.00 15.99           C  
ANISOU  575  C   THR A  72     1950   1916   2209    166   -120    156       C  
ATOM    576  O   THR A  72     -71.000  40.922 -40.018  1.00 17.13           O  
ANISOU  576  O   THR A  72     2025   2094   2387    241   -196    157       O  
ATOM    577  CB  THR A  72     -70.574  43.966 -40.277  1.00 16.50           C  
ANISOU  577  CB  THR A  72     2004   2060   2205    192    -53    203       C  
ATOM    578  OG1 THR A  72     -69.358  44.078 -41.031  1.00 18.46           O  
ANISOU  578  OG1 THR A  72     2215   2425   2374    122    -41    364       O  
ATOM    579  CG2 THR A  72     -71.035  45.361 -39.826  1.00 17.93           C  
ANISOU  579  CG2 THR A  72     2209   2161   2441    156   -118    194       C  
ATOM    580  N   ALA A  73     -68.850  41.148 -39.438  1.00 15.62           N  
ANISOU  580  N   ALA A  73     1913   1820   2199    218   -106    151       N  
ATOM    581  CA  ALA A  73     -68.457  39.840 -39.956  1.00 15.50           C  
ANISOU  581  CA  ALA A  73     1902   1815   2171    158    -78    138       C  
ATOM    582  C   ALA A  73     -68.542  38.756 -38.871  1.00 15.16           C  
ANISOU  582  C   ALA A  73     1808   1778   2171    159   -120    145       C  
ATOM    583  O   ALA A  73     -67.520  38.239 -38.381  1.00 14.77           O  
ANISOU  583  O   ALA A  73     1694   1618   2300    241   -148    167       O  
ATOM    584  CB  ALA A  73     -67.070  39.921 -40.593  1.00 15.75           C  
ANISOU  584  CB  ALA A  73     1937   1875   2172    188    -80    154       C  
ATOM    585  N   TRP A  74     -69.772  38.422 -38.491  1.00 15.68           N  
ANISOU  585  N   TRP A  74     1886   1801   2269    139    -93    166       N  
ATOM    586  CA  TRP A  74     -70.037  37.396 -37.473  1.00 15.83           C  
ANISOU  586  CA  TRP A  74     1873   1859   2282     96   -106    150       C  
ATOM    587  C   TRP A  74     -71.389  36.740 -37.718  1.00 16.47           C  
ANISOU  587  C   TRP A  74     1917   1998   2340     79   -135    137       C  
ATOM    588  O   TRP A  74     -72.256  37.294 -38.407  1.00 16.92           O  
ANISOU  588  O   TRP A  74     1952   2115   2360    115   -221    173       O  
ATOM    589  CB  TRP A  74     -69.996  37.976 -36.050  1.00 16.12           C  
ANISOU  589  CB  TRP A  74     1928   1901   2296     72   -109    154       C  
ATOM    590  CG  TRP A  74     -71.038  39.034 -35.766  1.00 16.51           C  
ANISOU  590  CG  TRP A  74     2027   1913   2331     51    -68     59       C  
ATOM    591  CD1 TRP A  74     -70.881  40.383 -35.904  1.00 17.91           C  
ANISOU  591  CD1 TRP A  74     2198   2045   2558     75     -3     38       C  
ATOM    592  CD2 TRP A  74     -72.380  38.833 -35.283  1.00 16.43           C  
ANISOU  592  CD2 TRP A  74     2063   1857   2320    111    -28     72       C  
ATOM    593  NE1 TRP A  74     -72.038  41.037 -35.549  1.00 18.20           N  
ANISOU  593  NE1 TRP A  74     2178   2145   2592    135    124     37       N  
ATOM    594  CE2 TRP A  74     -72.976  40.115 -35.167  1.00 17.34           C  
ANISOU  594  CE2 TRP A  74     2145   1949   2493    104      7     18       C  
ATOM    595  CE3 TRP A  74     -73.141  37.697 -34.945  1.00 16.76           C  
ANISOU  595  CE3 TRP A  74     2031   2048   2289     74     37     57       C  
ATOM    596  CZ2 TRP A  74     -74.290  40.294 -34.717  1.00 17.57           C  
ANISOU  596  CZ2 TRP A  74     2098   2051   2528     81    -12     52       C  
ATOM    597  CZ3 TRP A  74     -74.462  37.880 -34.500  1.00 17.57           C  
ANISOU  597  CZ3 TRP A  74     2119   2138   2418     55     32     66       C  
ATOM    598  CH2 TRP A  74     -75.015  39.169 -34.393  1.00 18.02           C  
ANISOU  598  CH2 TRP A  74     2211   2135   2499     62     -2     87       C  
ATOM    599  N   LYS A  75     -71.569  35.556 -37.147  1.00 17.44           N  
ANISOU  599  N   LYS A  75     2042   2138   2445     92   -149    151       N  
ATOM    600  CA  LYS A  75     -72.859  34.879 -37.169  1.00 18.55           C  
ANISOU  600  CA  LYS A  75     2243   2279   2526     21   -100     86       C  
ATOM    601  C   LYS A  75     -73.003  34.064 -35.897  1.00 18.78           C  
ANISOU  601  C   LYS A  75     2294   2310   2528     43   -116     77       C  
ATOM    602  O   LYS A  75     -72.013  33.561 -35.360  1.00 18.30           O  
ANISOU  602  O   LYS A  75     2230   2255   2468     58   -179     83       O  
ATOM    603  CB  LYS A  75     -73.001  33.988 -38.411  1.00 19.49           C  
ANISOU  603  CB  LYS A  75     2403   2419   2581     22    -90     65       C  
ATOM    604  CG  LYS A  75     -71.968  32.877 -38.526  1.00 22.41           C  
ANISOU  604  CG  LYS A  75     2766   2803   2943     83    -13      2       C  
ATOM    605  CD  LYS A  75     -72.300  31.932 -39.667  1.00 26.50           C  
ANISOU  605  CD  LYS A  75     3422   3304   3343    -12    -60   -100       C  
ATOM    606  CE  LYS A  75     -71.252  30.838 -39.775  1.00 28.86           C  
ANISOU  606  CE  LYS A  75     3651   3592   3722     83     -9    -38       C  
ATOM    607  NZ  LYS A  75     -71.663  29.766 -40.722  1.00 30.99           N  
ANISOU  607  NZ  LYS A  75     3989   3867   3918    -20    -49   -146       N  
ATOM    608  N   GLU A  76     -74.229  33.968 -35.401  1.00 19.80           N  
ANISOU  608  N   GLU A  76     2444   2465   2613    -11    -74     83       N  
ATOM    609  CA  GLU A  76     -74.545  33.072 -34.306  1.00 20.73           C  
ANISOU  609  CA  GLU A  76     2581   2553   2740    -28    -72     50       C  
ATOM    610  C   GLU A  76     -75.015  31.750 -34.883  1.00 21.38           C  
ANISOU  610  C   GLU A  76     2688   2638   2794    -37    -97     15       C  
ATOM    611  O   GLU A  76     -75.790  31.716 -35.846  1.00 21.71           O  
ANISOU  611  O   GLU A  76     2723   2684   2841    -55   -175     59       O  
ATOM    612  CB  GLU A  76     -75.607  33.669 -33.383  1.00 21.16           C  
ANISOU  612  CB  GLU A  76     2664   2589   2787    -45    -34     35       C  
ATOM    613  CG  GLU A  76     -75.049  34.644 -32.360  1.00 22.20           C  
ANISOU  613  CG  GLU A  76     2772   2790   2870     -2    -65     -4       C  
ATOM    614  CD  GLU A  76     -76.121  35.255 -31.475  1.00 23.36           C  
ANISOU  614  CD  GLU A  76     2903   2904   3067     25    -35    -18       C  
ATOM    615  OE1 GLU A  76     -77.131  35.763 -32.006  1.00 25.47           O  
ANISOU  615  OE1 GLU A  76     3044   3240   3394    163    -81     30       O  
ATOM    616  OE2 GLU A  76     -75.955  35.232 -30.245  1.00 23.24           O  
ANISOU  616  OE2 GLU A  76     2887   2831   3111     32    -93    -60       O  
ATOM    617  N  AGLU A  77     -74.522  30.657 -34.317  0.50 21.40           N  
ANISOU  617  N  AGLU A  77     2708   2619   2801    -39    -98     15       N  
ATOM    618  N  BGLU A  77     -74.519  30.674 -34.275  0.50 21.62           N  
ANISOU  618  N  BGLU A  77     2735   2648   2828    -33    -90     20       N  
ATOM    619  CA AGLU A  77     -75.022  29.332 -34.652  0.50 21.84           C  
ANISOU  619  CA AGLU A  77     2760   2685   2851    -51    -88      4       C  
ATOM    620  CA BGLU A  77     -74.799  29.287 -34.639  0.50 22.22           C  
ANISOU  620  CA BGLU A  77     2826   2726   2890    -42    -65     -2       C  
ATOM    621  C  AGLU A  77     -75.310  28.603 -33.349  0.50 21.73           C  
ANISOU  621  C  AGLU A  77     2742   2664   2847    -54    -71      1       C  
ATOM    622  C  BGLU A  77     -75.232  28.577 -33.347  0.50 21.96           C  
ANISOU  622  C  BGLU A  77     2775   2691   2878    -52    -64      4       C  
ATOM    623  O  AGLU A  77     -75.109  29.154 -32.263  0.50 21.41           O  
ANISOU  623  O  AGLU A  77     2674   2599   2860    -69    -78    -10       O  
ATOM    624  O  BGLU A  77     -75.070  29.134 -32.257  0.50 21.61           O  
ANISOU  624  O  BGLU A  77     2705   2621   2884    -65    -74     -6       O  
ATOM    625  CB AGLU A  77     -74.010  28.560 -35.501  0.50 21.99           C  
ANISOU  625  CB AGLU A  77     2772   2736   2846    -41    -72    -20       C  
ATOM    626  CB BGLU A  77     -73.511  28.662 -35.194  0.50 22.65           C  
ANISOU  626  CB BGLU A  77     2866   2815   2922    -38    -21     10       C  
ATOM    627  CG AGLU A  77     -73.654  29.228 -36.818  0.50 22.46           C  
ANISOU  627  CG AGLU A  77     2870   2788   2872     31     21    -67       C  
ATOM    628  CG BGLU A  77     -73.556  27.170 -35.492  0.50 23.57           C  
ANISOU  628  CG BGLU A  77     2934   2941   3080     46    -50     24       C  
ATOM    629  CD AGLU A  77     -72.836  28.333 -37.724  0.50 27.70           C  
ANISOU  629  CD AGLU A  77     3590   3264   3669   -144    169     31       C  
ATOM    630  CD BGLU A  77     -72.285  26.447 -35.066  0.50 28.70           C  
ANISOU  630  CD BGLU A  77     3590   3779   3533     66    -67   -308       C  
ATOM    631  OE1AGLU A  77     -71.802  27.798 -37.265  0.50 24.29           O  
ANISOU  631  OE1AGLU A  77     2889   3147   3190    141   -139     -4       O  
ATOM    632  OE1BGLU A  77     -72.401  25.420 -34.357  0.50 25.24           O  
ANISOU  632  OE1BGLU A  77     3480   2928   3180    -42     45    229       O  
ATOM    633  OE2AGLU A  77     -73.227  28.173 -38.900  0.50 25.31           O  
ANISOU  633  OE2AGLU A  77     3216   3398   3002     -5   -153   -104       O  
ATOM    634  OE2BGLU A  77     -71.175  26.904 -35.423  0.50 25.86           O  
ANISOU  634  OE2BGLU A  77     3137   3258   3427   -138    146     22       O  
ATOM    635  N   GLU A  78     -75.780  27.364 -33.453  1.00 21.83           N  
ANISOU  635  N   GLU A  78     2764   2657   2873    -70    -90      6       N  
ATOM    636  CA  GLU A  78     -76.088  26.563 -32.266  1.00 22.02           C  
ANISOU  636  CA  GLU A  78     2800   2658   2907   -102    -92     21       C  
ATOM    637  C   GLU A  78     -74.858  26.474 -31.348  1.00 20.76           C  
ANISOU  637  C   GLU A  78     2644   2451   2791   -130    -68     35       C  
ATOM    638  O   GLU A  78     -73.798  25.998 -31.754  1.00 21.06           O  
ANISOU  638  O   GLU A  78     2734   2432   2835   -106   -141     25       O  
ATOM    639  CB  GLU A  78     -76.599  25.168 -32.643  1.00 23.07           C  
ANISOU  639  CB  GLU A  78     2952   2766   3046   -103    -84    -10       C  
ATOM    640  CG  GLU A  78     -76.932  24.289 -31.434  1.00 26.73           C  
ANISOU  640  CG  GLU A  78     3415   3345   3396   -107    -64     94       C  
ATOM    641  CD  GLU A  78     -78.034  24.867 -30.560  1.00 31.24           C  
ANISOU  641  CD  GLU A  78     3936   4009   3925     37     40    -11       C  
ATOM    642  OE1 GLU A  78     -77.873  24.864 -29.319  1.00 33.64           O  
ANISOU  642  OE1 GLU A  78     4294   4376   4112    -46    -50     12       O  
ATOM    643  OE2 GLU A  78     -79.062  25.329 -31.109  1.00 33.92           O  
ANISOU  643  OE2 GLU A  78     4167   4398   4323     16    -76     74       O  
ATOM    644  N   GLY A  79     -75.013  26.992 -30.134  1.00 19.55           N  
ANISOU  644  N   GLY A  79     2466   2293   2666   -144   -120     67       N  
ATOM    645  CA  GLY A  79     -73.945  26.997 -29.129  1.00 18.29           C  
ANISOU  645  CA  GLY A  79     2308   2103   2537   -143    -97     40       C  
ATOM    646  C   GLY A  79     -72.719  27.858 -29.408  1.00 17.48           C  
ANISOU  646  C   GLY A  79     2214   2017   2411   -106    -74     64       C  
ATOM    647  O   GLY A  79     -71.717  27.727 -28.711  1.00 17.22           O  
ANISOU  647  O   GLY A  79     2170   1952   2417   -109    -83     22       O  
ATOM    648  N   ALA A  80     -72.786  28.750 -30.398  1.00 16.71           N  
ANISOU  648  N   ALA A  80     2116   1902   2331    -41   -113     26       N  
ATOM    649  CA  ALA A  80     -71.577  29.464 -30.817  1.00 16.47           C  
ANISOU  649  CA  ALA A  80     2042   1898   2317     10    -87     81       C  
ATOM    650  C   ALA A  80     -71.804  30.853 -31.411  1.00 15.68           C  
ANISOU  650  C   ALA A  80     1899   1799   2258     30   -117     67       C  
ATOM    651  O   ALA A  80     -72.869  31.151 -31.965  1.00 15.82           O  
ANISOU  651  O   ALA A  80     1837   1848   2325    -27   -208    132       O  
ATOM    652  CB  ALA A  80     -70.755  28.607 -31.797  1.00 17.12           C  
ANISOU  652  CB  ALA A  80     2173   1945   2388     22    -53     66       C  
ATOM    653  N   LEU A  81     -70.774  31.686 -31.283  1.00 14.89           N  
ANISOU  653  N   LEU A  81     1800   1695   2159     13    -77    122       N  
ATOM    654  CA  LEU A  81     -70.624  32.933 -32.025  1.00 14.33           C  
ANISOU  654  CA  LEU A  81     1734   1623   2086     56    -79     81       C  
ATOM    655  C   LEU A  81     -69.365  32.804 -32.869  1.00 14.06           C  
ANISOU  655  C   LEU A  81     1692   1560   2090     22   -102     76       C  
ATOM    656  O   LEU A  81     -68.273  32.588 -32.326  1.00 14.33           O  
ANISOU  656  O   LEU A  81     1578   1668   2197     55   -107    188       O  
ATOM    657  CB  LEU A  81     -70.491  34.117 -31.064  1.00 13.98           C  
ANISOU  657  CB  LEU A  81     1648   1623   2040     75    -95     74       C  
ATOM    658  CG  LEU A  81     -70.195  35.496 -31.656  1.00 14.48           C  
ANISOU  658  CG  LEU A  81     1867   1597   2036     53    -62     47       C  
ATOM    659  CD1 LEU A  81     -71.266  35.910 -32.654  1.00 15.49           C  
ANISOU  659  CD1 LEU A  81     1913   1715   2256     79   -133     35       C  
ATOM    660  CD2 LEU A  81     -70.068  36.522 -30.529  1.00 15.78           C  
ANISOU  660  CD2 LEU A  81     2082   1623   2288    120    -42   -100       C  
ATOM    661  N   VAL A  82     -69.516  32.912 -34.185  1.00 14.22           N  
ANISOU  661  N   VAL A  82     1735   1543   2122     25    -49     65       N  
ATOM    662  CA  VAL A  82     -68.420  32.686 -35.127  1.00 14.58           C  
ANISOU  662  CA  VAL A  82     1826   1590   2123     39    -63     42       C  
ATOM    663  C   VAL A  82     -68.036  34.026 -35.746  1.00 14.27           C  
ANISOU  663  C   VAL A  82     1768   1538   2115    123    -81     95       C  
ATOM    664  O   VAL A  82     -68.855  34.670 -36.413  1.00 14.43           O  
ANISOU  664  O   VAL A  82     1684   1631   2166    221   -176    223       O  
ATOM    665  CB  VAL A  82     -68.820  31.655 -36.223  1.00 15.31           C  
ANISOU  665  CB  VAL A  82     1982   1630   2204     10    -34     10       C  
ATOM    666  CG1 VAL A  82     -67.670  31.413 -37.185  1.00 15.94           C  
ANISOU  666  CG1 VAL A  82     1991   1818   2247     23    -46   -123       C  
ATOM    667  CG2 VAL A  82     -69.303  30.339 -35.599  1.00 16.44           C  
ANISOU  667  CG2 VAL A  82     2107   1766   2370    -61      7    -22       C  
ATOM    668  N   ILE A  83     -66.801  34.449 -35.507  1.00 14.01           N  
ANISOU  668  N   ILE A  83     1755   1491   2075    124    -33    105       N  
ATOM    669  CA  ILE A  83     -66.341  35.781 -35.907  1.00 13.93           C  
ANISOU  669  CA  ILE A  83     1731   1499   2061    146    -21    157       C  
ATOM    670  C   ILE A  83     -65.259  35.645 -36.980  1.00 14.08           C  
ANISOU  670  C   ILE A  83     1725   1574   2049    151    -15    104       C  
ATOM    671  O   ILE A  83     -64.218  35.015 -36.747  1.00 14.66           O  
ANISOU  671  O   ILE A  83     1723   1649   2197    311     15    127       O  
ATOM    672  CB  ILE A  83     -65.830  36.606 -34.697  1.00 13.39           C  
ANISOU  672  CB  ILE A  83     1664   1357   2065    146     12    181       C  
ATOM    673  CG1 ILE A  83     -66.881  36.663 -33.582  1.00 14.18           C  
ANISOU  673  CG1 ILE A  83     1885   1424   2076     84     36    116       C  
ATOM    674  CG2 ILE A  83     -65.444  38.021 -35.142  1.00 13.99           C  
ANISOU  674  CG2 ILE A  83     1763   1388   2162     -1    -54    200       C  
ATOM    675  CD1 ILE A  83     -66.437  37.384 -32.327  1.00 15.78           C  
ANISOU  675  CD1 ILE A  83     2123   1707   2165    124    -21     55       C  
ATOM    676  N   SER A  84     -65.510  36.235 -38.142  1.00 14.18           N  
ANISOU  676  N   SER A  84     1803   1513   2072    149    -23     75       N  
ATOM    677  CA  SER A  84     -64.628  36.135 -39.308  1.00 14.19           C  
ANISOU  677  CA  SER A  84     1810   1571   2010     82    -36    102       C  
ATOM    678  C   SER A  84     -63.767  37.386 -39.546  1.00 13.69           C  
ANISOU  678  C   SER A  84     1776   1510   1914     75    -40     87       C  
ATOM    679  O   SER A  84     -64.050  38.491 -39.025  1.00 13.29           O  
ANISOU  679  O   SER A  84     1610   1488   1950     47      0     99       O  
ATOM    680  CB  SER A  84     -65.457  35.872 -40.576  1.00 15.02           C  
ANISOU  680  CB  SER A  84     1939   1598   2169      7    -60     49       C  
ATOM    681  OG  SER A  84     -66.108  34.622 -40.510  1.00 16.59           O  
ANISOU  681  OG  SER A  84     2193   1750   2358   -139    117     34       O  
ATOM    682  N   ASN A  85     -62.721  37.192 -40.353  1.00 13.95           N  
ANISOU  682  N   ASN A  85     1766   1596   1936     67    -47    155       N  
ATOM    683  CA  ASN A  85     -61.924  38.273 -40.948  1.00 14.99           C  
ANISOU  683  CA  ASN A  85     1875   1733   2086     66     16    135       C  
ATOM    684  C   ASN A  85     -61.187  39.134 -39.926  1.00 15.37           C  
ANISOU  684  C   ASN A  85     1896   1809   2134     70     48     92       C  
ATOM    685  O   ASN A  85     -61.140  40.360 -40.046  1.00 15.69           O  
ANISOU  685  O   ASN A  85     1854   1805   2301     88     82     46       O  
ATOM    686  CB  ASN A  85     -62.801  39.159 -41.856  1.00 15.35           C  
ANISOU  686  CB  ASN A  85     1961   1813   2057    105    -29    112       C  
ATOM    687  CG  ASN A  85     -63.649  38.354 -42.838  1.00 16.08           C  
ANISOU  687  CG  ASN A  85     2133   1790   2185    118    -35     43       C  
ATOM    688  OD1 ASN A  85     -63.220  37.321 -43.380  1.00 17.23           O  
ANISOU  688  OD1 ASN A  85     2444   1863   2238    107    -33   -112       O  
ATOM    689  ND2 ASN A  85     -64.853  38.836 -43.083  1.00 17.29           N  
ANISOU  689  ND2 ASN A  85     2018   2272   2279      9      4     38       N  
ATOM    690  N   LEU A  86     -60.583  38.484 -38.935  1.00 15.64           N  
ANISOU  690  N   LEU A  86     1935   1845   2161     67     18     71       N  
ATOM    691  CA  LEU A  86     -59.921  39.177 -37.832  1.00 16.63           C  
ANISOU  691  CA  LEU A  86     2088   2013   2217     14     25     91       C  
ATOM    692  C   LEU A  86     -58.434  39.465 -38.074  1.00 17.38           C  
ANISOU  692  C   LEU A  86     2182   2119   2302      6     27     86       C  
ATOM    693  O   LEU A  86     -57.768  38.725 -38.803  1.00 17.91           O  
ANISOU  693  O   LEU A  86     2226   2212   2366     -6    100    108       O  
ATOM    694  CB  LEU A  86     -60.084  38.367 -36.543  1.00 16.29           C  
ANISOU  694  CB  LEU A  86     2044   1895   2248    -41     40     95       C  
ATOM    695  CG  LEU A  86     -61.534  38.220 -36.064  1.00 16.33           C  
ANISOU  695  CG  LEU A  86     1973   1921   2311     13     45     67       C  
ATOM    696  CD1 LEU A  86     -61.681  37.010 -35.154  1.00 17.01           C  
ANISOU  696  CD1 LEU A  86     2056   1964   2439     17   -128    141       C  
ATOM    697  CD2 LEU A  86     -62.025  39.483 -35.379  1.00 17.36           C  
ANISOU  697  CD2 LEU A  86     2194   2022   2380    -77     80    -36       C  
ATOM    698  N   PRO A  87     -57.900  40.523 -37.424  1.00 18.12           N  
ANISOU  698  N   PRO A  87     2243   2204   2437    -72     20    123       N  
ATOM    699  CA  PRO A  87     -56.445  40.733 -37.426  1.00 18.65           C  
ANISOU  699  CA  PRO A  87     2279   2313   2493    -35    -18    100       C  
ATOM    700  C   PRO A  87     -55.733  39.646 -36.610  1.00 18.52           C  
ANISOU  700  C   PRO A  87     2261   2287   2487    -60     -8    128       C  
ATOM    701  O   PRO A  87     -56.386  38.836 -35.935  1.00 18.30           O  
ANISOU  701  O   PRO A  87     2236   2286   2429   -101    -12    166       O  
ATOM    702  CB  PRO A  87     -56.265  42.101 -36.739  1.00 19.24           C  
ANISOU  702  CB  PRO A  87     2388   2312   2610      1    -47    117       C  
ATOM    703  CG  PRO A  87     -57.624  42.648 -36.491  1.00 19.46           C  
ANISOU  703  CG  PRO A  87     2358   2424   2609   -127      0     49       C  
ATOM    704  CD  PRO A  87     -58.617  41.533 -36.625  1.00 18.28           C  
ANISOU  704  CD  PRO A  87     2244   2220   2479    -75    -13    101       C  
ATOM    705  N   GLU A  88     -54.406  39.631 -36.664  1.00 18.43           N  
ANISOU  705  N   GLU A  88     2246   2269   2486     -9     34    103       N  
ATOM    706  CA  GLU A  88     -53.618  38.655 -35.911  1.00 18.79           C  
ANISOU  706  CA  GLU A  88     2278   2292   2566     -6     48    119       C  
ATOM    707  C   GLU A  88     -53.708  38.871 -34.400  1.00 18.13           C  
ANISOU  707  C   GLU A  88     2162   2197   2527      0     62    111       C  
ATOM    708  O   GLU A  88     -53.659  37.912 -33.632  1.00 18.28           O  
ANISOU  708  O   GLU A  88     2264   2096   2583     -7    150    162       O  
ATOM    709  CB  GLU A  88     -52.157  38.698 -36.357  1.00 19.92           C  
ANISOU  709  CB  GLU A  88     2392   2520   2657     -6     67     90       C  
ATOM    710  CG  GLU A  88     -51.311  37.546 -35.840  1.00 23.16           C  
ANISOU  710  CG  GLU A  88     2849   2866   3082     59      4    101       C  
ATOM    711  CD  GLU A  88     -49.875  37.593 -36.340  1.00 27.20           C  
ANISOU  711  CD  GLU A  88     3208   3519   3605     10     97    118       C  
ATOM    712  OE1 GLU A  88     -49.051  36.785 -35.854  1.00 30.04           O  
ANISOU  712  OE1 GLU A  88     3652   3763   3997     42    -22     84       O  
ATOM    713  OE2 GLU A  88     -49.570  38.435 -37.218  1.00 29.64           O  
ANISOU  713  OE2 GLU A  88     3607   3799   3856    -40    134    136       O  
ATOM    714  N   ARG A  89     -53.819  40.129 -33.982  1.00 17.52           N  
ANISOU  714  N   ARG A  89     2046   2132   2476     15     77    104       N  
ATOM    715  CA  ARG A  89     -53.945  40.495 -32.575  1.00 17.73           C  
ANISOU  715  CA  ARG A  89     2121   2096   2516     31     26     80       C  
ATOM    716  C   ARG A  89     -55.008  41.585 -32.495  1.00 16.97           C  
ANISOU  716  C   ARG A  89     2040   2012   2394     62     22    124       C  
ATOM    717  O   ARG A  89     -55.024  42.494 -33.332  1.00 17.50           O  
ANISOU  717  O   ARG A  89     2192   2022   2434     93     51    162       O  
ATOM    718  CB  ARG A  89     -52.617  41.013 -32.014  1.00 18.77           C  
ANISOU  718  CB  ARG A  89     2245   2297   2589     14      3     56       C  
ATOM    719  CG  ARG A  89     -51.478  40.001 -32.052  1.00 20.96           C  
ANISOU  719  CG  ARG A  89     2552   2523   2887     60    -35     -8       C  
ATOM    720  CD  ARG A  89     -50.130  40.645 -31.777  1.00 25.13           C  
ANISOU  720  CD  ARG A  89     2930   3149   3468    -32    -86      6       C  
ATOM    721  NE  ARG A  89     -49.068  39.639 -31.779  1.00 33.36           N  
ANISOU  721  NE  ARG A  89     3841   4154   4678   -185    140   -405       N  
ATOM    722  CZ  ARG A  89     -48.701  38.926 -30.717  1.00 23.92           C  
ANISOU  722  CZ  ARG A  89     2908   3152   3027    775    172    259       C  
ATOM    723  NH1 ARG A  89     -49.296  39.109 -29.543  1.00 35.24           N  
ANISOU  723  NH1 ARG A  89     4360   4222   4805   -119   -273     40       N  
ATOM    724  NH2 ARG A  89     -47.728  38.029 -30.830  1.00 36.99           N  
ANISOU  724  NH2 ARG A  89     4833   4893   4325   -426   -108     58       N  
ATOM    725  N   PHE A  90     -55.886  41.503 -31.500  1.00 15.41           N  
ANISOU  725  N   PHE A  90     1825   1744   2283    108    -42    131       N  
ATOM    726  CA  PHE A  90     -57.031  42.415 -31.414  1.00 14.80           C  
ANISOU  726  CA  PHE A  90     1754   1678   2191     79    -56    151       C  
ATOM    727  C   PHE A  90     -57.687  42.347 -30.050  1.00 14.82           C  
ANISOU  727  C   PHE A  90     1834   1665   2131     87    -67    165       C  
ATOM    728  O   PHE A  90     -57.514  41.377 -29.291  1.00 14.60           O  
ANISOU  728  O   PHE A  90     1844   1592   2108     91    -56    277       O  
ATOM    729  CB  PHE A  90     -58.072  42.101 -32.505  1.00 15.06           C  
ANISOU  729  CB  PHE A  90     1802   1726   2193     36    -61    111       C  
ATOM    730  CG  PHE A  90     -58.575  40.688 -32.472  1.00 14.61           C  
ANISOU  730  CG  PHE A  90     1723   1772   2055      7   -109    125       C  
ATOM    731  CD1 PHE A  90     -59.710  40.357 -31.736  1.00 14.95           C  
ANISOU  731  CD1 PHE A  90     1652   1975   2051     44   -138     93       C  
ATOM    732  CD2 PHE A  90     -57.892  39.684 -33.147  1.00 15.53           C  
ANISOU  732  CD2 PHE A  90     1897   1941   2061     15    -74     24       C  
ATOM    733  CE1 PHE A  90     -60.176  39.041 -31.690  1.00 14.97           C  
ANISOU  733  CE1 PHE A  90     1646   1903   2137     66    -97    -17       C  
ATOM    734  CE2 PHE A  90     -58.337  38.366 -33.109  1.00 16.13           C  
ANISOU  734  CE2 PHE A  90     1995   1995   2136    -48    -53     20       C  
ATOM    735  CZ  PHE A  90     -59.480  38.035 -32.379  1.00 15.42           C  
ANISOU  735  CZ  PHE A  90     1831   1871   2155     72    -83     50       C  
ATOM    736  N   THR A  91     -58.461  43.383 -29.761  1.00 15.03           N  
ANISOU  736  N   THR A  91     1786   1720   2205     80    -62    151       N  
ATOM    737  CA  THR A  91     -59.307  43.449 -28.585  1.00 15.51           C  
ANISOU  737  CA  THR A  91     1849   1826   2219     71    -78    160       C  
ATOM    738  C   THR A  91     -60.738  43.113 -28.987  1.00 15.50           C  
ANISOU  738  C   THR A  91     1848   1845   2197     57   -111    188       C  
ATOM    739  O   THR A  91     -61.329  43.780 -29.834  1.00 16.29           O  
ANISOU  739  O   THR A  91     2020   1942   2226    102   -196    300       O  
ATOM    740  CB  THR A  91     -59.267  44.850 -27.961  1.00 16.02           C  
ANISOU  740  CB  THR A  91     1869   1936   2282     28    -65     92       C  
ATOM    741  OG1 THR A  91     -57.909  45.213 -27.701  1.00 17.74           O  
ANISOU  741  OG1 THR A  91     2095   1994   2649   -122    -57    102       O  
ATOM    742  CG2 THR A  91     -60.051  44.887 -26.667  1.00 16.98           C  
ANISOU  742  CG2 THR A  91     2165   2005   2280    -20     12     91       C  
ATOM    743  N   LEU A  92     -61.288  42.076 -28.372  1.00 15.00           N  
ANISOU  743  N   LEU A  92     1802   1763   2132     57    -98    156       N  
ATOM    744  CA  LEU A  92     -62.673  41.677 -28.571  1.00 15.08           C  
ANISOU  744  CA  LEU A  92     1838   1757   2134     35    -61    107       C  
ATOM    745  C   LEU A  92     -63.525  42.199 -27.417  1.00 14.50           C  
ANISOU  745  C   LEU A  92     1766   1690   2053     86    -74    118       C  
ATOM    746  O   LEU A  92     -63.184  41.976 -26.251  1.00 14.85           O  
ANISOU  746  O   LEU A  92     1765   1772   2104    162   -119     97       O  
ATOM    747  CB  LEU A  92     -62.759  40.146 -28.635  1.00 15.86           C  
ANISOU  747  CB  LEU A  92     1951   1845   2229     30    -55     97       C  
ATOM    748  CG  LEU A  92     -64.142  39.514 -28.506  1.00 15.89           C  
ANISOU  748  CG  LEU A  92     1955   1782   2297    -15   -117     55       C  
ATOM    749  CD1 LEU A  92     -64.995  39.798 -29.753  1.00 17.34           C  
ANISOU  749  CD1 LEU A  92     2203   2102   2282    -84   -160      0       C  
ATOM    750  CD2 LEU A  92     -64.023  38.017 -28.264  1.00 17.98           C  
ANISOU  750  CD2 LEU A  92     2334   1905   2592   -101    -43     46       C  
ATOM    751  N   LYS A  93     -64.614  42.904 -27.738  1.00 14.28           N  
ANISOU  751  N   LYS A  93     1681   1732   2011     66    -71    164       N  
ATOM    752  CA ALYS A  93     -65.588  43.322 -26.737  0.50 14.24           C  
ANISOU  752  CA ALYS A  93     1708   1729   1974     53    -94    123       C  
ATOM    753  CA BLYS A  93     -65.585  43.295 -26.719  0.50 14.34           C  
ANISOU  753  CA BLYS A  93     1722   1752   1974     56    -90    122       C  
ATOM    754  C   LYS A  93     -66.957  42.719 -27.045  1.00 14.19           C  
ANISOU  754  C   LYS A  93     1693   1771   1926     43   -106    112       C  
ATOM    755  O   LYS A  93     -67.512  42.943 -28.131  1.00 14.69           O  
ANISOU  755  O   LYS A  93     1638   1990   1953     99   -190    196       O  
ATOM    756  CB ALYS A  93     -65.677  44.848 -26.656  0.50 14.67           C  
ANISOU  756  CB ALYS A  93     1793   1757   2023     34    -94    109       C  
ATOM    757  CB BLYS A  93     -65.652  44.817 -26.535  0.50 14.79           C  
ANISOU  757  CB BLYS A  93     1808   1795   2014     40    -90    106       C  
ATOM    758  CG ALYS A  93     -66.679  45.347 -25.641  0.50 15.31           C  
ANISOU  758  CG ALYS A  93     1877   1826   2112     15    -82     58       C  
ATOM    759  CG BLYS A  93     -66.572  45.259 -25.397  0.50 15.86           C  
ANISOU  759  CG BLYS A  93     1919   1930   2174     50    -64     74       C  
ATOM    760  CD ALYS A  93     -66.679  46.863 -25.588  0.50 16.64           C  
ANISOU  760  CD ALYS A  93     2179   1874   2269      4    -34     61       C  
ATOM    761  CD BLYS A  93     -66.331  46.717 -24.994  0.50 17.84           C  
ANISOU  761  CD BLYS A  93     2280   2138   2359     -3    -16    -19       C  
ATOM    762  CE ALYS A  93     -67.511  47.380 -24.437  0.50 18.39           C  
ANISOU  762  CE ALYS A  93     2360   2163   2465     -7     36     49       C  
ATOM    763  CE BLYS A  93     -66.817  47.693 -26.054  0.50 19.55           C  
ANISOU  763  CE BLYS A  93     2465   2421   2542     54    -20     57       C  
ATOM    764  NZ ALYS A  93     -67.475  48.867 -24.387  0.50 19.12           N  
ANISOU  764  NZ ALYS A  93     2468   2126   2669     63      5     45       N  
ATOM    765  NZ BLYS A  93     -68.298  47.708 -26.162  0.50 20.55           N  
ANISOU  765  NZ BLYS A  93     2563   2623   2621    -35     25     10       N  
ATOM    766  N  AILE A  94     -67.478  41.972 -26.078  0.80 13.69           N  
ANISOU  766  N  AILE A  94     1564   1700   1937     39   -108    107       N  
ATOM    767  N  BILE A  94     -67.498  41.946 -26.111  0.20 13.76           N  
ANISOU  767  N  BILE A  94     1643   1714   1870     34    -88     84       N  
ATOM    768  CA AILE A  94     -68.800  41.345 -26.134  0.80 13.78           C  
ANISOU  768  CA AILE A  94     1634   1660   1939    -20    -60     57       C  
ATOM    769  CA BILE A  94     -68.851  41.412 -26.255  0.20 13.35           C  
ANISOU  769  CA BILE A  94     1641   1618   1812      7    -67     53       C  
ATOM    770  C  AILE A  94     -69.637  41.915 -24.997  0.80 13.64           C  
ANISOU  770  C  AILE A  94     1646   1601   1932    -13    -80     80       C  
ATOM    771  C  BILE A  94     -69.689  41.775 -25.041  0.20 13.42           C  
ANISOU  771  C  BILE A  94     1661   1583   1851      7    -74     58       C  
ATOM    772  O  AILE A  94     -69.161  41.995 -23.854  0.80 13.67           O  
ANISOU  772  O  AILE A  94     1678   1593   1922    -48    -69     85       O  
ATOM    773  O  BILE A  94     -69.274  41.574 -23.895  0.20 13.57           O  
ANISOU  773  O  BILE A  94     1715   1598   1843     -8    -74     46       O  
ATOM    774  CB AILE A  94     -68.690  39.797 -25.957  0.80 13.93           C  
ANISOU  774  CB AILE A  94     1600   1705   1988     -1    -61     18       C  
ATOM    775  CB BILE A  94     -68.870  39.880 -26.493  0.20 13.07           C  
ANISOU  775  CB BILE A  94     1587   1613   1764      5    -47     38       C  
ATOM    776  CG1AILE A  94     -67.926  39.149 -27.124  0.80 15.80           C  
ANISOU  776  CG1AILE A  94     1938   1966   2097    -41     -7    -53       C  
ATOM    777  CG1BILE A  94     -68.127  39.529 -27.781  0.20 12.75           C  
ANISOU  777  CG1BILE A  94     1625   1540   1678      9    -58     21       C  
ATOM    778  CG2AILE A  94     -70.063  39.136 -25.713  0.80 14.17           C  
ANISOU  778  CG2AILE A  94     1680   1683   2020    -55     36     71       C  
ATOM    779  CG2BILE A  94     -70.313  39.352 -26.568  0.20 12.81           C  
ANISOU  779  CG2BILE A  94     1576   1599   1690    -17    -26     37       C  
ATOM    780  CD1AILE A  94     -68.651  39.158 -28.450  0.80 16.95           C  
ANISOU  780  CD1AILE A  94     1968   2285   2187     45      3     83       C  
ATOM    781  CD1BILE A  94     -67.790  38.063 -27.907  0.20 12.41           C  
ANISOU  781  CD1BILE A  94     1560   1497   1659     10      0     -4       C  
ATOM    782  N   ILE A  95     -70.862  42.333 -25.317  1.00 13.45           N  
ANISOU  782  N   ILE A  95     1674   1493   1940     -4   -105     77       N  
ATOM    783  CA  ILE A  95     -71.847  42.631 -24.296  1.00 13.25           C  
ANISOU  783  CA  ILE A  95     1648   1415   1971     44   -133     77       C  
ATOM    784  C   ILE A  95     -73.005  41.666 -24.505  1.00 12.97           C  
ANISOU  784  C   ILE A  95     1611   1356   1960     54   -105     44       C  
ATOM    785  O   ILE A  95     -73.492  41.496 -25.633  1.00 13.02           O  
ANISOU  785  O   ILE A  95     1645   1355   1947    147   -207    177       O  
ATOM    786  CB  ILE A  95     -72.338  44.096 -24.329  1.00 13.73           C  
ANISOU  786  CB  ILE A  95     1739   1474   2001     -5   -110     55       C  
ATOM    787  CG1 ILE A  95     -71.147  45.054 -24.207  1.00 14.21           C  
ANISOU  787  CG1 ILE A  95     1869   1361   2167    -67    -45     82       C  
ATOM    788  CG2 ILE A  95     -73.368  44.346 -23.226  1.00 13.75           C  
ANISOU  788  CG2 ILE A  95     1766   1365   2090     32    -36     83       C  
ATOM    789  CD1 ILE A  95     -71.488  46.509 -24.436  1.00 17.22           C  
ANISOU  789  CD1 ILE A  95     2450   1626   2465    -31    -23    148       C  
ATOM    790  N   ASN A  96     -73.431  41.018 -23.427  1.00 12.41           N  
ANISOU  790  N   ASN A  96     1507   1242   1967    156   -169     64       N  
ATOM    791  CA  ASN A  96     -74.560  40.093 -23.485  1.00 12.40           C  
ANISOU  791  CA  ASN A  96     1464   1246   2001    130   -101     66       C  
ATOM    792  C   ASN A  96     -75.329  40.112 -22.179  1.00 12.78           C  
ANISOU  792  C   ASN A  96     1517   1320   2019    110   -138     51       C  
ATOM    793  O   ASN A  96     -74.818  40.583 -21.159  1.00 13.61           O  
ANISOU  793  O   ASN A  96     1542   1627   2002     44   -116     37       O  
ATOM    794  CB  ASN A  96     -74.108  38.672 -23.859  1.00 12.44           C  
ANISOU  794  CB  ASN A  96     1438   1276   2013    149   -109     87       C  
ATOM    795  CG  ASN A  96     -73.199  38.063 -22.810  1.00 12.54           C  
ANISOU  795  CG  ASN A  96     1402   1196   2166    195   -118     82       C  
ATOM    796  OD1 ASN A  96     -71.978  38.206 -22.866  1.00 15.60           O  
ANISOU  796  OD1 ASN A  96     1574   1782   2570    254   -150    307       O  
ATOM    797  ND2 ASN A  96     -73.797  37.413 -21.830  1.00 13.70           N  
ANISOU  797  ND2 ASN A  96     1616   1477   2111    260   -136    156       N  
ATOM    798  N   GLU A  97     -76.552  39.589 -22.220  1.00 13.37           N  
ANISOU  798  N   GLU A  97     1533   1435   2111     87    -85     51       N  
ATOM    799  CA  GLU A  97     -77.408  39.528 -21.042  1.00 13.87           C  
ANISOU  799  CA  GLU A  97     1589   1515   2164     63    -77     73       C  
ATOM    800  C   GLU A  97     -77.695  38.077 -20.665  1.00 13.62           C  
ANISOU  800  C   GLU A  97     1580   1454   2141    109    -80     23       C  
ATOM    801  O   GLU A  97     -77.790  37.198 -21.538  1.00 14.20           O  
ANISOU  801  O   GLU A  97     1688   1502   2203     62   -110     12       O  
ATOM    802  CB  GLU A  97     -78.718  40.287 -21.266  1.00 14.94           C  
ANISOU  802  CB  GLU A  97     1770   1625   2279    103   -120     56       C  
ATOM    803  CG  GLU A  97     -78.520  41.772 -21.518  1.00 18.47           C  
ANISOU  803  CG  GLU A  97     2361   1961   2694     84    -28     63       C  
ATOM    804  CD  GLU A  97     -79.812  42.500 -21.847  1.00 22.51           C  
ANISOU  804  CD  GLU A  97     2683   2668   3202    145    -69     61       C  
ATOM    805  OE1 GLU A  97     -80.898  41.873 -21.830  1.00 24.50           O  
ANISOU  805  OE1 GLU A  97     2859   2959   3490    148    -68     60       O  
ATOM    806  OE2 GLU A  97     -79.730  43.712 -22.130  1.00 25.73           O  
ANISOU  806  OE2 GLU A  97     3282   2919   3575    145     -9    127       O  
ATOM    807  N   ILE A  98     -77.826  37.847 -19.360  1.00 13.05           N  
ANISOU  807  N   ILE A  98     1511   1318   2127    135    -98    108       N  
ATOM    808  CA  ILE A  98     -78.190  36.534 -18.795  1.00 13.41           C  
ANISOU  808  CA  ILE A  98     1532   1436   2126     86    -57     91       C  
ATOM    809  C   ILE A  98     -79.192  36.748 -17.650  1.00 13.99           C  
ANISOU  809  C   ILE A  98     1538   1566   2210     54    -39     45       C  
ATOM    810  O   ILE A  98     -79.375  37.877 -17.187  1.00 14.05           O  
ANISOU  810  O   ILE A  98     1473   1565   2299     45     63     34       O  
ATOM    811  CB  ILE A  98     -76.929  35.756 -18.315  1.00 13.23           C  
ANISOU  811  CB  ILE A  98     1495   1468   2060     96    -51     83       C  
ATOM    812  CG1 ILE A  98     -76.213  36.520 -17.190  1.00 12.99           C  
ANISOU  812  CG1 ILE A  98     1453   1487   1995    228    -93     45       C  
ATOM    813  CG2 ILE A  98     -75.997  35.455 -19.513  1.00 12.77           C  
ANISOU  813  CG2 ILE A  98     1506   1237   2108    333    -57     57       C  
ATOM    814  CD1 ILE A  98     -74.869  35.919 -16.726  1.00 13.14           C  
ANISOU  814  CD1 ILE A  98     1432   1419   2139    257   -156     81       C  
ATOM    815  N   SER A  99     -79.822  35.671 -17.188  1.00 14.68           N  
ANISOU  815  N   SER A  99     1668   1659   2249     35     -1     69       N  
ATOM    816  CA  SER A  99     -80.884  35.760 -16.179  1.00 15.83           C  
ANISOU  816  CA  SER A  99     1793   1866   2355    -19     -5     35       C  
ATOM    817  C   SER A  99     -80.654  34.745 -15.056  1.00 15.49           C  
ANISOU  817  C   SER A  99     1764   1759   2359     -4    -12     47       C  
ATOM    818  O   SER A  99     -81.111  33.601 -15.146  1.00 16.40           O  
ANISOU  818  O   SER A  99     1988   1797   2443    -89    -30     55       O  
ATOM    819  CB  SER A  99     -82.272  35.572 -16.811  1.00 16.28           C  
ANISOU  819  CB  SER A  99     1786   2021   2378     32     10     31       C  
ATOM    820  OG  SER A  99     -83.297  35.744 -15.836  1.00 19.48           O  
ANISOU  820  OG  SER A  99     2224   2437   2737     39     92     32       O  
ATOM    821  N   PRO A 100     -79.913  35.140 -14.006  1.00 15.51           N  
ANISOU  821  N   PRO A 100     1821   1742   2326     -9     38     25       N  
ATOM    822  CA  PRO A 100     -79.645  34.202 -12.911  1.00 16.43           C  
ANISOU  822  CA  PRO A 100     1962   1866   2413     -3      0     43       C  
ATOM    823  C   PRO A 100     -80.885  33.554 -12.274  1.00 16.96           C  
ANISOU  823  C   PRO A 100     2033   1913   2496    -11     47     17       C  
ATOM    824  O   PRO A 100     -80.846  32.355 -11.963  1.00 17.83           O  
ANISOU  824  O   PRO A 100     2192   1967   2614    -53     49     23       O  
ATOM    825  CB  PRO A 100     -78.860  35.050 -11.905  1.00 16.18           C  
ANISOU  825  CB  PRO A 100     1901   1821   2424    -20     16     40       C  
ATOM    826  CG  PRO A 100     -78.174  36.087 -12.757  1.00 16.58           C  
ANISOU  826  CG  PRO A 100     2028   1951   2319     34      8    131       C  
ATOM    827  CD  PRO A 100     -79.201  36.420 -13.814  1.00 15.10           C  
ANISOU  827  CD  PRO A 100     1724   1673   2340     30    -40     28       C  
ATOM    828  N   ALA A 101     -81.971  34.311 -12.120  1.00 17.91           N  
ANISOU  828  N   ALA A 101     2082   2093   2628    -53     75      0       N  
ATOM    829  CA  ALA A 101     -83.211  33.791 -11.519  1.00 18.79           C  
ANISOU  829  CA  ALA A 101     2224   2167   2745    -51     77      0       C  
ATOM    830  C   ALA A 101     -83.815  32.609 -12.284  1.00 19.02           C  
ANISOU  830  C   ALA A 101     2254   2185   2785    -35     33      4       C  
ATOM    831  O   ALA A 101     -84.472  31.757 -11.679  1.00 20.62           O  
ANISOU  831  O   ALA A 101     2486   2398   2949    -95     98     50       O  
ATOM    832  CB  ALA A 101     -84.239  34.901 -11.382  1.00 19.22           C  
ANISOU  832  CB  ALA A 101     2236   2261   2803    -19     96    -19       C  
ATOM    833  N   ALA A 102     -83.594  32.571 -13.597  1.00 19.06           N  
ANISOU  833  N   ALA A 102     2271   2168   2802     -2    -39      0       N  
ATOM    834  CA  ALA A 102     -84.129  31.519 -14.469  1.00 19.32           C  
ANISOU  834  CA  ALA A 102     2334   2213   2790    -11    -65    -14       C  
ATOM    835  C   ALA A 102     -83.263  30.255 -14.497  1.00 19.07           C  
ANISOU  835  C   ALA A 102     2325   2163   2756    -16   -107      0       C  
ATOM    836  O   ALA A 102     -83.624  29.259 -15.123  1.00 19.57           O  
ANISOU  836  O   ALA A 102     2359   2172   2904     -8   -142     24       O  
ATOM    837  CB  ALA A 102     -84.296  32.057 -15.876  1.00 20.03           C  
ANISOU  837  CB  ALA A 102     2465   2301   2844     10    -75     -5       C  
ATOM    838  N   ASN A 103     -82.114  30.308 -13.834  1.00 18.18           N  
ANISOU  838  N   ASN A 103     2243   1987   2677    -17   -102     12       N  
ATOM    839  CA  ASN A 103     -81.131  29.237 -13.908  1.00 17.68           C  
ANISOU  839  CA  ASN A 103     2174   1954   2588    -24    -79     14       C  
ATOM    840  C   ASN A 103     -81.378  28.168 -12.843  1.00 17.21           C  
ANISOU  840  C   ASN A 103     2123   1885   2529    -46   -108     -3       C  
ATOM    841  O   ASN A 103     -80.784  28.200 -11.758  1.00 18.51           O  
ANISOU  841  O   ASN A 103     2349   2058   2624   -120   -154     27       O  
ATOM    842  CB  ASN A 103     -79.726  29.831 -13.779  1.00 18.06           C  
ANISOU  842  CB  ASN A 103     2245   1993   2624    -62    -72    -21       C  
ATOM    843  CG  ASN A 103     -78.634  28.862 -14.166  1.00 17.85           C  
ANISOU  843  CG  ASN A 103     2290   1927   2564      0    -64    -17       C  
ATOM    844  OD1 ASN A 103     -78.820  27.631 -14.174  1.00 19.13           O  
ANISOU  844  OD1 ASN A 103     2445   1920   2903     35    -90     12       O  
ATOM    845  ND2 ASN A 103     -77.473  29.408 -14.485  1.00 18.36           N  
ANISOU  845  ND2 ASN A 103     2336   1979   2661     92    -68    -64       N  
ATOM    846  N   THR A 104     -82.246  27.213 -13.163  1.00 15.95           N  
ANISOU  846  N   THR A 104     1845   1727   2487     11    -90     -5       N  
ATOM    847  CA  THR A 104     -82.527  26.091 -12.256  1.00 15.67           C  
ANISOU  847  CA  THR A 104     1746   1747   2461    -16    -94      0       C  
ATOM    848  C   THR A 104     -81.504  24.948 -12.372  1.00 14.73           C  
ANISOU  848  C   THR A 104     1673   1621   2302    -63   -136    -31       C  
ATOM    849  O   THR A 104     -81.446  24.081 -11.504  1.00 14.97           O  
ANISOU  849  O   THR A 104     1654   1619   2415   -110   -191    -54       O  
ATOM    850  CB  THR A 104     -83.957  25.531 -12.465  1.00 15.34           C  
ANISOU  850  CB  THR A 104     1636   1722   2470    107    -80    -14       C  
ATOM    851  OG1 THR A 104     -84.079  25.026 -13.798  1.00 16.58           O  
ANISOU  851  OG1 THR A 104     1694   1958   2646     40   -236     -8       O  
ATOM    852  CG2 THR A 104     -85.017  26.619 -12.230  1.00 16.03           C  
ANISOU  852  CG2 THR A 104     1742   1688   2659    127     41     46       C  
ATOM    853  N   ALA A 105     -80.714  24.950 -13.444  1.00 14.52           N  
ANISOU  853  N   ALA A 105     1674   1537   2306    -31   -130    -37       N  
ATOM    854  CA  ALA A 105     -79.676  23.929 -13.664  1.00 14.41           C  
ANISOU  854  CA  ALA A 105     1672   1534   2267     -8    -97    -37       C  
ATOM    855  C   ALA A 105     -78.446  24.116 -12.762  1.00 13.67           C  
ANISOU  855  C   ALA A 105     1611   1372   2210    -35    -96    -84       C  
ATOM    856  O   ALA A 105     -77.651  23.187 -12.590  1.00 13.92           O  
ANISOU  856  O   ALA A 105     1657   1333   2297    -75   -152    -80       O  
ATOM    857  CB  ALA A 105     -79.257  23.919 -15.118  1.00 15.36           C  
ANISOU  857  CB  ALA A 105     1861   1712   2262     34   -121    -18       C  
ATOM    858  N   LEU A 106     -78.285  25.325 -12.210  1.00 13.73           N  
ANISOU  858  N   LEU A 106     1643   1375   2196   -121    -88    -45       N  
ATOM    859  CA  LEU A 106     -77.192  25.667 -11.285  1.00 14.56           C  
ANISOU  859  CA  LEU A 106     1732   1612   2185    -35    -66      8       C  
ATOM    860  C   LEU A 106     -75.812  25.514 -11.954  1.00 14.82           C  
ANISOU  860  C   LEU A 106     1747   1677   2207    -50    -68      0       C  
ATOM    861  O   LEU A 106     -74.868  25.000 -11.339  1.00 15.06           O  
ANISOU  861  O   LEU A 106     1823   1635   2263     38    -70     44       O  
ATOM    862  CB  LEU A 106     -77.296  24.871  -9.958  1.00 14.68           C  
ANISOU  862  CB  LEU A 106     1699   1682   2194    -84    -46     26       C  
ATOM    863  CG  LEU A 106     -78.690  24.723  -9.313  1.00 14.26           C  
ANISOU  863  CG  LEU A 106     1695   1515   2206    -11      6     39       C  
ATOM    864  CD1 LEU A 106     -78.605  23.972  -7.976  1.00 15.84           C  
ANISOU  864  CD1 LEU A 106     1941   1774   2300     34    -15     78       C  
ATOM    865  CD2 LEU A 106     -79.409  26.077  -9.147  1.00 15.31           C  
ANISOU  865  CD2 LEU A 106     1959   1639   2217     45     62    -29       C  
ATOM    866  N   GLU A 107     -75.744  25.926 -13.225  1.00 15.60           N  
ANISOU  866  N   GLU A 107     1853   1757   2317    -83    -11     29       N  
ATOM    867  CA AGLU A 107     -74.494  25.979 -13.985  0.50 16.23           C  
ANISOU  867  CA AGLU A 107     1947   1868   2351     -1    -16     33       C  
ATOM    868  CA BGLU A 107     -74.511  25.962 -14.013  0.50 16.23           C  
ANISOU  868  CA BGLU A 107     1947   1869   2348      2    -17     27       C  
ATOM    869  C   GLU A 107     -74.422  27.346 -14.654  1.00 15.99           C  
ANISOU  869  C   GLU A 107     1887   1821   2366     23    -52     62       C  
ATOM    870  O   GLU A 107     -75.372  27.790 -15.296  1.00 17.25           O  
ANISOU  870  O   GLU A 107     1960   2058   2535     91   -106    102       O  
ATOM    871  CB AGLU A 107     -74.402  24.855 -15.030  0.50 17.07           C  
ANISOU  871  CB AGLU A 107     2079   2002   2404    -38      0     10       C  
ATOM    872  CB BGLU A 107     -74.512  24.863 -15.090  0.50 17.10           C  
ANISOU  872  CB BGLU A 107     2080   2010   2406    -42     14      7       C  
ATOM    873  CG AGLU A 107     -72.993  24.700 -15.626  0.50 18.62           C  
ANISOU  873  CG AGLU A 107     2277   2268   2529    -11     53     21       C  
ATOM    874  CG BGLU A 107     -75.722  24.872 -16.030  0.50 19.15           C  
ANISOU  874  CG BGLU A 107     2327   2344   2605      6      0     54       C  
ATOM    875  CD AGLU A 107     -72.870  23.559 -16.625  0.50 20.34           C  
ANISOU  875  CD AGLU A 107     2537   2515   2673     28     37    -27       C  
ATOM    876  CD BGLU A 107     -75.500  24.097 -17.325  0.50 19.03           C  
ANISOU  876  CD BGLU A 107     2116   2566   2546     28    -51    -94       C  
ATOM    877  OE1AGLU A 107     -73.372  23.694 -17.760  0.50 22.06           O  
ANISOU  877  OE1AGLU A 107     2736   2832   2811     35    -13     -1       O  
ATOM    878  OE1BGLU A 107     -74.359  23.680 -17.607  0.50 22.46           O  
ANISOU  878  OE1BGLU A 107     2921   2743   2867   -119     -9    -14       O  
ATOM    879  OE2AGLU A 107     -72.244  22.533 -16.286  0.50 20.84           O  
ANISOU  879  OE2AGLU A 107     2633   2518   2766     -5      2      3       O  
ATOM    880  OE2BGLU A 107     -76.478  23.911 -18.071  0.50 22.90           O  
ANISOU  880  OE2BGLU A 107     3018   2755   2927    -62     24    -12       O  
ATOM    881  N   GLY A 108     -73.283  28.014 -14.499  1.00 14.35           N  
ANISOU  881  N   GLY A 108     1725   1519   2208     28    -76     77       N  
ATOM    882  CA  GLY A 108     -73.131  29.418 -14.896  1.00 13.67           C  
ANISOU  882  CA  GLY A 108     1678   1427   2087     56   -108     37       C  
ATOM    883  C   GLY A 108     -73.416  30.292 -13.687  1.00 13.45           C  
ANISOU  883  C   GLY A 108     1633   1410   2067     60    -93     35       C  
ATOM    884  O   GLY A 108     -73.050  29.943 -12.561  1.00 13.63           O  
ANISOU  884  O   GLY A 108     1732   1369   2076     64   -131    -33       O  
ATOM    885  N   LEU A 109     -74.055  31.435 -13.916  1.00 12.93           N  
ANISOU  885  N   LEU A 109     1564   1296   2052     28   -105    -24       N  
ATOM    886  CA  LEU A 109     -74.404  32.354 -12.828  1.00 12.49           C  
ANISOU  886  CA  LEU A 109     1530   1146   2069    -19    -84      0       C  
ATOM    887  C   LEU A 109     -75.840  32.072 -12.385  1.00 12.17           C  
ANISOU  887  C   LEU A 109     1447   1109   2068    -40   -123    -23       C  
ATOM    888  O   LEU A 109     -76.787  32.156 -13.191  1.00 12.84           O  
ANISOU  888  O   LEU A 109     1400   1365   2114    -18   -202     40       O  
ATOM    889  CB  LEU A 109     -74.224  33.812 -13.272  1.00 12.91           C  
ANISOU  889  CB  LEU A 109     1571   1215   2117    -57   -115     12       C  
ATOM    890  CG  LEU A 109     -74.599  34.912 -12.265  1.00 14.00           C  
ANISOU  890  CG  LEU A 109     1916   1234   2168     -2    -74     44       C  
ATOM    891  CD1 LEU A 109     -73.701  34.881 -11.027  1.00 13.30           C  
ANISOU  891  CD1 LEU A 109     1692   1102   2256    144   -116    -48       C  
ATOM    892  CD2 LEU A 109     -74.545  36.290 -12.923  1.00 14.81           C  
ANISOU  892  CD2 LEU A 109     2006   1310   2308     -4    -20     85       C  
ATOM    893  N   TYR A 110     -76.017  31.791 -11.101  1.00 11.44           N  
ANISOU  893  N   TYR A 110     1339    952   2053    -30   -101    -17       N  
ATOM    894  CA  TYR A 110     -77.337  31.390 -10.585  1.00 12.17           C  
ANISOU  894  CA  TYR A 110     1462   1097   2062    -33      7    -17       C  
ATOM    895  C   TYR A 110     -77.614  31.943  -9.192  1.00 12.95           C  
ANISOU  895  C   TYR A 110     1552   1204   2164    -13    -36    -76       C  
ATOM    896  O   TYR A 110     -76.755  32.564  -8.584  1.00 13.20           O  
ANISOU  896  O   TYR A 110     1443   1384   2186      9    -73   -153       O  
ATOM    897  CB  TYR A 110     -77.522  29.864 -10.637  1.00 12.53           C  
ANISOU  897  CB  TYR A 110     1523   1151   2086    -63    -12    -14       C  
ATOM    898  CG  TYR A 110     -76.674  29.056  -9.682  1.00 12.69           C  
ANISOU  898  CG  TYR A 110     1499   1254   2067     20     38    -21       C  
ATOM    899  CD1 TYR A 110     -77.158  28.706  -8.423  1.00 13.75           C  
ANISOU  899  CD1 TYR A 110     1576   1539   2109    -91     75      1       C  
ATOM    900  CD2 TYR A 110     -75.404  28.590 -10.053  1.00 12.01           C  
ANISOU  900  CD2 TYR A 110     1307   1286   1970     13     15     20       C  
ATOM    901  CE1 TYR A 110     -76.401  27.922  -7.541  1.00 13.37           C  
ANISOU  901  CE1 TYR A 110     1548   1363   2167    -50    102     35       C  
ATOM    902  CE2 TYR A 110     -74.632  27.801  -9.175  1.00 13.73           C  
ANISOU  902  CE2 TYR A 110     1573   1496   2145     48    -51     59       C  
ATOM    903  CZ  TYR A 110     -75.143  27.477  -7.920  1.00 13.83           C  
ANISOU  903  CZ  TYR A 110     1531   1583   2139     57     -9     91       C  
ATOM    904  OH  TYR A 110     -74.431  26.672  -7.051  1.00 15.03           O  
ANISOU  904  OH  TYR A 110     1806   1618   2284     84    -90     62       O  
ATOM    905  N   GLN A 111     -78.823  31.703  -8.700  1.00 14.04           N  
ANISOU  905  N   GLN A 111     1618   1433   2282     19     13   -107       N  
ATOM    906  CA  GLN A 111     -79.251  32.177  -7.397  1.00 15.37           C  
ANISOU  906  CA  GLN A 111     1697   1766   2377    -29     32    -85       C  
ATOM    907  C   GLN A 111     -79.229  31.016  -6.409  1.00 15.20           C  
ANISOU  907  C   GLN A 111     1704   1685   2385    -28     64    -99       C  
ATOM    908  O   GLN A 111     -79.747  29.940  -6.709  1.00 16.61           O  
ANISOU  908  O   GLN A 111     1916   1807   2585   -175     60   -139       O  
ATOM    909  CB  GLN A 111     -80.668  32.730  -7.513  1.00 16.59           C  
ANISOU  909  CB  GLN A 111     1849   1933   2519     78      3    -81       C  
ATOM    910  CG  GLN A 111     -81.082  33.748  -6.492  1.00 20.03           C  
ANISOU  910  CG  GLN A 111     2388   2407   2814      5      0   -115       C  
ATOM    911  CD  GLN A 111     -82.329  34.505  -6.933  1.00 23.49           C  
ANISOU  911  CD  GLN A 111     2672   2925   3326    112    -24    -67       C  
ATOM    912  OE1 GLN A 111     -83.188  33.971  -7.651  1.00 25.98           O  
ANISOU  912  OE1 GLN A 111     2959   3223   3689    128    -91    -92       O  
ATOM    913  NE2 GLN A 111     -82.427  35.753  -6.519  1.00 24.52           N  
ANISOU  913  NE2 GLN A 111     2948   2895   3474     11     46    -43       N  
ATOM    914  N   SER A 112     -78.629  31.237  -5.246  1.00 15.28           N  
ANISOU  914  N   SER A 112     1672   1752   2379    -48     79    -53       N  
ATOM    915  CA  SER A 112     -78.648  30.290  -4.135  1.00 15.51           C  
ANISOU  915  CA  SER A 112     1738   1758   2396    -49     32    -87       C  
ATOM    916  C   SER A 112     -79.237  31.037  -2.946  1.00 15.85           C  
ANISOU  916  C   SER A 112     1786   1829   2407    -30     74    -93       C  
ATOM    917  O   SER A 112     -78.555  31.839  -2.296  1.00 15.40           O  
ANISOU  917  O   SER A 112     1717   1695   2439    -31     98   -146       O  
ATOM    918  CB  SER A 112     -77.239  29.769  -3.818  1.00 15.76           C  
ANISOU  918  CB  SER A 112     1760   1808   2419    -78     14   -105       C  
ATOM    919  OG  SER A 112     -77.282  28.821  -2.762  1.00 16.02           O  
ANISOU  919  OG  SER A 112     1677   1787   2621     -5    -75    -87       O  
ATOM    920  N   GLY A 113     -80.517  30.794  -2.683  1.00 16.60           N  
ANISOU  920  N   GLY A 113     1890   1929   2487      7    144    -71       N  
ATOM    921  CA  GLY A 113     -81.261  31.601  -1.707  1.00 17.78           C  
ANISOU  921  CA  GLY A 113     2092   2079   2583     52    155    -99       C  
ATOM    922  C   GLY A 113     -81.291  33.050  -2.171  1.00 18.25           C  
ANISOU  922  C   GLY A 113     2105   2195   2631     30    142    -46       C  
ATOM    923  O   GLY A 113     -81.766  33.345  -3.260  1.00 19.17           O  
ANISOU  923  O   GLY A 113     2249   2255   2779     55    111    -71       O  
ATOM    924  N   ASP A 114     -80.738  33.944  -1.360  1.00 18.82           N  
ANISOU  924  N   ASP A 114     2173   2252   2725    -13    156    -62       N  
ATOM    925  CA  ASP A 114     -80.651  35.368  -1.717  1.00 19.53           C  
ANISOU  925  CA  ASP A 114     2286   2325   2806    -13    132    -42       C  
ATOM    926  C   ASP A 114     -79.328  35.745  -2.404  1.00 18.70           C  
ANISOU  926  C   ASP A 114     2151   2202   2752    -11    113    -15       C  
ATOM    927  O   ASP A 114     -79.180  36.866  -2.909  1.00 19.92           O  
ANISOU  927  O   ASP A 114     2269   2290   3010     21    132    -15       O  
ATOM    928  CB  ASP A 114     -80.845  36.246  -0.475  1.00 20.73           C  
ANISOU  928  CB  ASP A 114     2496   2489   2889    -13    141    -64       C  
ATOM    929  CG  ASP A 114     -82.243  36.135   0.110  1.00 23.40           C  
ANISOU  929  CG  ASP A 114     2799   2923   3169     16    134    -51       C  
ATOM    930  OD1 ASP A 114     -83.222  36.088  -0.666  1.00 25.81           O  
ANISOU  930  OD1 ASP A 114     2940   3254   3611     47     36    -74       O  
ATOM    931  OD2 ASP A 114     -82.353  36.101   1.350  1.00 27.27           O  
ANISOU  931  OD2 ASP A 114     3486   3481   3393     15    144     33       O  
ATOM    932  N   ALA A 115     -78.372  34.819  -2.405  1.00 16.98           N  
ANISOU  932  N   ALA A 115     1904   1999   2548    -80     91    -44       N  
ATOM    933  CA  ALA A 115     -77.047  35.056  -2.966  1.00 15.74           C  
ANISOU  933  CA  ALA A 115     1731   1868   2380    -54     18    -80       C  
ATOM    934  C   ALA A 115     -77.035  34.767  -4.462  1.00 14.32           C  
ANISOU  934  C   ALA A 115     1525   1668   2246    -82      7    -82       C  
ATOM    935  O   ALA A 115     -77.851  33.974  -4.957  1.00 14.56           O  
ANISOU  935  O   ALA A 115     1517   1650   2362   -183     15   -153       O  
ATOM    936  CB  ALA A 115     -76.021  34.187  -2.253  1.00 16.05           C  
ANISOU  936  CB  ALA A 115     1814   1944   2340    -92    -38    -37       C  
ATOM    937  N   LEU A 116     -76.115  35.410  -5.178  1.00 13.47           N  
ANISOU  937  N   LEU A 116     1349   1581   2186    -10    -18   -100       N  
ATOM    938  CA  LEU A 116     -75.777  35.030  -6.539  1.00 13.10           C  
ANISOU  938  CA  LEU A 116     1313   1482   2179     -3    -70    -59       C  
ATOM    939  C   LEU A 116     -74.391  34.403  -6.508  1.00 12.47           C  
ANISOU  939  C   LEU A 116     1239   1325   2172      1    -88   -122       C  
ATOM    940  O   LEU A 116     -73.484  34.876  -5.816  1.00 12.66           O  
ANISOU  940  O   LEU A 116     1148   1372   2290    -40    -75   -179       O  
ATOM    941  CB  LEU A 116     -75.771  36.241  -7.473  1.00 13.36           C  
ANISOU  941  CB  LEU A 116     1365   1521   2188     57    -82    -21       C  
ATOM    942  CG  LEU A 116     -77.123  36.945  -7.659  1.00 13.85           C  
ANISOU  942  CG  LEU A 116     1380   1554   2328     66   -100      4       C  
ATOM    943  CD1 LEU A 116     -76.954  38.210  -8.447  1.00 16.81           C  
ANISOU  943  CD1 LEU A 116     2061   1899   2425    -11    -99    117       C  
ATOM    944  CD2 LEU A 116     -78.142  36.035  -8.343  1.00 16.89           C  
ANISOU  944  CD2 LEU A 116     1856   1882   2676    -29   -171    -77       C  
ATOM    945  N   CYS A 117     -74.229  33.316  -7.248  1.00 11.77           N  
ANISOU  945  N   CYS A 117     1170   1166   2133     81    -23    -69       N  
ATOM    946  CA  CYS A 117     -72.960  32.603  -7.278  1.00 12.17           C  
ANISOU  946  CA  CYS A 117     1278   1219   2124     24    -41    -49       C  
ATOM    947  C   CYS A 117     -72.807  31.889  -8.604  1.00 12.27           C  
ANISOU  947  C   CYS A 117     1284   1322   2056     32    -25    -48       C  
ATOM    948  O   CYS A 117     -73.780  31.714  -9.350  1.00 12.45           O  
ANISOU  948  O   CYS A 117     1217   1352   2161     45    -62   -106       O  
ATOM    949  CB  CYS A 117     -72.847  31.643  -6.088  1.00 12.42           C  
ANISOU  949  CB  CYS A 117     1389   1278   2051     64    -22    -43       C  
ATOM    950  SG  CYS A 117     -74.094  30.364  -6.013  1.00 16.56           S  
ANISOU  950  SG  CYS A 117     2010   1615   2666   -196     86    135       S  
ATOM    951  N   THR A 118     -71.582  31.478  -8.894  1.00 11.72           N  
ANISOU  951  N   THR A 118     1255   1158   2038     50     -7    -95       N  
ATOM    952  CA  THR A 118     -71.278  30.802 -10.146  1.00 11.61           C  
ANISOU  952  CA  THR A 118     1301   1132   1977     15      1     15       C  
ATOM    953  C   THR A 118     -70.823  29.357  -9.930  1.00 11.49           C  
ANISOU  953  C   THR A 118     1305   1131   1930     38    -48     17       C  
ATOM    954  O   THR A 118     -70.317  28.992  -8.861  1.00 11.81           O  
ANISOU  954  O   THR A 118     1313   1283   1889     36    -58    -28       O  
ATOM    955  CB  THR A 118     -70.159  31.542 -10.896  1.00 11.29           C  
ANISOU  955  CB  THR A 118     1260    990   2038    -44    -18     61       C  
ATOM    956  OG1 THR A 118     -69.006  31.641 -10.046  1.00 12.93           O  
ANISOU  956  OG1 THR A 118     1282   1256   2372   -161    -15    -46       O  
ATOM    957  CG2 THR A 118     -70.600  32.950 -11.327  1.00 12.79           C  
ANISOU  957  CG2 THR A 118     1525   1169   2163     25     70     77       C  
ATOM    958  N   GLN A 119     -71.022  28.550 -10.966  1.00 11.40           N  
ANISOU  958  N   GLN A 119     1366   1030   1933     61     -4    -11       N  
ATOM    959  CA  GLN A 119     -70.364  27.255 -11.119  1.00 11.08           C  
ANISOU  959  CA  GLN A 119     1417    860   1929      0    -55     13       C  
ATOM    960  C   GLN A 119     -69.989  27.128 -12.587  1.00 11.62           C  
ANISOU  960  C   GLN A 119     1474    983   1958     20    -65    -31       C  
ATOM    961  O   GLN A 119     -70.870  27.047 -13.456  1.00 12.13           O  
ANISOU  961  O   GLN A 119     1550   1085   1974     36   -133    -76       O  
ATOM    962  CB  GLN A 119     -71.245  26.072 -10.675  1.00 11.48           C  
ANISOU  962  CB  GLN A 119     1416   1032   1912     34    -20     83       C  
ATOM    963  CG  GLN A 119     -70.556  24.700 -10.885  1.00 12.41           C  
ANISOU  963  CG  GLN A 119     1517   1153   2044    -15     58      6       C  
ATOM    964  CD  GLN A 119     -69.155  24.650 -10.266  1.00 11.66           C  
ANISOU  964  CD  GLN A 119     1436   1147   1847     94     92    134       C  
ATOM    965  OE1 GLN A 119     -68.963  25.019  -9.108  1.00 12.91           O  
ANISOU  965  OE1 GLN A 119     1622   1095   2187      8      9    -15       O  
ATOM    966  NE2 GLN A 119     -68.169  24.189 -11.040  1.00 12.32           N  
ANISOU  966  NE2 GLN A 119     1542   1209   1928     77    137     66       N  
ATOM    967  N   CYS A 120     -68.684  27.143 -12.860  1.00 11.03           N  
ANISOU  967  N   CYS A 120     1402    833   1957     68    -38    -31       N  
ATOM    968  CA  CYS A 120     -68.176  27.144 -14.241  1.00 11.43           C  
ANISOU  968  CA  CYS A 120     1471    914   1958    -23    -59     21       C  
ATOM    969  C   CYS A 120     -67.586  25.811 -14.705  1.00 11.57           C  
ANISOU  969  C   CYS A 120     1471   1093   1829     33   -100    -15       C  
ATOM    970  O   CYS A 120     -67.567  25.532 -15.901  1.00 12.43           O  
ANISOU  970  O   CYS A 120     1706   1169   1847     83    -96   -103       O  
ATOM    971  CB  CYS A 120     -67.193  28.312 -14.484  1.00 11.40           C  
ANISOU  971  CB  CYS A 120     1490    870   1971    -33    -69    -27       C  
ATOM    972  SG  CYS A 120     -67.959  29.918 -14.305  1.00 13.13           S  
ANISOU  972  SG  CYS A 120     1701    856   2430     88    -85     28       S  
ATOM    973  N   GLU A 121     -67.083  24.986 -13.791  1.00 12.03           N  
ANISOU  973  N   GLU A 121     1550   1138   1881    117    -66     29       N  
ATOM    974  CA  GLU A 121     -66.605  23.661 -14.238  1.00 11.69           C  
ANISOU  974  CA  GLU A 121     1468   1128   1845     65   -102      8       C  
ATOM    975  C   GLU A 121     -67.800  22.772 -14.569  1.00 12.08           C  
ANISOU  975  C   GLU A 121     1516   1147   1925     75    -53     81       C  
ATOM    976  O   GLU A 121     -68.754  22.766 -13.795  1.00 12.88           O  
ANISOU  976  O   GLU A 121     1509   1292   2089     17     22     50       O  
ATOM    977  CB  GLU A 121     -65.731  22.984 -13.182  1.00 11.94           C  
ANISOU  977  CB  GLU A 121     1352   1330   1855     -4   -130    -54       C  
ATOM    978  CG  GLU A 121     -64.977  21.798 -13.773  1.00 11.94           C  
ANISOU  978  CG  GLU A 121     1473   1274   1787     93   -211   -109       C  
ATOM    979  CD  GLU A 121     -64.065  21.083 -12.793  1.00 11.94           C  
ANISOU  979  CD  GLU A 121     1431   1250   1855     95   -205   -102       C  
ATOM    980  OE1 GLU A 121     -63.918  21.559 -11.651  1.00 13.13           O  
ANISOU  980  OE1 GLU A 121     1757   1258   1974    311   -142   -113       O  
ATOM    981  OE2 GLU A 121     -63.483  20.048 -13.188  1.00 12.12           O  
ANISOU  981  OE2 GLU A 121     1374    933   2295   -116   -236     -2       O  
ATOM    982  N   ALA A 122     -67.776  22.017 -15.672  1.00 12.58           N  
ANISOU  982  N   ALA A 122     1571   1273   1937     31   -108     91       N  
ATOM    983  CA  ALA A 122     -66.718  22.007 -16.692  1.00 12.77           C  
ANISOU  983  CA  ALA A 122     1771   1177   1902     49    -52     20       C  
ATOM    984  C   ALA A 122     -66.870  23.127 -17.738  1.00 12.75           C  
ANISOU  984  C   ALA A 122     1740   1203   1899    -20    -98     42       C  
ATOM    985  O   ALA A 122     -65.896  23.814 -18.065  1.00 13.01           O  
ANISOU  985  O   ALA A 122     1689   1252   2000     -4    -33     52       O  
ATOM    986  CB  ALA A 122     -66.659  20.649 -17.387  1.00 13.53           C  
ANISOU  986  CB  ALA A 122     1851   1288   1999     92   -149     -1       C  
ATOM    987  N   GLU A 123     -68.085  23.311 -18.242  1.00 12.68           N  
ANISOU  987  N   GLU A 123     1741   1180   1895      1    -74     16       N  
ATOM    988  CA  GLU A 123     -68.344  24.193 -19.382  1.00 13.68           C  
ANISOU  988  CA  GLU A 123     1808   1372   2014    -10    -92     41       C  
ATOM    989  C   GLU A 123     -69.480  25.168 -19.058  1.00 13.16           C  
ANISOU  989  C   GLU A 123     1678   1335   1985    -44    -63    116       C  
ATOM    990  O   GLU A 123     -70.393  25.399 -19.866  1.00 13.68           O  
ANISOU  990  O   GLU A 123     1623   1476   2096   -114   -126    104       O  
ATOM    991  CB  GLU A 123     -68.617  23.359 -20.652  1.00 14.27           C  
ANISOU  991  CB  GLU A 123     1892   1471   2057     26    -76     21       C  
ATOM    992  CG  GLU A 123     -67.393  22.548 -21.088  1.00 16.65           C  
ANISOU  992  CG  GLU A 123     2297   1721   2306     91     19    -57       C  
ATOM    993  CD  GLU A 123     -67.661  21.542 -22.193  1.00 19.44           C  
ANISOU  993  CD  GLU A 123     2585   2164   2637    -13    -52   -145       C  
ATOM    994  OE1 GLU A 123     -68.779  20.979 -22.252  1.00 22.59           O  
ANISOU  994  OE1 GLU A 123     2746   2671   3166     11    -83   -241       O  
ATOM    995  OE2 GLU A 123     -66.721  21.291 -22.976  1.00 19.81           O  
ANISOU  995  OE2 GLU A 123     2668   2051   2807     71    -30    -72       O  
ATOM    996  N   GLY A 124     -69.421  25.736 -17.858  1.00 12.52           N  
ANISOU  996  N   GLY A 124     1569   1156   2031   -156    -78     91       N  
ATOM    997  CA  GLY A 124     -70.419  26.688 -17.390  1.00 12.85           C  
ANISOU  997  CA  GLY A 124     1588   1234   2060    -84    -58     45       C  
ATOM    998  C   GLY A 124     -70.128  28.135 -17.750  1.00 11.99           C  
ANISOU  998  C   GLY A 124     1425   1115   2014    -49    -35     43       C  
ATOM    999  O   GLY A 124     -71.044  28.952 -17.798  1.00 12.52           O  
ANISOU  999  O   GLY A 124     1512   1156   2086     10    -23    102       O  
ATOM   1000  N   PHE A 125     -68.862  28.475 -17.991  1.00 11.77           N  
ANISOU 1000  N   PHE A 125     1366   1014   2091     23    -44     20       N  
ATOM   1001  CA  PHE A 125     -68.520  29.872 -18.273  1.00 11.08           C  
ANISOU 1001  CA  PHE A 125     1249    968   1991     -4    -83     15       C  
ATOM   1002  C   PHE A 125     -69.219  30.363 -19.546  1.00 10.90           C  
ANISOU 1002  C   PHE A 125     1207    997   1934     16    -68      9       C  
ATOM   1003  O   PHE A 125     -69.583  31.528 -19.639  1.00 11.36           O  
ANISOU 1003  O   PHE A 125     1260    971   2083     32    -40    -27       O  
ATOM   1004  CB  PHE A 125     -67.011  30.104 -18.361  1.00 11.43           C  
ANISOU 1004  CB  PHE A 125     1245   1036   2059     47   -148     87       C  
ATOM   1005  CG  PHE A 125     -66.619  31.561 -18.381  1.00 12.05           C  
ANISOU 1005  CG  PHE A 125     1332   1280   1965   -164   -111    100       C  
ATOM   1006  CD1 PHE A 125     -66.667  32.327 -17.213  1.00 13.11           C  
ANISOU 1006  CD1 PHE A 125     1580   1280   2118    -64     -2      6       C  
ATOM   1007  CD2 PHE A 125     -66.211  32.164 -19.567  1.00 13.89           C  
ANISOU 1007  CD2 PHE A 125     1585   1692   2000      3    -50    107       C  
ATOM   1008  CE1 PHE A 125     -66.276  33.688 -17.228  1.00 13.39           C  
ANISOU 1008  CE1 PHE A 125     1615   1409   2063   -163     43    153       C  
ATOM   1009  CE2 PHE A 125     -65.834  33.524 -19.605  1.00 13.39           C  
ANISOU 1009  CE2 PHE A 125     1424   1552   2109     39     54     60       C  
ATOM   1010  CZ  PHE A 125     -65.867  34.281 -18.433  1.00 13.68           C  
ANISOU 1010  CZ  PHE A 125     1599   1631   1968    -44      6    115       C  
ATOM   1011  N   ARG A 126     -69.416  29.476 -20.520  1.00 10.98           N  
ANISOU 1011  N   ARG A 126     1238   1079   1854    -33    -78     25       N  
ATOM   1012  CA  ARG A 126     -70.132  29.826 -21.753  1.00 11.39           C  
ANISOU 1012  CA  ARG A 126     1310   1115   1900    -43   -111    -29       C  
ATOM   1013  C   ARG A 126     -71.616  30.148 -21.530  1.00 11.14           C  
ANISOU 1013  C   ARG A 126     1319   1051   1863    -28   -115    -72       C  
ATOM   1014  O   ARG A 126     -72.270  30.666 -22.428  1.00 12.42           O  
ANISOU 1014  O   ARG A 126     1581   1242   1894   -115   -173    -43       O  
ATOM   1015  CB  ARG A 126     -70.001  28.704 -22.788  1.00 11.42           C  
ANISOU 1015  CB  ARG A 126     1402   1034   1904     24    -96    -18       C  
ATOM   1016  CG  ARG A 126     -70.761  27.426 -22.423  1.00 11.31           C  
ANISOU 1016  CG  ARG A 126     1440   1071   1784    -56    -94    -63       C  
ATOM   1017  CD  ARG A 126     -70.501  26.289 -23.402  1.00 12.89           C  
ANISOU 1017  CD  ARG A 126     1561   1348   1987     76    -53    -70       C  
ATOM   1018  NE  ARG A 126     -69.108  25.848 -23.369  1.00 13.22           N  
ANISOU 1018  NE  ARG A 126     1642   1228   2151     35     -2     67       N  
ATOM   1019  CZ  ARG A 126     -68.600  24.945 -24.202  1.00 13.68           C  
ANISOU 1019  CZ  ARG A 126     1644   1478   2076     57     -5    -91       C  
ATOM   1020  NH1 ARG A 126     -69.373  24.395 -25.136  1.00 15.30           N  
ANISOU 1020  NH1 ARG A 126     1867   1699   2245     53   -103   -171       N  
ATOM   1021  NH2 ARG A 126     -67.330  24.570 -24.090  1.00 14.15           N  
ANISOU 1021  NH2 ARG A 126     1684   1329   2363    -12    -59    -26       N  
ATOM   1022  N   HIS A 127     -72.135  29.853 -20.340  1.00 11.10           N  
ANISOU 1022  N   HIS A 127     1177   1092   1948   -106    -72    -17       N  
ATOM   1023  CA  HIS A 127     -73.474  30.313 -19.933  1.00 11.81           C  
ANISOU 1023  CA  HIS A 127     1293   1240   1954     26    -46      8       C  
ATOM   1024  C   HIS A 127     -73.458  31.741 -19.356  1.00 12.32           C  
ANISOU 1024  C   HIS A 127     1363   1346   1969     35    -45    -24       C  
ATOM   1025  O   HIS A 127     -74.503  32.282 -18.989  1.00 13.09           O  
ANISOU 1025  O   HIS A 127     1450   1396   2125    143    -62     -9       O  
ATOM   1026  CB  HIS A 127     -74.075  29.342 -18.916  1.00 12.56           C  
ANISOU 1026  CB  HIS A 127     1389   1322   2058    -25    -51     23       C  
ATOM   1027  CG  HIS A 127     -74.372  27.990 -19.483  1.00 13.35           C  
ANISOU 1027  CG  HIS A 127     1538   1401   2132    -11    -62     79       C  
ATOM   1028  ND1 HIS A 127     -75.645  27.589 -19.822  1.00 16.28           N  
ANISOU 1028  ND1 HIS A 127     1867   1752   2565    -95   -108    -64       N  
ATOM   1029  CD2 HIS A 127     -73.553  26.960 -19.802  1.00 14.91           C  
ANISOU 1029  CD2 HIS A 127     1893   1438   2334    -15    -43      5       C  
ATOM   1030  CE1 HIS A 127     -75.603  26.358 -20.302  1.00 16.92           C  
ANISOU 1030  CE1 HIS A 127     2125   1708   2595    -89    -29     -8       C  
ATOM   1031  NE2 HIS A 127     -74.345  25.957 -20.305  1.00 16.93           N  
ANISOU 1031  NE2 HIS A 127     2057   1750   2625   -174   -143     23       N  
ATOM   1032  N   ILE A 128     -72.263  32.318 -19.266  1.00 12.42           N  
ANISOU 1032  N   ILE A 128     1459   1274   1986      7   -132     -1       N  
ATOM   1033  CA  ILE A 128     -72.060  33.677 -18.761  1.00 12.50           C  
ANISOU 1033  CA  ILE A 128     1492   1290   1966     68   -117      2       C  
ATOM   1034  C   ILE A 128     -71.713  34.658 -19.899  1.00 12.40           C  
ANISOU 1034  C   ILE A 128     1463   1269   1977     91    -99     56       C  
ATOM   1035  O   ILE A 128     -72.281  35.752 -19.972  1.00 12.57           O  
ANISOU 1035  O   ILE A 128     1426   1245   2106    216   -135    127       O  
ATOM   1036  CB  ILE A 128     -70.988  33.713 -17.636  1.00 12.21           C  
ANISOU 1036  CB  ILE A 128     1435   1246   1957     64   -127    -14       C  
ATOM   1037  CG1 ILE A 128     -71.431  32.848 -16.437  1.00 14.03           C  
ANISOU 1037  CG1 ILE A 128     1670   1646   2014     87    -97     63       C  
ATOM   1038  CG2 ILE A 128     -70.732  35.150 -17.194  1.00 12.91           C  
ANISOU 1038  CG2 ILE A 128     1823   1158   1922    107   -120     15       C  
ATOM   1039  CD1 ILE A 128     -70.399  32.711 -15.319  1.00 15.89           C  
ANISOU 1039  CD1 ILE A 128     1943   2014   2079    -54   -139     -2       C  
ATOM   1040  N   THR A 129     -70.787  34.288 -20.777  1.00 12.39           N  
ANISOU 1040  N   THR A 129     1468   1207   2032    -15    -62     70       N  
ATOM   1041  CA  THR A 129     -70.458  35.110 -21.947  1.00 13.53           C  
ANISOU 1041  CA  THR A 129     1544   1521   2075    -47    -50     40       C  
ATOM   1042  C   THR A 129     -69.920  34.211 -23.060  1.00 12.62           C  
ANISOU 1042  C   THR A 129     1452   1275   2067      3    -46     24       C  
ATOM   1043  O   THR A 129     -69.608  33.033 -22.823  1.00 13.60           O  
ANISOU 1043  O   THR A 129     1757   1311   2100     34    -37    111       O  
ATOM   1044  CB  THR A 129     -69.452  36.253 -21.605  1.00 13.07           C  
ANISOU 1044  CB  THR A 129     1430   1429   2104    -39    -65     66       C  
ATOM   1045  OG1 THR A 129     -69.364  37.176 -22.705  1.00 15.26           O  
ANISOU 1045  OG1 THR A 129     1831   1628   2336    -52    -87     90       O  
ATOM   1046  CG2 THR A 129     -68.055  35.698 -21.291  1.00 13.64           C  
ANISOU 1046  CG2 THR A 129     1400   1529   2251    -34   -121     -5       C  
ATOM   1047  N   TYR A 130     -69.854  34.734 -24.278  1.00 12.76           N  
ANISOU 1047  N   TYR A 130     1466   1343   2036     -7    -35      0       N  
ATOM   1048  CA  TYR A 130     -69.217  34.031 -25.393  1.00 13.40           C  
ANISOU 1048  CA  TYR A 130     1567   1428   2096      3    -66      3       C  
ATOM   1049  C   TYR A 130     -67.709  33.991 -25.183  1.00 13.63           C  
ANISOU 1049  C   TYR A 130     1579   1416   2181      6    -68     23       C  
ATOM   1050  O   TYR A 130     -67.062  35.034 -25.063  1.00 15.37           O  
ANISOU 1050  O   TYR A 130     1705   1509   2623    -98   -104     -1       O  
ATOM   1051  CB  TYR A 130     -69.541  34.709 -26.720  1.00 14.28           C  
ANISOU 1051  CB  TYR A 130     1698   1589   2136     -8    -11     63       C  
ATOM   1052  CG  TYR A 130     -70.924  34.407 -27.261  1.00 14.99           C  
ANISOU 1052  CG  TYR A 130     1816   1737   2140     83    -65     65       C  
ATOM   1053  CD1 TYR A 130     -71.237  33.127 -27.730  1.00 16.47           C  
ANISOU 1053  CD1 TYR A 130     2055   1963   2239    -58    -85     57       C  
ATOM   1054  CD2 TYR A 130     -71.910  35.396 -27.326  1.00 17.10           C  
ANISOU 1054  CD2 TYR A 130     2059   1980   2456    106    -54    123       C  
ATOM   1055  CE1 TYR A 130     -72.487  32.830 -28.249  1.00 17.21           C  
ANISOU 1055  CE1 TYR A 130     2087   2059   2393    -21    -40     85       C  
ATOM   1056  CE2 TYR A 130     -73.186  35.104 -27.841  1.00 17.21           C  
ANISOU 1056  CE2 TYR A 130     2095   2008   2435     94   -180     77       C  
ATOM   1057  CZ  TYR A 130     -73.461  33.815 -28.295  1.00 16.74           C  
ANISOU 1057  CZ  TYR A 130     1967   2003   2391     -8   -157     67       C  
ATOM   1058  OH  TYR A 130     -74.693  33.492 -28.818  1.00 17.91           O  
ANISOU 1058  OH  TYR A 130     2059   2131   2614    -81   -188     93       O  
ATOM   1059  N   TYR A 131     -67.138  32.796 -25.139  1.00 12.98           N  
ANISOU 1059  N   TYR A 131     1443   1374   2113     56   -114     51       N  
ATOM   1060  CA  TYR A 131     -65.727  32.653 -24.760  1.00 12.95           C  
ANISOU 1060  CA  TYR A 131     1459   1392   2067     75   -128     52       C  
ATOM   1061  C   TYR A 131     -65.109  31.393 -25.359  1.00 12.81           C  
ANISOU 1061  C   TYR A 131     1423   1341   2100     48   -111     79       C  
ATOM   1062  O   TYR A 131     -65.831  30.506 -25.856  1.00 13.00           O  
ANISOU 1062  O   TYR A 131     1526   1287   2123    129   -188     66       O  
ATOM   1063  CB  TYR A 131     -65.595  32.656 -23.229  1.00 13.26           C  
ANISOU 1063  CB  TYR A 131     1470   1458   2108    100   -128     43       C  
ATOM   1064  CG  TYR A 131     -64.191  32.914 -22.723  1.00 12.30           C  
ANISOU 1064  CG  TYR A 131     1420   1289   1963     30   -103     61       C  
ATOM   1065  CD1 TYR A 131     -63.623  34.201 -22.811  1.00 14.25           C  
ANISOU 1065  CD1 TYR A 131     1686   1525   2202    -55   -123     26       C  
ATOM   1066  CD2 TYR A 131     -63.422  31.890 -22.145  1.00 12.99           C  
ANISOU 1066  CD2 TYR A 131     1463   1532   1940     33   -207     54       C  
ATOM   1067  CE1 TYR A 131     -62.337  34.459 -22.345  1.00 14.54           C  
ANISOU 1067  CE1 TYR A 131     1668   1656   2200     44    -83     54       C  
ATOM   1068  CE2 TYR A 131     -62.110  32.152 -21.675  1.00 12.86           C  
ANISOU 1068  CE2 TYR A 131     1448   1438   1999    -52   -102     36       C  
ATOM   1069  CZ  TYR A 131     -61.586  33.444 -21.782  1.00 12.98           C  
ANISOU 1069  CZ  TYR A 131     1367   1468   2096    -66   -161    -19       C  
ATOM   1070  OH  TYR A 131     -60.313  33.733 -21.341  1.00 14.91           O  
ANISOU 1070  OH  TYR A 131     1453   1754   2456    -89   -181    161       O  
ATOM   1071  N   LEU A 132     -63.778  31.326 -25.316  1.00 12.56           N  
ANISOU 1071  N   LEU A 132     1411   1270   2090    140    -50    126       N  
ATOM   1072  CA  LEU A 132     -63.060  30.084 -25.616  1.00 12.59           C  
ANISOU 1072  CA  LEU A 132     1456   1276   2049    109    -17    154       C  
ATOM   1073  C   LEU A 132     -63.105  29.208 -24.359  1.00 11.97           C  
ANISOU 1073  C   LEU A 132     1442   1104   2003    110    -69    173       C  
ATOM   1074  O   LEU A 132     -62.160  29.178 -23.551  1.00 12.46           O  
ANISOU 1074  O   LEU A 132     1552   1083   2098     47    -77    146       O  
ATOM   1075  CB  LEU A 132     -61.622  30.368 -26.062  1.00 13.05           C  
ANISOU 1075  CB  LEU A 132     1522   1396   2038     42     -2    175       C  
ATOM   1076  CG  LEU A 132     -61.466  31.142 -27.373  1.00 14.29           C  
ANISOU 1076  CG  LEU A 132     1586   1736   2105     -2     61    170       C  
ATOM   1077  CD1 LEU A 132     -60.008  31.449 -27.659  1.00 14.99           C  
ANISOU 1077  CD1 LEU A 132     1600   1806   2289     40     82    112       C  
ATOM   1078  CD2 LEU A 132     -62.089  30.360 -28.528  1.00 15.50           C  
ANISOU 1078  CD2 LEU A 132     1968   1739   2179      7    -32     94       C  
ATOM   1079  N   ASP A 133     -64.228  28.511 -24.196  1.00 11.70           N  
ANISOU 1079  N   ASP A 133     1447    989   2007    138    -29    160       N  
ATOM   1080  CA  ASP A 133     -64.529  27.754 -22.971  1.00 12.12           C  
ANISOU 1080  CA  ASP A 133     1427   1179   1999    100    -36    111       C  
ATOM   1081  C   ASP A 133     -63.906  26.354 -23.064  1.00 11.67           C  
ANISOU 1081  C   ASP A 133     1374   1070   1988     40     -8     34       C  
ATOM   1082  O   ASP A 133     -64.598  25.354 -23.203  1.00 12.14           O  
ANISOU 1082  O   ASP A 133     1381   1064   2166     54    -47     58       O  
ATOM   1083  CB  ASP A 133     -66.053  27.719 -22.749  1.00 12.57           C  
ANISOU 1083  CB  ASP A 133     1459   1264   2050    153     17    107       C  
ATOM   1084  CG  ASP A 133     -66.450  27.104 -21.409  1.00 12.23           C  
ANISOU 1084  CG  ASP A 133     1462   1319   1865     96    -77     93       C  
ATOM   1085  OD1 ASP A 133     -65.560  26.815 -20.570  1.00 12.90           O  
ANISOU 1085  OD1 ASP A 133     1637   1250   2014     48   -121     34       O  
ATOM   1086  OD2 ASP A 133     -67.678  26.916 -21.187  1.00 12.37           O  
ANISOU 1086  OD2 ASP A 133     1501   1061   2139     39   -110    229       O  
ATOM   1087  N   ARG A 134     -62.574  26.332 -22.989  1.00 11.83           N  
ANISOU 1087  N   ARG A 134     1433   1072   1990    127    -64     78       N  
ATOM   1088  CA  ARG A 134     -61.746  25.142 -23.065  1.00 12.27           C  
ANISOU 1088  CA  ARG A 134     1455   1172   2035    116    -55     64       C  
ATOM   1089  C   ARG A 134     -60.519  25.394 -22.175  1.00 12.09           C  
ANISOU 1089  C   ARG A 134     1436   1143   2014     27    -84     81       C  
ATOM   1090  O   ARG A 134     -59.963  26.512 -22.171  1.00 12.40           O  
ANISOU 1090  O   ARG A 134     1379   1190   2141     48   -141    -16       O  
ATOM   1091  CB  ARG A 134     -61.329  24.864 -24.516  1.00 12.44           C  
ANISOU 1091  CB  ARG A 134     1522   1201   2000     39    -62      3       C  
ATOM   1092  CG  ARG A 134     -60.722  26.066 -25.259  1.00 12.26           C  
ANISOU 1092  CG  ARG A 134     1315   1368   1973    169     34    157       C  
ATOM   1093  CD  ARG A 134     -60.485  25.763 -26.724  1.00 13.39           C  
ANISOU 1093  CD  ARG A 134     1547   1463   2077    241     -9     66       C  
ATOM   1094  NE  ARG A 134     -59.416  24.774 -26.879  1.00 14.51           N  
ANISOU 1094  NE  ARG A 134     1787   1519   2204    251     78     -3       N  
ATOM   1095  CZ  ARG A 134     -59.172  24.101 -28.002  1.00 15.31           C  
ANISOU 1095  CZ  ARG A 134     1912   1804   2099    102     12    -37       C  
ATOM   1096  NH1 ARG A 134     -59.919  24.300 -29.087  1.00 16.15           N  
ANISOU 1096  NH1 ARG A 134     1959   1931   2246     97    -30    -36       N  
ATOM   1097  NH2 ARG A 134     -58.188  23.208 -28.027  1.00 15.72           N  
ANISOU 1097  NH2 ARG A 134     2103   1663   2203    134     81    -86       N  
ATOM   1098  N   PRO A 135     -60.100  24.379 -21.392  1.00 12.00           N  
ANISOU 1098  N   PRO A 135     1352   1197   2010     -7    -35     85       N  
ATOM   1099  CA  PRO A 135     -59.117  24.594 -20.322  1.00 11.83           C  
ANISOU 1099  CA  PRO A 135     1409   1160   1925     53     -9     62       C  
ATOM   1100  C   PRO A 135     -57.667  24.799 -20.763  1.00 11.45           C  
ANISOU 1100  C   PRO A 135     1412    987   1950     41    -33     77       C  
ATOM   1101  O   PRO A 135     -56.812  25.104 -19.922  1.00 12.50           O  
ANISOU 1101  O   PRO A 135     1596   1130   2023     96    -54     72       O  
ATOM   1102  CB  PRO A 135     -59.279  23.341 -19.449  1.00 11.82           C  
ANISOU 1102  CB  PRO A 135     1338   1155   1997    -48     40     60       C  
ATOM   1103  CG  PRO A 135     -59.674  22.305 -20.407  1.00 12.36           C  
ANISOU 1103  CG  PRO A 135     1463   1292   1938     71    -83     53       C  
ATOM   1104  CD  PRO A 135     -60.619  22.998 -21.372  1.00 11.89           C  
ANISOU 1104  CD  PRO A 135     1439   1104   1974     17    -84    134       C  
ATOM   1105  N   ASP A 136     -57.388  24.635 -22.055  1.00 11.07           N  
ANISOU 1105  N   ASP A 136     1345    942   1918     77     29    100       N  
ATOM   1106  CA  ASP A 136     -56.054  24.993 -22.607  1.00 12.01           C  
ANISOU 1106  CA  ASP A 136     1486   1077   2000     12     42     59       C  
ATOM   1107  C   ASP A 136     -55.918  26.480 -23.012  1.00 11.78           C  
ANISOU 1107  C   ASP A 136     1476   1010   1987    -19     14     95       C  
ATOM   1108  O   ASP A 136     -54.874  26.904 -23.504  1.00 13.26           O  
ANISOU 1108  O   ASP A 136     1659   1185   2193     10     60     87       O  
ATOM   1109  CB  ASP A 136     -55.630  24.060 -23.751  1.00 12.57           C  
ANISOU 1109  CB  ASP A 136     1593   1116   2065     20     27      7       C  
ATOM   1110  CG  ASP A 136     -56.623  24.028 -24.898  1.00 12.38           C  
ANISOU 1110  CG  ASP A 136     1659   1100   1944     82     12    -10       C  
ATOM   1111  OD1 ASP A 136     -57.771  24.511 -24.750  1.00 14.63           O  
ANISOU 1111  OD1 ASP A 136     1881   1496   2179    131    -62   -139       O  
ATOM   1112  OD2 ASP A 136     -56.270  23.473 -25.969  1.00 14.90           O  
ANISOU 1112  OD2 ASP A 136     2050   1602   2008    162    -72    -64       O  
ATOM   1113  N   VAL A 137     -56.981  27.260 -22.820  1.00 11.74           N  
ANISOU 1113  N   VAL A 137     1512   1008   1940    -54     19    116       N  
ATOM   1114  CA  VAL A 137     -56.927  28.708 -23.005  1.00 12.87           C  
ANISOU 1114  CA  VAL A 137     1717   1172   2000     22    -22    134       C  
ATOM   1115  C   VAL A 137     -56.850  29.332 -21.617  1.00 12.78           C  
ANISOU 1115  C   VAL A 137     1657   1197   2002     38     21    134       C  
ATOM   1116  O   VAL A 137     -57.822  29.293 -20.850  1.00 13.32           O  
ANISOU 1116  O   VAL A 137     1686   1283   2091     46    146     77       O  
ATOM   1117  CB  VAL A 137     -58.114  29.222 -23.844  1.00 12.57           C  
ANISOU 1117  CB  VAL A 137     1719   1112   1945     69    -43    128       C  
ATOM   1118  CG1 VAL A 137     -58.164  30.749 -23.824  1.00 13.02           C  
ANISOU 1118  CG1 VAL A 137     1784   1093   2067     53    -39    103       C  
ATOM   1119  CG2 VAL A 137     -58.005  28.698 -25.276  1.00 14.32           C  
ANISOU 1119  CG2 VAL A 137     1973   1465   2003     52   -111    133       C  
ATOM   1120  N   LEU A 138     -55.664  29.850 -21.287  1.00 12.63           N  
ANISOU 1120  N   LEU A 138     1612   1193   1994      9     -3    158       N  
ATOM   1121  CA ALEU A 138     -55.425  30.470 -19.984  0.50 12.76           C  
ANISOU 1121  CA ALEU A 138     1660   1193   1994     55    -11    119       C  
ATOM   1122  CA BLEU A 138     -55.387  30.460 -19.984  0.50 12.81           C  
ANISOU 1122  CA BLEU A 138     1667   1203   1998     53     -5    125       C  
ATOM   1123  C   LEU A 138     -55.242  31.969 -20.128  1.00 12.86           C  
ANISOU 1123  C   LEU A 138     1693   1170   2020     55     36    129       C  
ATOM   1124  O   LEU A 138     -54.457  32.436 -20.952  1.00 14.03           O  
ANISOU 1124  O   LEU A 138     1904   1211   2215     63    142    142       O  
ATOM   1125  CB ALEU A 138     -54.210  29.858 -19.275  0.50 13.22           C  
ANISOU 1125  CB ALEU A 138     1710   1303   2007     56    -55    118       C  
ATOM   1126  CB BLEU A 138     -54.097  29.886 -19.376  0.50 13.23           C  
ANISOU 1126  CB BLEU A 138     1696   1304   2024     38    -49    114       C  
ATOM   1127  CG ALEU A 138     -54.257  28.350 -18.976  0.50 13.61           C  
ANISOU 1127  CG ALEU A 138     1724   1400   2044     41   -111     52       C  
ATOM   1128  CG BLEU A 138     -54.098  28.517 -18.670  0.50 14.04           C  
ANISOU 1128  CG BLEU A 138     1791   1482   2060     71    -63    141       C  
ATOM   1129  CD1ALEU A 138     -53.633  27.561 -20.113  0.50 15.27           C  
ANISOU 1129  CD1ALEU A 138     1932   1836   2034     46      1    100       C  
ATOM   1130  CD1BLEU A 138     -54.413  27.366 -19.606  0.50 15.14           C  
ANISOU 1130  CD1BLEU A 138     1889   1725   2139     52    -30     31       C  
ATOM   1131  CD2ALEU A 138     -53.562  28.044 -17.652  0.50 14.86           C  
ANISOU 1131  CD2ALEU A 138     1855   1791   1998     33    -50     54       C  
ATOM   1132  CD2BLEU A 138     -52.751  28.283 -17.993  0.50 15.24           C  
ANISOU 1132  CD2BLEU A 138     1860   1796   2134     11    -65    109       C  
ATOM   1133  N   ALA A 139     -55.968  32.715 -19.306  1.00 11.55           N  
ANISOU 1133  N   ALA A 139     1554    859   1972     99     -1    141       N  
ATOM   1134  CA  ALA A 139     -55.993  34.172 -19.410  1.00 11.43           C  
ANISOU 1134  CA  ALA A 139     1580    844   1917    141    -74    118       C  
ATOM   1135  C   ALA A 139     -55.908  34.807 -18.023  1.00 11.45           C  
ANISOU 1135  C   ALA A 139     1542    893   1916     65    -64    100       C  
ATOM   1136  O   ALA A 139     -56.360  34.229 -17.018  1.00 11.76           O  
ANISOU 1136  O   ALA A 139     1579    963   1926    202    -73     57       O  
ATOM   1137  CB  ALA A 139     -57.262  34.605 -20.151  1.00 12.18           C  
ANISOU 1137  CB  ALA A 139     1624   1001   2000    119   -151     87       C  
ATOM   1138  N   ARG A 140     -55.349  36.019 -17.977  1.00 11.43           N  
ANISOU 1138  N   ARG A 140     1426    939   1978     90   -116     84       N  
ATOM   1139  CA  ARG A 140     -55.338  36.808 -16.755  1.00 12.15           C  
ANISOU 1139  CA  ARG A 140     1461   1109   2045     48    -89     44       C  
ATOM   1140  C   ARG A 140     -56.655  37.582 -16.649  1.00 11.99           C  
ANISOU 1140  C   ARG A 140     1484   1088   1983     65   -121     26       C  
ATOM   1141  O   ARG A 140     -57.006  38.368 -17.541  1.00 12.95           O  
ANISOU 1141  O   ARG A 140     1529   1352   2037     97   -123     92       O  
ATOM   1142  CB  ARG A 140     -54.146  37.780 -16.756  1.00 13.25           C  
ANISOU 1142  CB  ARG A 140     1438   1389   2207      4    -69     15       C  
ATOM   1143  CG  ARG A 140     -52.768  37.108 -16.664  1.00 17.13           C  
ANISOU 1143  CG  ARG A 140     1833   2054   2619    141    -23     -2       C  
ATOM   1144  CD  ARG A 140     -51.620  38.036 -17.061  1.00 22.27           C  
ANISOU 1144  CD  ARG A 140     2520   2792   3150    -96     36     26       C  
ATOM   1145  NE  ARG A 140     -51.680  38.440 -18.469  1.00 25.17           N  
ANISOU 1145  NE  ARG A 140     3018   3186   3358    -11     -9     55       N  
ATOM   1146  CZ  ARG A 140     -50.902  37.957 -19.433  1.00 27.44           C  
ANISOU 1146  CZ  ARG A 140     3390   3474   3559    -26     33    -18       C  
ATOM   1147  NH1 ARG A 140     -49.972  37.043 -19.160  1.00 29.11           N  
ANISOU 1147  NH1 ARG A 140     3629   3649   3780     92    -60     22       N  
ATOM   1148  NH2 ARG A 140     -51.042  38.397 -20.676  1.00 28.46           N  
ANISOU 1148  NH2 ARG A 140     3520   3665   3627     10    -58      9       N  
ATOM   1149  N   PHE A 141     -57.368  37.377 -15.547  1.00 12.27           N  
ANISOU 1149  N   PHE A 141     1438   1201   2023     35   -126     37       N  
ATOM   1150  CA  PHE A 141     -58.696  37.954 -15.346  1.00 12.56           C  
ANISOU 1150  CA  PHE A 141     1552   1191   2028     45    -70    -36       C  
ATOM   1151  C   PHE A 141     -58.685  39.184 -14.455  1.00 12.88           C  
ANISOU 1151  C   PHE A 141     1607   1315   1970     44   -103    -27       C  
ATOM   1152  O   PHE A 141     -57.984  39.227 -13.435  1.00 13.57           O  
ANISOU 1152  O   PHE A 141     1690   1398   2067     84   -161    -82       O  
ATOM   1153  CB  PHE A 141     -59.624  36.950 -14.643  1.00 12.65           C  
ANISOU 1153  CB  PHE A 141     1634   1137   2034     50    -51    -33       C  
ATOM   1154  CG  PHE A 141     -60.212  35.883 -15.537  1.00 11.84           C  
ANISOU 1154  CG  PHE A 141     1396   1002   2099     22   -109     41       C  
ATOM   1155  CD1 PHE A 141     -59.392  34.920 -16.128  1.00 13.16           C  
ANISOU 1155  CD1 PHE A 141     1680   1204   2114     71     82   -106       C  
ATOM   1156  CD2 PHE A 141     -61.594  35.810 -15.743  1.00 12.36           C  
ANISOU 1156  CD2 PHE A 141     1520   1139   2034     -5    -87    -20       C  
ATOM   1157  CE1 PHE A 141     -59.935  33.910 -16.939  1.00 13.85           C  
ANISOU 1157  CE1 PHE A 141     1854   1177   2230    -32    -51     18       C  
ATOM   1158  CE2 PHE A 141     -62.152  34.816 -16.543  1.00 13.38           C  
ANISOU 1158  CE2 PHE A 141     1781   1155   2147     29   -118     64       C  
ATOM   1159  CZ  PHE A 141     -61.328  33.864 -17.141  1.00 14.47           C  
ANISOU 1159  CZ  PHE A 141     1855   1402   2240     71    -30   -133       C  
ATOM   1160  N  ATHR A 142     -59.441  40.197 -14.857  0.50 13.19           N  
ANISOU 1160  N  ATHR A 142     1622   1402   1986     34    -74    -10       N  
ATOM   1161  N  BTHR A 142     -59.523  40.150 -14.826  0.50 12.88           N  
ANISOU 1161  N  BTHR A 142     1577   1344   1970     40    -69    -21       N  
ATOM   1162  CA ATHR A 142     -59.911  41.194 -13.910  0.50 13.60           C  
ANISOU 1162  CA ATHR A 142     1682   1504   1980     18    -79    -29       C  
ATOM   1163  CA BTHR A 142     -59.867  41.306 -14.000  0.50 12.98           C  
ANISOU 1163  CA BTHR A 142     1581   1404   1944     28    -64    -36       C  
ATOM   1164  C  ATHR A 142     -61.422  41.154 -13.965  0.50 13.26           C  
ANISOU 1164  C  ATHR A 142     1641   1459   1939      0    -65    -41       C  
ATOM   1165  C  BTHR A 142     -61.402  41.407 -14.007  0.50 12.96           C  
ANISOU 1165  C  BTHR A 142     1573   1423   1928     10    -63    -49       C  
ATOM   1166  O  ATHR A 142     -62.023  40.870 -15.012  0.50 13.30           O  
ANISOU 1166  O  ATHR A 142     1670   1460   1921    107    -95    -15       O  
ATOM   1167  O  BTHR A 142     -61.993  41.472 -15.083  0.50 13.26           O  
ANISOU 1167  O  BTHR A 142     1577   1529   1931     85    -59     -8       O  
ATOM   1168  CB ATHR A 142     -59.411  42.620 -14.181  0.50 14.19           C  
ANISOU 1168  CB ATHR A 142     1765   1604   2020    -34    -64    -26       C  
ATOM   1169  CB BTHR A 142     -59.238  42.597 -14.560  0.50 13.32           C  
ANISOU 1169  CB BTHR A 142     1625   1473   1962     11    -71    -42       C  
ATOM   1170  OG1ATHR A 142     -59.967  43.105 -15.410  0.50 15.56           O  
ANISOU 1170  OG1ATHR A 142     2063   1686   2162    -66   -152     48       O  
ATOM   1171  OG1BTHR A 142     -57.828  42.412 -14.769  0.50 13.70           O  
ANISOU 1171  OG1BTHR A 142     1680   1439   2084   -176    -24    -49       O  
ATOM   1172  CG2ATHR A 142     -57.883  42.679 -14.207  0.50 14.37           C  
ANISOU 1172  CG2ATHR A 142     1783   1685   1991    -61    -52    -52       C  
ATOM   1173  CG2BTHR A 142     -59.480  43.771 -13.602  0.50 13.28           C  
ANISOU 1173  CG2BTHR A 142     1661   1443   1940     70    -35    -44       C  
ATOM   1174  N   THR A 143     -62.033  41.421 -12.826  1.00 12.52           N  
ANISOU 1174  N   THR A 143     1515   1328   1914     -5    -81    -53       N  
ATOM   1175  CA  THR A 143     -63.481  41.295 -12.700  1.00 13.17           C  
ANISOU 1175  CA  THR A 143     1568   1408   2026    -16    -54    -74       C  
ATOM   1176  C   THR A 143     -64.058  42.447 -11.903  1.00 12.54           C  
ANISOU 1176  C   THR A 143     1504   1353   1906    -37    -86    -83       C  
ATOM   1177  O   THR A 143     -63.767  42.593 -10.714  1.00 12.41           O  
ANISOU 1177  O   THR A 143     1516   1287   1911     29   -171   -103       O  
ATOM   1178  CB  THR A 143     -63.866  39.964 -12.004  1.00 13.25           C  
ANISOU 1178  CB  THR A 143     1642   1312   2078    -39    -35   -138       C  
ATOM   1179  OG1 THR A 143     -63.256  38.857 -12.693  1.00 16.49           O  
ANISOU 1179  OG1 THR A 143     1975   1504   2784     20    150   -142       O  
ATOM   1180  CG2 THR A 143     -65.384  39.773 -11.971  1.00 14.37           C  
ANISOU 1180  CG2 THR A 143     1664   1550   2245    -36    -32   -133       C  
ATOM   1181  N  ALYS A 144     -64.897  43.238 -12.570  0.50 12.17           N  
ANISOU 1181  N  ALYS A 144     1399   1319   1904    -54    -87    -74       N  
ATOM   1182  N  BLYS A 144     -64.889  43.261 -12.550  0.50 12.19           N  
ANISOU 1182  N  BLYS A 144     1400   1332   1897    -54    -88    -72       N  
ATOM   1183  CA ALYS A 144     -65.616  44.348 -11.958  0.50 12.68           C  
ANISOU 1183  CA ALYS A 144     1481   1391   1943    -26    -78    -45       C  
ATOM   1184  CA BLYS A 144     -65.582  44.346 -11.859  0.50 12.63           C  
ANISOU 1184  CA BLYS A 144     1468   1401   1930    -34    -80    -44       C  
ATOM   1185  C  ALYS A 144     -67.049  43.882 -11.697  0.50 12.29           C  
ANISOU 1185  C  ALYS A 144     1459   1299   1909     -5    -88    -46       C  
ATOM   1186  C  BLYS A 144     -67.048  43.973 -11.706  0.50 12.29           C  
ANISOU 1186  C  BLYS A 144     1462   1301   1906    -14    -88    -50       C  
ATOM   1187  O  ALYS A 144     -67.692  43.303 -12.583  0.50 12.82           O  
ANISOU 1187  O  ALYS A 144     1457   1459   1954      2   -156    -40       O  
ATOM   1188  O  BLYS A 144     -67.710  43.577 -12.670  0.50 12.84           O  
ANISOU 1188  O  BLYS A 144     1484   1432   1963    -28   -142    -31       O  
ATOM   1189  CB ALYS A 144     -65.606  45.560 -12.896  0.50 12.83           C  
ANISOU 1189  CB ALYS A 144     1478   1409   1986    -79    -58    -39       C  
ATOM   1190  CB BLYS A 144     -65.439  45.671 -12.604  0.50 12.87           C  
ANISOU 1190  CB BLYS A 144     1504   1433   1953    -72    -68    -33       C  
ATOM   1191  CG ALYS A 144     -66.299  46.797 -12.337  0.50 14.20           C  
ANISOU 1191  CG ALYS A 144     1709   1600   2083    -15    -59    -52       C  
ATOM   1192  CG BLYS A 144     -66.121  46.856 -11.918  0.50 13.81           C  
ANISOU 1192  CG BLYS A 144     1594   1633   2017    -42    -51    -25       C  
ATOM   1193  CD ALYS A 144     -66.221  47.994 -13.287  0.50 16.81           C  
ANISOU 1193  CD ALYS A 144     2187   1915   2285     -1    -40     19       C  
ATOM   1194  CD BLYS A 144     -65.841  48.155 -12.662  0.50 15.78           C  
ANISOU 1194  CD BLYS A 144     1984   1809   2202   -110    -70     29       C  
ATOM   1195  CE ALYS A 144     -64.897  48.721 -13.171  0.50 18.47           C  
ANISOU 1195  CE ALYS A 144     2283   2253   2481      0    -13     21       C  
ATOM   1196  CE BLYS A 144     -66.864  49.231 -12.338  0.50 17.83           C  
ANISOU 1196  CE BLYS A 144     2186   2218   2368      1    -38     -9       C  
ATOM   1197  NZ ALYS A 144     -64.981  50.041 -13.845  0.50 20.16           N  
ANISOU 1197  NZ ALYS A 144     2657   2348   2654     -5    -17     49       N  
ATOM   1198  NZ BLYS A 144     -66.674  50.438 -13.192  0.50 20.15           N  
ANISOU 1198  NZ BLYS A 144     2597   2479   2579    -95    -13     28       N  
ATOM   1199  N   ILE A 145     -67.545  44.116 -10.486  1.00 12.41           N  
ANISOU 1199  N   ILE A 145     1450   1311   1953    -23    -91    -61       N  
ATOM   1200  CA  ILE A 145     -68.900  43.706 -10.126  1.00 12.55           C  
ANISOU 1200  CA  ILE A 145     1499   1257   2010     46    -29   -100       C  
ATOM   1201  C   ILE A 145     -69.649  44.935  -9.625  1.00 12.50           C  
ANISOU 1201  C   ILE A 145     1502   1227   2017     25    -85   -166       C  
ATOM   1202  O   ILE A 145     -69.177  45.599  -8.709  1.00 12.61           O  
ANISOU 1202  O   ILE A 145     1564   1094   2131     56   -154   -286       O  
ATOM   1203  CB  ILE A 145     -68.879  42.628  -9.012  1.00 12.46           C  
ANISOU 1203  CB  ILE A 145     1518   1130   2086     80    -18    -85       C  
ATOM   1204  CG1 ILE A 145     -67.920  41.460  -9.340  1.00 13.99           C  
ANISOU 1204  CG1 ILE A 145     1734   1338   2243    205     48    -50       C  
ATOM   1205  CG2 ILE A 145     -70.278  42.124  -8.761  1.00 12.42           C  
ANISOU 1205  CG2 ILE A 145     1476   1203   2040     34    -38     -2       C  
ATOM   1206  CD1 ILE A 145     -67.633  40.546  -8.164  1.00 14.89           C  
ANISOU 1206  CD1 ILE A 145     1722   1643   2290     97    100     21       C  
ATOM   1207  N   ILE A 146     -70.822  45.195 -10.202  1.00 12.72           N  
ANISOU 1207  N   ILE A 146     1503   1234   2093     34    -51   -133       N  
ATOM   1208  CA  ILE A 146     -71.670  46.337  -9.830  1.00 13.32           C  
ANISOU 1208  CA  ILE A 146     1538   1388   2134     46      0    -63       C  
ATOM   1209  C   ILE A 146     -73.020  45.789  -9.363  1.00 13.40           C  
ANISOU 1209  C   ILE A 146     1536   1421   2134    -44    -12    -99       C  
ATOM   1210  O   ILE A 146     -73.631  44.963 -10.067  1.00 14.21           O  
ANISOU 1210  O   ILE A 146     1566   1604   2227    -60    -33   -205       O  
ATOM   1211  CB  ILE A 146     -71.910  47.308 -11.021  1.00 13.74           C  
ANISOU 1211  CB  ILE A 146     1598   1423   2196     65     38    -40       C  
ATOM   1212  CG1 ILE A 146     -70.590  47.781 -11.640  1.00 14.28           C  
ANISOU 1212  CG1 ILE A 146     1716   1467   2241     29     59     57       C  
ATOM   1213  CG2 ILE A 146     -72.781  48.501 -10.590  1.00 14.88           C  
ANISOU 1213  CG2 ILE A 146     1833   1524   2295    208     43     -4       C  
ATOM   1214  CD1 ILE A 146     -70.709  48.252 -13.077  1.00 16.87           C  
ANISOU 1214  CD1 ILE A 146     2057   1995   2355      2    -23     19       C  
ATOM   1215  N   ALA A 147     -73.495  46.226  -8.197  1.00 13.73           N  
ANISOU 1215  N   ALA A 147     1569   1429   2217      6    -31    -58       N  
ATOM   1216  CA  ALA A 147     -74.735  45.673  -7.629  1.00 14.26           C  
ANISOU 1216  CA  ALA A 147     1625   1519   2273     25      6    -90       C  
ATOM   1217  C   ALA A 147     -75.359  46.586  -6.587  1.00 15.23           C  
ANISOU 1217  C   ALA A 147     1703   1705   2377     17     45   -120       C  
ATOM   1218  O   ALA A 147     -74.718  47.523  -6.102  1.00 15.27           O  
ANISOU 1218  O   ALA A 147     1753   1589   2457     86     65   -189       O  
ATOM   1219  CB  ALA A 147     -74.469  44.296  -7.013  1.00 14.73           C  
ANISOU 1219  CB  ALA A 147     1711   1584   2302    111     17    -43       C  
ATOM   1220  N   ASP A 148     -76.612  46.284  -6.246  1.00 15.13           N  
ANISOU 1220  N   ASP A 148     1633   1705   2408     91     64   -154       N  
ATOM   1221  CA  ASP A 148     -77.312  46.939  -5.146  1.00 16.63           C  
ANISOU 1221  CA  ASP A 148     1850   1967   2498     74     86   -115       C  
ATOM   1222  C   ASP A 148     -76.601  46.679  -3.823  1.00 16.94           C  
ANISOU 1222  C   ASP A 148     1945   2003   2488     85     80    -84       C  
ATOM   1223  O   ASP A 148     -76.362  45.526  -3.456  1.00 17.30           O  
ANISOU 1223  O   ASP A 148     2022   1984   2565    158     55    -81       O  
ATOM   1224  CB  ASP A 148     -78.743  46.420  -5.061  1.00 17.06           C  
ANISOU 1224  CB  ASP A 148     1863   2057   2559     56     37    -87       C  
ATOM   1225  CG  ASP A 148     -79.546  47.135  -4.010  1.00 19.48           C  
ANISOU 1225  CG  ASP A 148     2250   2423   2726    217    101    -36       C  
ATOM   1226  OD1 ASP A 148     -80.126  48.191  -4.338  1.00 23.15           O  
ANISOU 1226  OD1 ASP A 148     2743   2734   3317    380     37     14       O  
ATOM   1227  OD2 ASP A 148     -79.594  46.659  -2.861  1.00 20.45           O  
ANISOU 1227  OD2 ASP A 148     2250   2667   2851    362     97     28       O  
ATOM   1228  N   LYS A 149     -76.262  47.746  -3.101  1.00 17.63           N  
ANISOU 1228  N   LYS A 149     2062   2084   2550    104     23   -112       N  
ATOM   1229  CA  LYS A 149     -75.458  47.617  -1.882  1.00 18.75           C  
ANISOU 1229  CA  LYS A 149     2268   2214   2642     64      0    -87       C  
ATOM   1230  C   LYS A 149     -76.193  46.921  -0.735  1.00 18.81           C  
ANISOU 1230  C   LYS A 149     2291   2220   2634     88     28    -95       C  
ATOM   1231  O   LYS A 149     -75.588  46.153   0.025  1.00 19.05           O  
ANISOU 1231  O   LYS A 149     2301   2224   2711    109     58    -62       O  
ATOM   1232  CB  LYS A 149     -74.927  48.981  -1.430  1.00 19.48           C  
ANISOU 1232  CB  LYS A 149     2408   2304   2687     29     -1    -94       C  
ATOM   1233  CG  LYS A 149     -73.762  48.880  -0.461  1.00 21.40           C  
ANISOU 1233  CG  LYS A 149     2580   2634   2915    -11    -46    -46       C  
ATOM   1234  CD  LYS A 149     -73.341  50.241   0.078  1.00 24.61           C  
ANISOU 1234  CD  LYS A 149     3183   2924   3241    -28    -23   -143       C  
ATOM   1235  CE  LYS A 149     -72.354  50.065   1.221  1.00 26.92           C  
ANISOU 1235  CE  LYS A 149     3416   3345   3468     -9    -68    -60       C  
ATOM   1236  NZ  LYS A 149     -71.910  51.372   1.781  1.00 29.52           N  
ANISOU 1236  NZ  LYS A 149     3817   3612   3785    -35    -35   -136       N  
ATOM   1237  N   ILE A 150     -77.491  47.182  -0.605  1.00 19.04           N  
ANISOU 1237  N   ILE A 150     2329   2214   2688     92     62   -102       N  
ATOM   1238  CA  ILE A 150     -78.279  46.567   0.462  1.00 19.72           C  
ANISOU 1238  CA  ILE A 150     2389   2336   2766    113    100    -90       C  
ATOM   1239  C   ILE A 150     -78.430  45.059   0.246  1.00 19.25           C  
ANISOU 1239  C   ILE A 150     2257   2331   2724    113     96    -86       C  
ATOM   1240  O   ILE A 150     -78.231  44.280   1.173  1.00 19.57           O  
ANISOU 1240  O   ILE A 150     2312   2368   2754    144    153   -110       O  
ATOM   1241  CB  ILE A 150     -79.658  47.273   0.649  1.00 20.22           C  
ANISOU 1241  CB  ILE A 150     2474   2383   2826    127    100    -72       C  
ATOM   1242  CG1 ILE A 150     -79.447  48.686   1.222  1.00 20.96           C  
ANISOU 1242  CG1 ILE A 150     2642   2453   2868    151    107    -96       C  
ATOM   1243  CG2 ILE A 150     -80.582  46.439   1.546  1.00 21.12           C  
ANISOU 1243  CG2 ILE A 150     2547   2584   2890     78    123    -63       C  
ATOM   1244  CD1 ILE A 150     -80.711  49.559   1.270  1.00 22.97           C  
ANISOU 1244  CD1 ILE A 150     2720   2845   3163    157     58    -22       C  
ATOM   1245  N   LYS A 151     -78.756  44.667  -0.980  1.00 18.80           N  
ANISOU 1245  N   LYS A 151     2151   2258   2733    130    114   -109       N  
ATOM   1246  CA  LYS A 151     -78.954  43.260  -1.317  1.00 19.08           C  
ANISOU 1246  CA  LYS A 151     2224   2282   2743    105     58    -97       C  
ATOM   1247  C   LYS A 151     -77.622  42.497  -1.376  1.00 17.73           C  
ANISOU 1247  C   LYS A 151     2068   2061   2608     97     77    -75       C  
ATOM   1248  O   LYS A 151     -77.534  41.348  -0.943  1.00 18.39           O  
ANISOU 1248  O   LYS A 151     2102   2177   2706     29     31     -7       O  
ATOM   1249  CB  LYS A 151     -79.675  43.159  -2.657  1.00 19.64           C  
ANISOU 1249  CB  LYS A 151     2268   2394   2798    118     40    -76       C  
ATOM   1250  CG  LYS A 151     -80.348  41.822  -2.916  1.00 23.00           C  
ANISOU 1250  CG  LYS A 151     2838   2749   3150      6      9    -89       C  
ATOM   1251  CD  LYS A 151     -81.340  41.924  -4.083  1.00 29.97           C  
ANISOU 1251  CD  LYS A 151     3914   3791   3680   -321    -57     33       C  
ATOM   1252  CE  LYS A 151     -82.475  42.899  -3.784  1.00 22.94           C  
ANISOU 1252  CE  LYS A 151     2394   3769   2550    407  -1085    -17       C  
ATOM   1253  NZ  LYS A 151     -83.428  43.023  -4.923  1.00 38.27           N  
ANISOU 1253  NZ  LYS A 151     5330   4016   5195   -143    882   -117       N  
ATOM   1254  N   TYR A 152     -76.589  43.145  -1.912  1.00 16.03           N  
ANISOU 1254  N   TYR A 152     1811   1813   2465    139     57   -111       N  
ATOM   1255  CA  TYR A 152     -75.315  42.488  -2.204  1.00 15.33           C  
ANISOU 1255  CA  TYR A 152     1761   1670   2393     99     36   -101       C  
ATOM   1256  C   TYR A 152     -74.140  43.272  -1.616  1.00 15.27           C  
ANISOU 1256  C   TYR A 152     1813   1612   2378    117     40   -102       C  
ATOM   1257  O   TYR A 152     -73.319  43.813  -2.367  1.00 15.57           O  
ANISOU 1257  O   TYR A 152     1919   1526   2469     52     24    -89       O  
ATOM   1258  CB  TYR A 152     -75.159  42.323  -3.714  1.00 15.26           C  
ANISOU 1258  CB  TYR A 152     1754   1649   2395     89      9    -94       C  
ATOM   1259  CG  TYR A 152     -76.325  41.618  -4.382  1.00 15.33           C  
ANISOU 1259  CG  TYR A 152     1799   1700   2324     -7     -8    -60       C  
ATOM   1260  CD1 TYR A 152     -76.580  40.253  -4.160  1.00 15.89           C  
ANISOU 1260  CD1 TYR A 152     1892   1690   2454    -15     30   -149       C  
ATOM   1261  CD2 TYR A 152     -77.166  42.309  -5.255  1.00 15.98           C  
ANISOU 1261  CD2 TYR A 152     1766   1948   2357     -2   -103    -27       C  
ATOM   1262  CE1 TYR A 152     -77.674  39.608  -4.782  1.00 16.07           C  
ANISOU 1262  CE1 TYR A 152     1820   1790   2494      6    -56    -72       C  
ATOM   1263  CE2 TYR A 152     -78.246  41.677  -5.891  1.00 16.91           C  
ANISOU 1263  CE2 TYR A 152     1851   2018   2556    -83    -40    -20       C  
ATOM   1264  CZ  TYR A 152     -78.493  40.325  -5.651  1.00 16.34           C  
ANISOU 1264  CZ  TYR A 152     1782   1936   2488    -59    -82    -90       C  
ATOM   1265  OH  TYR A 152     -79.554  39.709  -6.269  1.00 18.21           O  
ANISOU 1265  OH  TYR A 152     1986   2060   2871    -74   -111   -161       O  
ATOM   1266  N   PRO A 153     -74.054  43.331  -0.273  1.00 15.12           N  
ANISOU 1266  N   PRO A 153     1827   1557   2361     94     23   -107       N  
ATOM   1267  CA  PRO A 153     -72.957  44.092   0.332  1.00 15.42           C  
ANISOU 1267  CA  PRO A 153     1875   1635   2345     47      2   -107       C  
ATOM   1268  C   PRO A 153     -71.565  43.488   0.109  1.00 15.01           C  
ANISOU 1268  C   PRO A 153     1863   1531   2307     14     29   -111       C  
ATOM   1269  O   PRO A 153     -70.578  44.217   0.150  1.00 15.83           O  
ANISOU 1269  O   PRO A 153     1980   1547   2484      6     31   -134       O  
ATOM   1270  CB  PRO A 153     -73.320  44.124   1.826  1.00 15.72           C  
ANISOU 1270  CB  PRO A 153     1926   1665   2380     63     52    -87       C  
ATOM   1271  CG  PRO A 153     -74.189  42.946   2.029  1.00 16.51           C  
ANISOU 1271  CG  PRO A 153     1979   1850   2441    -25     21   -108       C  
ATOM   1272  CD  PRO A 153     -74.951  42.758   0.747  1.00 15.33           C  
ANISOU 1272  CD  PRO A 153     1857   1653   2312    118     28   -108       C  
ATOM   1273  N   PHE A 154     -71.498  42.175  -0.116  1.00 14.24           N  
ANISOU 1273  N   PHE A 154     1801   1409   2198     47     -1   -102       N  
ATOM   1274  CA  PHE A 154     -70.247  41.484  -0.433  1.00 14.02           C  
ANISOU 1274  CA  PHE A 154     1711   1427   2190    -57    -22    -67       C  
ATOM   1275  C   PHE A 154     -70.226  41.098  -1.901  1.00 13.45           C  
ANISOU 1275  C   PHE A 154     1636   1346   2128    -63    -33    -88       C  
ATOM   1276  O   PHE A 154     -71.112  40.374  -2.368  1.00 14.27           O  
ANISOU 1276  O   PHE A 154     1632   1552   2235   -221    -46   -151       O  
ATOM   1277  CB  PHE A 154     -70.058  40.241   0.448  1.00 14.04           C  
ANISOU 1277  CB  PHE A 154     1718   1419   2196    -38     21    -27       C  
ATOM   1278  CG  PHE A 154     -69.904  40.550   1.905  1.00 15.21           C  
ANISOU 1278  CG  PHE A 154     1966   1525   2287    -61    -17    -13       C  
ATOM   1279  CD1 PHE A 154     -68.656  40.860   2.441  1.00 17.38           C  
ANISOU 1279  CD1 PHE A 154     2150   2041   2412     14    -98    -24       C  
ATOM   1280  CD2 PHE A 154     -71.016  40.554   2.744  1.00 17.42           C  
ANISOU 1280  CD2 PHE A 154     2281   2001   2335    -11     76     14       C  
ATOM   1281  CE1 PHE A 154     -68.520  41.159   3.800  1.00 18.40           C  
ANISOU 1281  CE1 PHE A 154     2429   2109   2453    -18    -18    -59       C  
ATOM   1282  CE2 PHE A 154     -70.893  40.854   4.095  1.00 18.30           C  
ANISOU 1282  CE2 PHE A 154     2402   2079   2469    -28    -30    -41       C  
ATOM   1283  CZ  PHE A 154     -69.639  41.152   4.627  1.00 18.91           C  
ANISOU 1283  CZ  PHE A 154     2429   2202   2555    -61    -61     15       C  
ATOM   1284  N   LEU A 155     -69.211  41.565  -2.614  1.00 12.50           N  
ANISOU 1284  N   LEU A 155     1554   1167   2024      0    -52   -127       N  
ATOM   1285  CA  LEU A 155     -69.021  41.270  -4.037  1.00 12.64           C  
ANISOU 1285  CA  LEU A 155     1403   1326   2071    -19    -55    -48       C  
ATOM   1286  C   LEU A 155     -67.625  40.696  -4.199  1.00 11.85           C  
ANISOU 1286  C   LEU A 155     1300   1114   2085    -14    -52   -110       C  
ATOM   1287  O   LEU A 155     -66.614  41.390  -4.029  1.00 12.43           O  
ANISOU 1287  O   LEU A 155     1280   1193   2246    -68    -50   -179       O  
ATOM   1288  CB  LEU A 155     -69.184  42.542  -4.878  1.00 12.95           C  
ANISOU 1288  CB  LEU A 155     1433   1286   2199    -56    -59    -39       C  
ATOM   1289  CG  LEU A 155     -70.492  43.350  -4.743  1.00 13.04           C  
ANISOU 1289  CG  LEU A 155     1347   1392   2214    -46    -88     -6       C  
ATOM   1290  CD1 LEU A 155     -70.424  44.646  -5.561  1.00 15.40           C  
ANISOU 1290  CD1 LEU A 155     1894   1630   2326     -1    -77     36       C  
ATOM   1291  CD2 LEU A 155     -71.725  42.525  -5.112  1.00 14.37           C  
ANISOU 1291  CD2 LEU A 155     1512   1667   2277    -70    -77    -34       C  
ATOM   1292  N   LEU A 156     -67.576  39.408  -4.522  1.00 11.38           N  
ANISOU 1292  N   LEU A 156     1237   1035   2049     41    -36   -136       N  
ATOM   1293  CA  LEU A 156     -66.348  38.617  -4.471  1.00 11.28           C  
ANISOU 1293  CA  LEU A 156     1306   1034   1945     78    -68    -48       C  
ATOM   1294  C   LEU A 156     -66.019  38.028  -5.839  1.00 11.20           C  
ANISOU 1294  C   LEU A 156     1270   1090   1893     13    -52    -73       C  
ATOM   1295  O   LEU A 156     -66.917  37.554  -6.555  1.00 11.26           O  
ANISOU 1295  O   LEU A 156     1240   1054   1984    -45   -107   -114       O  
ATOM   1296  CB  LEU A 156     -66.494  37.484  -3.448  1.00 11.70           C  
ANISOU 1296  CB  LEU A 156     1363   1178   1904    -38    -16    -21       C  
ATOM   1297  CG  LEU A 156     -67.019  37.797  -2.042  1.00 12.01           C  
ANISOU 1297  CG  LEU A 156     1422   1259   1881     49    -89    -58       C  
ATOM   1298  CD1 LEU A 156     -67.095  36.526  -1.200  1.00 14.40           C  
ANISOU 1298  CD1 LEU A 156     1796   1603   2070   -126     11     54       C  
ATOM   1299  CD2 LEU A 156     -66.152  38.863  -1.346  1.00 13.12           C  
ANISOU 1299  CD2 LEU A 156     1662   1447   1875    -78    -15   -213       C  
ATOM   1300  N   SER A 157     -64.735  38.053  -6.201  1.00 11.74           N  
ANISOU 1300  N   SER A 157     1372   1162   1924     -7    -18    -98       N  
ATOM   1301  CA  SER A 157     -64.249  37.263  -7.342  1.00 10.95           C  
ANISOU 1301  CA  SER A 157     1234   1091   1833    -27    -72    -62       C  
ATOM   1302  C   SER A 157     -62.821  36.798  -7.018  1.00 11.51           C  
ANISOU 1302  C   SER A 157     1339   1136   1897    -25    -66    -51       C  
ATOM   1303  O   SER A 157     -62.323  37.048  -5.918  1.00 11.95           O  
ANISOU 1303  O   SER A 157     1344   1184   2009      4    -37   -109       O  
ATOM   1304  CB  SER A 157     -64.378  38.049  -8.674  1.00 10.85           C  
ANISOU 1304  CB  SER A 157     1229   1025   1867     17    -46    -18       C  
ATOM   1305  OG  SER A 157     -64.079  37.218  -9.794  1.00 11.63           O  
ANISOU 1305  OG  SER A 157     1285   1130   2002   -140   -179     -1       O  
ATOM   1306  N   ASN A 158     -62.184  36.094  -7.946  1.00 11.07           N  
ANISOU 1306  N   ASN A 158     1244   1022   1938    -12    -41    -53       N  
ATOM   1307  CA  ASN A 158     -60.824  35.571  -7.714  1.00 11.50           C  
ANISOU 1307  CA  ASN A 158     1282   1114   1972    -70    -90    -77       C  
ATOM   1308  C   ASN A 158     -59.789  36.677  -7.472  1.00 11.79           C  
ANISOU 1308  C   ASN A 158     1349   1123   2004    -62    -68    -31       C  
ATOM   1309  O   ASN A 158     -59.787  37.696  -8.151  1.00 12.88           O  
ANISOU 1309  O   ASN A 158     1463   1253   2177     27   -138     -2       O  
ATOM   1310  CB  ASN A 158     -60.340  34.722  -8.909  1.00 11.87           C  
ANISOU 1310  CB  ASN A 158     1410   1103   1995   -101    -72   -126       C  
ATOM   1311  CG  ASN A 158     -61.403  33.770  -9.438  1.00 10.97           C  
ANISOU 1311  CG  ASN A 158     1316    945   1906    -63   -115    -27       C  
ATOM   1312  OD1 ASN A 158     -62.279  34.169 -10.219  1.00 11.21           O  
ANISOU 1312  OD1 ASN A 158     1294    944   2022   -118   -153   -165       O  
ATOM   1313  ND2 ASN A 158     -61.325  32.509  -9.027  1.00 12.49           N  
ANISOU 1313  ND2 ASN A 158     1603    981   2159    -39    -19     48       N  
ATOM   1314  N   GLY A 159     -58.873  36.422  -6.545  1.00 11.73           N  
ANISOU 1314  N   GLY A 159     1358   1119   1979    -91   -104    -61       N  
ATOM   1315  CA  GLY A 159     -57.688  37.257  -6.392  1.00 12.02           C  
ANISOU 1315  CA  GLY A 159     1391   1070   2106   -101   -112    -61       C  
ATOM   1316  C   GLY A 159     -57.817  38.310  -5.308  1.00 12.15           C  
ANISOU 1316  C   GLY A 159     1480   1047   2089   -104   -123    -45       C  
ATOM   1317  O   GLY A 159     -58.282  38.029  -4.204  1.00 12.59           O  
ANISOU 1317  O   GLY A 159     1550    989   2244    -55   -156    -49       O  
ATOM   1318  N   ASN A 160     -57.359  39.522  -5.629  1.00 12.38           N  
ANISOU 1318  N   ASN A 160     1520    994   2189    -18   -195     -7       N  
ATOM   1319  CA  ASN A 160     -57.300  40.639  -4.678  1.00 12.91           C  
ANISOU 1319  CA  ASN A 160     1557   1166   2178    -44   -206    -48       C  
ATOM   1320  C   ASN A 160     -58.157  41.795  -5.140  1.00 13.02           C  
ANISOU 1320  C   ASN A 160     1521   1286   2139    -16   -174    -55       C  
ATOM   1321  O   ASN A 160     -58.324  41.979  -6.338  1.00 12.32           O  
ANISOU 1321  O   ASN A 160     1540   1097   2043     44   -180    -68       O  
ATOM   1322  CB  ASN A 160     -55.855  41.109  -4.512  1.00 13.73           C  
ANISOU 1322  CB  ASN A 160     1596   1303   2316     34   -187    -37       C  
ATOM   1323  CG  ASN A 160     -54.974  40.036  -3.917  1.00 15.43           C  
ANISOU 1323  CG  ASN A 160     1970   1544   2348     17   -211    -51       C  
ATOM   1324  OD1 ASN A 160     -55.238  39.543  -2.824  1.00 17.75           O  
ANISOU 1324  OD1 ASN A 160     2331   1675   2735     -1   -191     22       O  
ATOM   1325  ND2 ASN A 160     -53.930  39.672  -4.634  1.00 18.18           N  
ANISOU 1325  ND2 ASN A 160     2195   1822   2888   -170    -74   -209       N  
ATOM   1326  N   ARG A 161     -58.679  42.580  -4.199  1.00 14.43           N  
ANISOU 1326  N   ARG A 161     1748   1518   2215     20   -171    -97       N  
ATOM   1327  CA  ARG A 161     -59.419  43.806  -4.529  1.00 15.66           C  
ANISOU 1327  CA  ARG A 161     1901   1696   2352     64   -146   -101       C  
ATOM   1328  C   ARG A 161     -58.453  44.868  -4.999  1.00 15.46           C  
ANISOU 1328  C   ARG A 161     1917   1535   2422     36   -172   -155       C  
ATOM   1329  O   ARG A 161     -57.493  45.203  -4.286  1.00 16.53           O  
ANISOU 1329  O   ARG A 161     2046   1636   2599     11   -330   -144       O  
ATOM   1330  CB  ARG A 161     -60.162  44.362  -3.323  1.00 16.59           C  
ANISOU 1330  CB  ARG A 161     2037   1821   2443     89    -96   -119       C  
ATOM   1331  CG  ARG A 161     -61.314  43.542  -2.901  1.00 19.19           C  
ANISOU 1331  CG  ARG A 161     2348   2279   2662     -1    -14    -43       C  
ATOM   1332  CD  ARG A 161     -62.016  44.181  -1.722  1.00 21.39           C  
ANISOU 1332  CD  ARG A 161     2716   2646   2766    -19     66    -75       C  
ATOM   1333  NE  ARG A 161     -63.002  43.268  -1.156  1.00 22.03           N  
ANISOU 1333  NE  ARG A 161     2808   2597   2964    -12     21    -13       N  
ATOM   1334  CZ  ARG A 161     -62.719  42.248  -0.348  1.00 22.04           C  
ANISOU 1334  CZ  ARG A 161     2785   2701   2887      6      5     58       C  
ATOM   1335  NH1 ARG A 161     -61.463  41.994   0.013  1.00 23.60           N  
ANISOU 1335  NH1 ARG A 161     2929   2881   3154    -63     18     17       N  
ATOM   1336  NH2 ARG A 161     -63.705  41.478   0.100  1.00 22.05           N  
ANISOU 1336  NH2 ARG A 161     2803   2574   3001    -10      1    -33       N  
ATOM   1337  N   VAL A 162     -58.691  45.395  -6.187  1.00 15.39           N  
ANISOU 1337  N   VAL A 162     1829   1526   2490     88   -182   -140       N  
ATOM   1338  CA  VAL A 162     -57.848  46.460  -6.732  1.00 15.96           C  
ANISOU 1338  CA  VAL A 162     1898   1582   2582     50   -144    -66       C  
ATOM   1339  C   VAL A 162     -58.566  47.824  -6.868  1.00 15.78           C  
ANISOU 1339  C   VAL A 162     1837   1523   2633     55   -118    -56       C  
ATOM   1340  O   VAL A 162     -57.922  48.858  -7.037  1.00 16.52           O  
ANISOU 1340  O   VAL A 162     1901   1550   2824     33   -191    -91       O  
ATOM   1341  CB  VAL A 162     -57.180  46.060  -8.074  1.00 15.93           C  
ANISOU 1341  CB  VAL A 162     1925   1551   2577     47   -150    -80       C  
ATOM   1342  CG1 VAL A 162     -56.231  44.856  -7.883  1.00 17.28           C  
ANISOU 1342  CG1 VAL A 162     2111   1743   2713     99    -96    -60       C  
ATOM   1343  CG2 VAL A 162     -58.232  45.814  -9.155  1.00 16.58           C  
ANISOU 1343  CG2 VAL A 162     2027   1699   2571     43   -153    -98       C  
ATOM   1344  N   ALA A 163     -59.894  47.829  -6.791  1.00 15.11           N  
ANISOU 1344  N   ALA A 163     1798   1336   2607     41   -158    -98       N  
ATOM   1345  CA  ALA A 163     -60.651  49.077  -6.889  1.00 15.33           C  
ANISOU 1345  CA  ALA A 163     1872   1356   2597     49   -131   -118       C  
ATOM   1346  C   ALA A 163     -62.020  48.873  -6.265  1.00 15.59           C  
ANISOU 1346  C   ALA A 163     1849   1464   2608     -8   -133   -115       C  
ATOM   1347  O   ALA A 163     -62.522  47.742  -6.169  1.00 15.70           O  
ANISOU 1347  O   ALA A 163     1858   1424   2680    -25   -286   -183       O  
ATOM   1348  CB  ALA A 163     -60.788  49.501  -8.335  1.00 14.90           C  
ANISOU 1348  CB  ALA A 163     1781   1311   2567     80    -96    -82       C  
ATOM   1349  N   GLN A 164     -62.620  49.975  -5.831  1.00 15.83           N  
ANISOU 1349  N   GLN A 164     1883   1483   2648      9   -155   -115       N  
ATOM   1350  CA  GLN A 164     -63.984  49.971  -5.299  1.00 16.23           C  
ANISOU 1350  CA  GLN A 164     1965   1522   2679    -16   -104   -130       C  
ATOM   1351  C   GLN A 164     -64.567  51.363  -5.365  1.00 16.21           C  
ANISOU 1351  C   GLN A 164     1967   1451   2740    -15   -124   -121       C  
ATOM   1352  O   GLN A 164     -63.841  52.355  -5.285  1.00 15.87           O  
ANISOU 1352  O   GLN A 164     1838   1341   2851    -64   -146   -181       O  
ATOM   1353  CB  GLN A 164     -64.055  49.455  -3.860  1.00 17.84           C  
ANISOU 1353  CB  GLN A 164     2187   1820   2771     10    -77    -66       C  
ATOM   1354  CG  GLN A 164     -63.028  50.015  -2.905  1.00 20.82           C  
ANISOU 1354  CG  GLN A 164     2599   2371   2939    -55   -113    -78       C  
ATOM   1355  CD  GLN A 164     -62.787  49.111  -1.687  1.00 23.59           C  
ANISOU 1355  CD  GLN A 164     3018   2802   3142      1    -57     78       C  
ATOM   1356  OE1 GLN A 164     -61.651  48.712  -1.411  1.00 25.68           O  
ANISOU 1356  OE1 GLN A 164     3236   3042   3477    -32   -169     85       O  
ATOM   1357  NE2 GLN A 164     -63.846  48.806  -0.951  1.00 24.82           N  
ANISOU 1357  NE2 GLN A 164     3179   3085   3166    -39    -60     13       N  
ATOM   1358  N   GLY A 165     -65.879  51.432  -5.513  1.00 15.27           N  
ANISOU 1358  N   GLY A 165     1922   1173   2706     19   -153   -137       N  
ATOM   1359  CA  GLY A 165     -66.548  52.722  -5.585  1.00 15.99           C  
ANISOU 1359  CA  GLY A 165     2001   1349   2726     56   -127    -42       C  
ATOM   1360  C   GLY A 165     -68.010  52.607  -5.240  1.00 17.24           C  
ANISOU 1360  C   GLY A 165     2105   1650   2795      2    -91    -53       C  
ATOM   1361  O   GLY A 165     -68.576  51.497  -5.135  1.00 16.56           O  
ANISOU 1361  O   GLY A 165     1959   1535   2796    -16   -129   -108       O  
ATOM   1362  N   GLU A 166     -68.625  53.767  -5.055  1.00 18.87           N  
ANISOU 1362  N   GLU A 166     2291   1936   2941     47    -92    -65       N  
ATOM   1363  CA  GLU A 166     -70.057  53.842  -4.868  1.00 20.82           C  
ANISOU 1363  CA  GLU A 166     2519   2340   3050     61    -28    -31       C  
ATOM   1364  C   GLU A 166     -70.673  54.664  -5.989  1.00 21.43           C  
ANISOU 1364  C   GLU A 166     2627   2422   3093     66    -17      8       C  
ATOM   1365  O   GLU A 166     -70.019  55.531  -6.585  1.00 21.64           O  
ANISOU 1365  O   GLU A 166     2586   2438   3198     97    -36     44       O  
ATOM   1366  CB  GLU A 166     -70.404  54.371  -3.478  1.00 22.36           C  
ANISOU 1366  CB  GLU A 166     2711   2654   3129     45    -26      4       C  
ATOM   1367  CG  GLU A 166     -69.847  53.482  -2.375  1.00 25.42           C  
ANISOU 1367  CG  GLU A 166     3149   3059   3449     84    -92     14       C  
ATOM   1368  CD  GLU A 166     -70.767  53.346  -1.185  1.00 24.28           C  
ANISOU 1368  CD  GLU A 166     3270   2522   3431    350    240    208       C  
ATOM   1369  OE1 GLU A 166     -71.542  54.282  -0.894  1.00 32.27           O  
ANISOU 1369  OE1 GLU A 166     4033   4161   4064   -109     17     85       O  
ATOM   1370  OE2 GLU A 166     -70.698  52.297  -0.518  1.00 31.49           O  
ANISOU 1370  OE2 GLU A 166     3873   3979   4111      4     91   -202       O  
ATOM   1371  N   LEU A 167     -71.927  54.350  -6.291  1.00 21.99           N  
ANISOU 1371  N   LEU A 167     2696   2505   3152     51    -22    -11       N  
ATOM   1372  CA  LEU A 167     -72.644  54.951  -7.399  1.00 23.08           C  
ANISOU 1372  CA  LEU A 167     2846   2732   3191     68      0     15       C  
ATOM   1373  C   LEU A 167     -73.979  55.489  -6.902  1.00 24.09           C  
ANISOU 1373  C   LEU A 167     2955   2892   3302     93     -4     13       C  
ATOM   1374  O   LEU A 167     -74.356  55.278  -5.746  1.00 23.92           O  
ANISOU 1374  O   LEU A 167     2934   2824   3331    178     -6     26       O  
ATOM   1375  CB  LEU A 167     -72.871  53.917  -8.510  1.00 23.22           C  
ANISOU 1375  CB  LEU A 167     2841   2794   3187     51      8      7       C  
ATOM   1376  CG  LEU A 167     -71.645  53.158  -9.040  1.00 23.35           C  
ANISOU 1376  CG  LEU A 167     2918   2803   3150     82      6      3       C  
ATOM   1377  CD1 LEU A 167     -72.076  51.922  -9.819  1.00 24.42           C  
ANISOU 1377  CD1 LEU A 167     3042   3002   3233     48    -45    -50       C  
ATOM   1378  CD2 LEU A 167     -70.735  54.053  -9.882  1.00 24.48           C  
ANISOU 1378  CD2 LEU A 167     3042   3012   3246    -23     16    -11       C  
ATOM   1379  N   GLU A 168     -74.686  56.192  -7.780  1.00 25.59           N  
ANISOU 1379  N   GLU A 168     3160   3107   3456     99    -22     47       N  
ATOM   1380  CA  GLU A 168     -76.031  56.678  -7.473  1.00 26.76           C  
ANISOU 1380  CA  GLU A 168     3274   3311   3582     74     -8     29       C  
ATOM   1381  C   GLU A 168     -77.028  55.522  -7.366  1.00 26.55           C  
ANISOU 1381  C   GLU A 168     3262   3275   3551     77    -10     23       C  
ATOM   1382  O   GLU A 168     -76.752  54.391  -7.805  1.00 26.59           O  
ANISOU 1382  O   GLU A 168     3206   3283   3612     63    -40     24       O  
ATOM   1383  CB  GLU A 168     -76.494  57.696  -8.524  1.00 27.38           C  
ANISOU 1383  CB  GLU A 168     3371   3392   3638     70    -17     52       C  
ATOM   1384  CG  GLU A 168     -76.586  57.147  -9.949  1.00 30.43           C  
ANISOU 1384  CG  GLU A 168     3814   3840   3907     13     -4    -42       C  
ATOM   1385  CD  GLU A 168     -77.008  58.192 -10.981  1.00 32.90           C  
ANISOU 1385  CD  GLU A 168     4286   4050   4163     34    -96     45       C  
ATOM   1386  OE1 GLU A 168     -76.845  59.407 -10.725  1.00 35.26           O  
ANISOU 1386  OE1 GLU A 168     4532   4313   4551     -3    -39     23       O  
ATOM   1387  OE2 GLU A 168     -77.497  57.791 -12.062  1.00 35.41           O  
ANISOU 1387  OE2 GLU A 168     4529   4439   4484     10    -42     -6       O  
ATOM   1388  N   ASN A 169     -78.179  55.814  -6.764  1.00 26.50           N  
ANISOU 1388  N   ASN A 169     3271   3236   3562     90     -8     26       N  
ATOM   1389  CA  ASN A 169     -79.291  54.872  -6.672  1.00 26.27           C  
ANISOU 1389  CA  ASN A 169     3247   3220   3512    110     -9     29       C  
ATOM   1390  C   ASN A 169     -78.959  53.590  -5.900  1.00 24.87           C  
ANISOU 1390  C   ASN A 169     3055   3027   3365    135     -3    -15       C  
ATOM   1391  O   ASN A 169     -79.447  52.513  -6.235  1.00 25.47           O  
ANISOU 1391  O   ASN A 169     3103   3084   3489    160    -11     -1       O  
ATOM   1392  CB  ASN A 169     -79.854  54.574  -8.072  1.00 27.15           C  
ANISOU 1392  CB  ASN A 169     3378   3355   3582     79    -14      6       C  
ATOM   1393  CG  ASN A 169     -80.331  55.837  -8.788  1.00 29.24           C  
ANISOU 1393  CG  ASN A 169     3680   3616   3811     85    -15     50       C  
ATOM   1394  OD1 ASN A 169     -80.934  56.723  -8.177  1.00 32.07           O  
ANISOU 1394  OD1 ASN A 169     4010   3964   4211    150     21    -51       O  
ATOM   1395  ND2 ASN A 169     -80.056  55.925 -10.084  1.00 31.27           N  
ANISOU 1395  ND2 ASN A 169     3976   3983   3920     71     -4     24       N  
ATOM   1396  N   GLY A 170     -78.132  53.731  -4.865  1.00 23.32           N  
ANISOU 1396  N   GLY A 170     2894   2761   3206    165     24     -4       N  
ATOM   1397  CA  GLY A 170     -77.854  52.651  -3.911  1.00 21.05           C  
ANISOU 1397  CA  GLY A 170     2596   2468   2934    184     44    -64       C  
ATOM   1398  C   GLY A 170     -76.984  51.507  -4.411  1.00 19.33           C  
ANISOU 1398  C   GLY A 170     2389   2236   2719    160     25    -31       C  
ATOM   1399  O   GLY A 170     -77.014  50.415  -3.850  1.00 19.90           O  
ANISOU 1399  O   GLY A 170     2498   2242   2818    159     66    -75       O  
ATOM   1400  N  AARG A 171     -76.224  51.760  -5.467  0.50 18.34           N  
ANISOU 1400  N  AARG A 171     2232   2089   2645    162     18    -70       N  
ATOM   1401  N  BARG A 171     -76.209  51.765  -5.462  0.50 18.34           N  
ANISOU 1401  N  BARG A 171     2238   2079   2649    160     21    -70       N  
ATOM   1402  CA AARG A 171     -75.335  50.746  -6.009  0.50 17.24           C  
ANISOU 1402  CA AARG A 171     2090   1961   2499    100      2    -79       C  
ATOM   1403  CA BARG A 171     -75.347  50.743  -6.066  0.50 17.22           C  
ANISOU 1403  CA BARG A 171     2094   1942   2508     99      9    -77       C  
ATOM   1404  C  AARG A 171     -73.903  50.963  -5.536  0.50 16.25           C  
ANISOU 1404  C  AARG A 171     1976   1779   2418     94      3    -87       C  
ATOM   1405  C  BARG A 171     -73.864  51.000  -5.785  0.50 16.35           C  
ANISOU 1405  C  BARG A 171     1998   1765   2446     87     -2    -79       C  
ATOM   1406  O  AARG A 171     -73.547  52.038  -5.029  0.50 15.28           O  
ANISOU 1406  O  AARG A 171     1861   1661   2282    149     -5    -90       O  
ATOM   1407  O  BARG A 171     -73.430  52.155  -5.650  0.50 15.83           O  
ANISOU 1407  O  BARG A 171     1965   1631   2418    145      6   -106       O  
ATOM   1408  CB AARG A 171     -75.432  50.717  -7.534  0.50 17.55           C  
ANISOU 1408  CB AARG A 171     2119   2025   2521     75    -10    -70       C  
ATOM   1409  CB BARG A 171     -75.621  50.627  -7.571  0.50 17.51           C  
ANISOU 1409  CB BARG A 171     2127   2004   2522     68      2    -70       C  
ATOM   1410  CG AARG A 171     -76.656  49.954  -8.035  0.50 18.97           C  
ANISOU 1410  CG AARG A 171     2302   2309   2594     10    -49    -76       C  
ATOM   1411  CG BARG A 171     -77.062  50.194  -7.895  0.50 18.33           C  
ANISOU 1411  CG BARG A 171     2192   2234   2539     50    -18    -64       C  
ATOM   1412  CD AARG A 171     -77.300  50.622  -9.238  0.50 20.46           C  
ANISOU 1412  CD AARG A 171     2569   2528   2675     30    -26     10       C  
ATOM   1413  CD BARG A 171     -77.330  50.042  -9.395  0.50 20.05           C  
ANISOU 1413  CD BARG A 171     2535   2473   2607     61     -6     -9       C  
ATOM   1414  NE AARG A 171     -76.438  50.652 -10.420  0.50 21.02           N  
ANISOU 1414  NE AARG A 171     2575   2711   2699      1    -26    -19       N  
ATOM   1415  NE BARG A 171     -76.791  48.803  -9.960  0.50 20.27           N  
ANISOU 1415  NE BARG A 171     2544   2567   2590     82     -4    -14       N  
ATOM   1416  CZ AARG A 171     -76.225  49.624 -11.240  0.50 20.97           C  
ANISOU 1416  CZ AARG A 171     2558   2643   2765     23    -27      0       C  
ATOM   1417  CZ BARG A 171     -77.370  47.605  -9.874  0.50 20.10           C  
ANISOU 1417  CZ BARG A 171     2463   2569   2605     25     19      0       C  
ATOM   1418  NH1AARG A 171     -75.430  49.779 -12.290  0.50 21.11           N  
ANISOU 1418  NH1AARG A 171     2606   2681   2731     43    -30     20       N  
ATOM   1419  NH1BARG A 171     -78.523  47.449  -9.227  0.50 19.90           N  
ANISOU 1419  NH1BARG A 171     2519   2480   2559     -8      3     41       N  
ATOM   1420  NH2AARG A 171     -76.799  48.445 -11.017  0.50 20.96           N  
ANISOU 1420  NH2AARG A 171     2610   2649   2705     41    -68     25       N  
ATOM   1421  NH2BARG A 171     -76.786  46.549 -10.432  0.50 20.59           N  
ANISOU 1421  NH2BARG A 171     2599   2553   2670     -4    -10     16       N  
ATOM   1422  N   HIS A 172     -73.095  49.916  -5.672  1.00 15.32           N  
ANISOU 1422  N   HIS A 172     1838   1619   2365     77     -4   -119       N  
ATOM   1423  CA  HIS A 172     -71.669  49.998  -5.403  1.00 14.49           C  
ANISOU 1423  CA  HIS A 172     1762   1459   2284     50      1   -164       C  
ATOM   1424  C   HIS A 172     -70.957  48.983  -6.289  1.00 13.90           C  
ANISOU 1424  C   HIS A 172     1623   1425   2234     43      8   -229       C  
ATOM   1425  O   HIS A 172     -71.593  48.140  -6.944  1.00 13.81           O  
ANISOU 1425  O   HIS A 172     1520   1400   2324     16     16   -266       O  
ATOM   1426  CB  HIS A 172     -71.351  49.805  -3.909  1.00 14.36           C  
ANISOU 1426  CB  HIS A 172     1781   1388   2285     40     25   -113       C  
ATOM   1427  CG  HIS A 172     -71.470  48.391  -3.413  1.00 14.64           C  
ANISOU 1427  CG  HIS A 172     1790   1386   2385    -13      6   -122       C  
ATOM   1428  ND1 HIS A 172     -70.560  47.849  -2.533  1.00 17.52           N  
ANISOU 1428  ND1 HIS A 172     2249   1777   2627    -69   -109     89       N  
ATOM   1429  CD2 HIS A 172     -72.387  47.419  -3.649  1.00 14.77           C  
ANISOU 1429  CD2 HIS A 172     1870   1422   2321     -7      8    -57       C  
ATOM   1430  CE1 HIS A 172     -70.899  46.601  -2.258  1.00 17.34           C  
ANISOU 1430  CE1 HIS A 172     2170   1813   2603    -94    -59     36       C  
ATOM   1431  NE2 HIS A 172     -72.004  46.317  -2.922  1.00 16.12           N  
ANISOU 1431  NE2 HIS A 172     1884   1783   2456    123      2    -29       N  
ATOM   1432  N   TRP A 173     -69.635  49.071  -6.316  1.00 13.34           N  
ANISOU 1432  N   TRP A 173     1512   1339   2217     60    -46   -227       N  
ATOM   1433  CA  TRP A 173     -68.836  48.181  -7.147  1.00 13.28           C  
ANISOU 1433  CA  TRP A 173     1521   1396   2129     31    -69   -202       C  
ATOM   1434  C   TRP A 173     -67.482  47.869  -6.526  1.00 13.35           C  
ANISOU 1434  C   TRP A 173     1540   1458   2072    -13   -102   -174       C  
ATOM   1435  O   TRP A 173     -66.933  48.659  -5.722  1.00 13.28           O  
ANISOU 1435  O   TRP A 173     1449   1386   2208    -24   -167   -229       O  
ATOM   1436  CB  TRP A 173     -68.678  48.725  -8.568  1.00 14.24           C  
ANISOU 1436  CB  TRP A 173     1643   1549   2217     59    -75   -174       C  
ATOM   1437  CG  TRP A 173     -67.929  50.022  -8.681  1.00 14.47           C  
ANISOU 1437  CG  TRP A 173     1713   1561   2223    112    -28    -24       C  
ATOM   1438  CD1 TRP A 173     -68.451  51.281  -8.621  1.00 16.41           C  
ANISOU 1438  CD1 TRP A 173     2005   1716   2513     57      6     55       C  
ATOM   1439  CD2 TRP A 173     -66.522  50.180  -8.902  1.00 15.42           C  
ANISOU 1439  CD2 TRP A 173     1818   1644   2394     -3    -18     -9       C  
ATOM   1440  NE1 TRP A 173     -67.458  52.217  -8.784  1.00 17.26           N  
ANISOU 1440  NE1 TRP A 173     1926   1894   2735     58    -40     51       N  
ATOM   1441  CE2 TRP A 173     -66.259  51.575  -8.957  1.00 16.47           C  
ANISOU 1441  CE2 TRP A 173     1915   1786   2556     14    -19     42       C  
ATOM   1442  CE3 TRP A 173     -65.454  49.279  -9.052  1.00 15.71           C  
ANISOU 1442  CE3 TRP A 173     1676   1807   2486      5    -51      0       C  
ATOM   1443  CZ2 TRP A 173     -64.970  52.093  -9.160  1.00 16.47           C  
ANISOU 1443  CZ2 TRP A 173     1933   1777   2547     14    -47     -7       C  
ATOM   1444  CZ3 TRP A 173     -64.162  49.795  -9.259  1.00 16.20           C  
ANISOU 1444  CZ3 TRP A 173     1848   1786   2518   -138     -1    -53       C  
ATOM   1445  CH2 TRP A 173     -63.939  51.191  -9.312  1.00 16.34           C  
ANISOU 1445  CH2 TRP A 173     1922   1727   2559      0    -26     16       C  
ATOM   1446  N  AVAL A 174     -66.950  46.696  -6.887  0.50 12.77           N  
ANISOU 1446  N  AVAL A 174     1390   1475   1984     17    -93   -166       N  
ATOM   1447  N  BVAL A 174     -66.962  46.716  -6.909  0.50 13.42           N  
ANISOU 1447  N  BVAL A 174     1472   1562   2064     19    -97   -172       N  
ATOM   1448  CA AVAL A 174     -65.644  46.184  -6.425  0.50 12.45           C  
ANISOU 1448  CA AVAL A 174     1435   1414   1881     37    -75   -123       C  
ATOM   1449  CA BVAL A 174     -65.624  46.316  -6.555  0.50 13.84           C  
ANISOU 1449  CA BVAL A 174     1572   1638   2048     38    -92   -136       C  
ATOM   1450  C  AVAL A 174     -64.972  45.482  -7.604  0.50 12.49           C  
ANISOU 1450  C  AVAL A 174     1493   1386   1866     13    -86   -102       C  
ATOM   1451  C  BVAL A 174     -65.009  45.740  -7.810  0.50 13.47           C  
ANISOU 1451  C  BVAL A 174     1566   1551   2000      5   -116   -129       C  
ATOM   1452  O  AVAL A 174     -65.619  44.662  -8.273  0.50 12.05           O  
ANISOU 1452  O  AVAL A 174     1484   1246   1846     24    -80    -89       O  
ATOM   1453  O  BVAL A 174     -65.707  45.273  -8.726  0.50 13.95           O  
ANISOU 1453  O  BVAL A 174     1601   1656   2043     18   -160   -158       O  
ATOM   1454  CB AVAL A 174     -65.781  45.161  -5.258  0.50 12.61           C  
ANISOU 1454  CB AVAL A 174     1440   1501   1851     25    -76   -147       C  
ATOM   1455  CB BVAL A 174     -65.603  45.275  -5.420  0.50 14.15           C  
ANISOU 1455  CB BVAL A 174     1606   1718   2050     23    -94   -136       C  
ATOM   1456  CG1AVAL A 174     -64.395  44.740  -4.743  0.50 11.80           C  
ANISOU 1456  CG1AVAL A 174     1467   1263   1752     65    -96    -83       C  
ATOM   1457  CG1BVAL A 174     -66.164  45.865  -4.122  0.50 14.96           C  
ANISOU 1457  CG1BVAL A 174     1779   1795   2109     66    -71   -136       C  
ATOM   1458  CG2AVAL A 174     -66.651  45.715  -4.118  0.50 12.41           C  
ANISOU 1458  CG2AVAL A 174     1403   1434   1876      7     -8   -112       C  
ATOM   1459  CG2BVAL A 174     -66.372  44.045  -5.824  0.50 15.05           C  
ANISOU 1459  CG2BVAL A 174     1774   1746   2199     -5    -77    -52       C  
ATOM   1460  N   GLN A 175     -63.693  45.795  -7.850  1.00 12.66           N  
ANISOU 1460  N   GLN A 175     1481   1327   1999      7    -79   -120       N  
ATOM   1461  CA  GLN A 175     -62.924  45.185  -8.928  1.00 12.41           C  
ANISOU 1461  CA  GLN A 175     1437   1266   2011      5   -112    -46       C  
ATOM   1462  C   GLN A 175     -61.809  44.331  -8.338  1.00 12.00           C  
ANISOU 1462  C   GLN A 175     1407   1182   1969     57   -159    -41       C  
ATOM   1463  O   GLN A 175     -61.100  44.766  -7.415  1.00 12.70           O  
ANISOU 1463  O   GLN A 175     1428   1221   2176     95   -190    -77       O  
ATOM   1464  CB  GLN A 175     -62.349  46.241  -9.857  1.00 13.75           C  
ANISOU 1464  CB  GLN A 175     1685   1436   2102    -15   -108     14       C  
ATOM   1465  CG  GLN A 175     -61.713  45.677 -11.096  1.00 15.04           C  
ANISOU 1465  CG  GLN A 175     1908   1600   2206    -33    -71     38       C  
ATOM   1466  CD  GLN A 175     -61.223  46.756 -12.013  1.00 18.17           C  
ANISOU 1466  CD  GLN A 175     2412   1966   2526   -120     21    110       C  
ATOM   1467  OE1 GLN A 175     -60.565  47.702 -11.575  1.00 20.98           O  
ANISOU 1467  OE1 GLN A 175     2768   2382   2818   -351    -76    -31       O  
ATOM   1468  NE2 GLN A 175     -61.541  46.635 -13.288  1.00 19.89           N  
ANISOU 1468  NE2 GLN A 175     2601   2305   2650   -100    -24     67       N  
ATOM   1469  N   TRP A 176     -61.686  43.119  -8.881  1.00 11.36           N  
ANISOU 1469  N   TRP A 176     1289   1075   1950     19   -124     14       N  
ATOM   1470  CA  TRP A 176     -60.754  42.089  -8.432  1.00 11.56           C  
ANISOU 1470  CA  TRP A 176     1381   1064   1946    -32   -112    -15       C  
ATOM   1471  C   TRP A 176     -59.752  41.799  -9.530  1.00 11.75           C  
ANISOU 1471  C   TRP A 176     1400   1147   1915    -95    -85     36       C  
ATOM   1472  O   TRP A 176     -60.077  41.891 -10.713  1.00 12.34           O  
ANISOU 1472  O   TRP A 176     1486   1258   1944    -87    -21    -16       O  
ATOM   1473  CB  TRP A 176     -61.532  40.801  -8.138  1.00 11.81           C  
ANISOU 1473  CB  TRP A 176     1448   1110   1929   -159    -39    -42       C  
ATOM   1474  CG  TRP A 176     -62.465  40.927  -6.963  1.00 11.73           C  
ANISOU 1474  CG  TRP A 176     1355   1105   1993    -35    -33    -22       C  
ATOM   1475  CD1 TRP A 176     -63.744  41.421  -6.956  1.00 11.93           C  
ANISOU 1475  CD1 TRP A 176     1411   1120   2001    -68    -34    -41       C  
ATOM   1476  CD2 TRP A 176     -62.168  40.549  -5.618  1.00 12.08           C  
ANISOU 1476  CD2 TRP A 176     1522   1118   1949   -157    -49    -40       C  
ATOM   1477  NE1 TRP A 176     -64.254  41.391  -5.673  1.00 10.98           N  
ANISOU 1477  NE1 TRP A 176     1652    697   1822   -194   -138    -64       N  
ATOM   1478  CE2 TRP A 176     -63.303  40.862  -4.833  1.00 11.42           C  
ANISOU 1478  CE2 TRP A 176     1435    997   1906   -228    -90      0       C  
ATOM   1479  CE3 TRP A 176     -61.034  39.985  -4.992  1.00 11.49           C  
ANISOU 1479  CE3 TRP A 176     1488   1008   1868   -267   -214   -120       C  
ATOM   1480  CZ2 TRP A 176     -63.350  40.607  -3.455  1.00 11.82           C  
ANISOU 1480  CZ2 TRP A 176     1488   1077   1923   -150    -89     27       C  
ATOM   1481  CZ3 TRP A 176     -61.078  39.731  -3.631  1.00 12.90           C  
ANISOU 1481  CZ3 TRP A 176     1585   1397   1917   -106    -64    -70       C  
ATOM   1482  CH2 TRP A 176     -62.230  40.048  -2.871  1.00 12.36           C  
ANISOU 1482  CH2 TRP A 176     1351   1356   1987   -176    -99    -83       C  
ATOM   1483  N  AGLN A 177     -58.544  41.415  -9.132  0.50 12.04           N  
ANISOU 1483  N  AGLN A 177     1444   1190   1940    -43    -62      0       N  
ATOM   1484  N  BGLN A 177     -58.534  41.437  -9.145  0.50 12.27           N  
ANISOU 1484  N  BGLN A 177     1464   1230   1967    -47    -62     -8       N  
ATOM   1485  CA AGLN A 177     -57.531  40.991 -10.082  0.50 12.59           C  
ANISOU 1485  CA AGLN A 177     1540   1263   1980    -10    -26     36       C  
ATOM   1486  CA BGLN A 177     -57.549  40.979 -10.113  0.50 13.03           C  
ANISOU 1486  CA BGLN A 177     1585   1335   2027    -13    -27     28       C  
ATOM   1487  C  AGLN A 177     -56.827  39.743  -9.560  0.50 12.74           C  
ANISOU 1487  C  AGLN A 177     1575   1252   2011      6      5     38       C  
ATOM   1488  C  BGLN A 177     -56.808  39.760  -9.578  0.50 13.01           C  
ANISOU 1488  C  BGLN A 177     1604   1297   2040      3      6     25       C  
ATOM   1489  O  AGLN A 177     -56.472  39.673  -8.382  0.50 12.40           O  
ANISOU 1489  O  AGLN A 177     1449   1214   2045     16     17     45       O  
ATOM   1490  O  BGLN A 177     -56.420  39.722  -8.409  0.50 12.69           O  
ANISOU 1490  O  BGLN A 177     1488   1259   2073     16     11     33       O  
ATOM   1491  CB AGLN A 177     -56.522  42.110 -10.330  0.50 13.03           C  
ANISOU 1491  CB AGLN A 177     1589   1333   2028    -37    -17     64       C  
ATOM   1492  CB BGLN A 177     -56.570  42.092 -10.491  0.50 13.61           C  
ANISOU 1492  CB BGLN A 177     1633   1438   2099    -55      4     16       C  
ATOM   1493  CG AGLN A 177     -55.504  41.812 -11.426  0.50 14.85           C  
ANISOU 1493  CG AGLN A 177     1820   1710   2109     12    -14      2       C  
ATOM   1494  CG BGLN A 177     -57.112  43.076 -11.530  0.50 16.67           C  
ANISOU 1494  CG BGLN A 177     2047   1978   2309      5    -55     65       C  
ATOM   1495  CD AGLN A 177     -54.684  43.028 -11.825  0.50 18.26           C  
ANISOU 1495  CD AGLN A 177     2354   2128   2452    -72     25     56       C  
ATOM   1496  CD BGLN A 177     -56.192  44.270 -11.782  0.50 19.36           C  
ANISOU 1496  CD BGLN A 177     2429   2329   2595    -82     -1     40       C  
ATOM   1497  OE1AGLN A 177     -54.276  43.830 -10.980  0.50 19.73           O  
ANISOU 1497  OE1AGLN A 177     2470   2375   2649    -95   -106     54       O  
ATOM   1498  OE1BGLN A 177     -54.995  44.228 -11.499  0.50 20.84           O  
ANISOU 1498  OE1BGLN A 177     2521   2510   2886    -28    -58     35       O  
ATOM   1499  NE2AGLN A 177     -54.436  43.168 -13.123  0.50 20.51           N  
ANISOU 1499  NE2AGLN A 177     2656   2524   2609    -13     37     31       N  
ATOM   1500  NE2BGLN A 177     -56.759  45.343 -12.319  0.50 21.00           N  
ANISOU 1500  NE2BGLN A 177     2708   2486   2782      4     -1     46       N  
ATOM   1501  N   ASP A 178     -56.641  38.770 -10.451  1.00 13.52           N  
ANISOU 1501  N   ASP A 178     1680   1319   2139     43     13     13       N  
ATOM   1502  CA  ASP A 178     -55.962  37.507 -10.119  1.00 14.28           C  
ANISOU 1502  CA  ASP A 178     1861   1310   2254     62     32     20       C  
ATOM   1503  C   ASP A 178     -54.742  37.433 -11.040  1.00 14.30           C  
ANISOU 1503  C   ASP A 178     1922   1286   2225     50     32     10       C  
ATOM   1504  O   ASP A 178     -54.911  37.340 -12.248  1.00 14.28           O  
ANISOU 1504  O   ASP A 178     1930   1279   2215     54     51     40       O  
ATOM   1505  CB  ASP A 178     -56.934  36.329 -10.337  1.00 15.02           C  
ANISOU 1505  CB  ASP A 178     1927   1447   2333     45     26     -3       C  
ATOM   1506  CG  ASP A 178     -56.293  34.945 -10.140  1.00 14.77           C  
ANISOU 1506  CG  ASP A 178     1873   1334   2403    -11     15    -49       C  
ATOM   1507  OD1 ASP A 178     -55.061  34.819  -9.913  1.00 16.15           O  
ANISOU 1507  OD1 ASP A 178     2088   1425   2623   -112     78     81       O  
ATOM   1508  OD2 ASP A 178     -57.064  33.949 -10.205  1.00 16.85           O  
ANISOU 1508  OD2 ASP A 178     2259   1408   2735    -48    162    -32       O  
ATOM   1509  N   PRO A 179     -53.512  37.474 -10.473  1.00 14.48           N  
ANISOU 1509  N   PRO A 179     1991   1269   2241     27     12    -38       N  
ATOM   1510  CA  PRO A 179     -52.303  37.530 -11.314  1.00 14.57           C  
ANISOU 1510  CA  PRO A 179     1943   1326   2265    -27    -17    -17       C  
ATOM   1511  C   PRO A 179     -52.018  36.236 -12.096  1.00 13.83           C  
ANISOU 1511  C   PRO A 179     1830   1231   2191     12    -31     14       C  
ATOM   1512  O   PRO A 179     -51.314  36.266 -13.098  1.00 14.61           O  
ANISOU 1512  O   PRO A 179     1915   1285   2351    -44     19     75       O  
ATOM   1513  CB  PRO A 179     -51.180  37.769 -10.303  1.00 15.42           C  
ANISOU 1513  CB  PRO A 179     2075   1429   2352    -58    -43    -37       C  
ATOM   1514  CG  PRO A 179     -51.676  37.204  -9.025  1.00 15.66           C  
ANISOU 1514  CG  PRO A 179     2086   1548   2314    -52      5   -112       C  
ATOM   1515  CD  PRO A 179     -53.173  37.446  -9.038  1.00 15.43           C  
ANISOU 1515  CD  PRO A 179     2049   1498   2315     21    -25    -50       C  
ATOM   1516  N   PHE A 180     -52.550  35.103 -11.643  1.00 12.89           N  
ANISOU 1516  N   PHE A 180     1609   1149   2138    -21    -92    -25       N  
ATOM   1517  CA  PHE A 180     -52.263  33.820 -12.288  1.00 12.43           C  
ANISOU 1517  CA  PHE A 180     1515   1200   2006     50    -99     -9       C  
ATOM   1518  C   PHE A 180     -53.188  33.577 -13.484  1.00 12.01           C  
ANISOU 1518  C   PHE A 180     1363   1189   2010     -3   -116    -19       C  
ATOM   1519  O   PHE A 180     -54.402  33.553 -13.315  1.00 12.30           O  
ANISOU 1519  O   PHE A 180     1339   1255   2080    146   -127     17       O  
ATOM   1520  CB  PHE A 180     -52.412  32.691 -11.271  1.00 13.05           C  
ANISOU 1520  CB  PHE A 180     1563   1375   2020    -51   -117     46       C  
ATOM   1521  CG  PHE A 180     -51.317  32.668 -10.251  1.00 11.67           C  
ANISOU 1521  CG  PHE A 180     1321   1161   1949   -136    -56     98       C  
ATOM   1522  CD1 PHE A 180     -50.084  32.099 -10.563  1.00 12.38           C  
ANISOU 1522  CD1 PHE A 180     1354   1337   2010    -81    -75     88       C  
ATOM   1523  CD2 PHE A 180     -51.508  33.224  -8.993  1.00 12.54           C  
ANISOU 1523  CD2 PHE A 180     1485   1276   2002   -188   -102    105       C  
ATOM   1524  CE1 PHE A 180     -49.047  32.075  -9.618  1.00 13.17           C  
ANISOU 1524  CE1 PHE A 180     1348   1554   2101    -86   -158     81       C  
ATOM   1525  CE2 PHE A 180     -50.485  33.205  -8.039  1.00 12.98           C  
ANISOU 1525  CE2 PHE A 180     1446   1374   2110    -69   -104     68       C  
ATOM   1526  CZ  PHE A 180     -49.255  32.625  -8.351  1.00 12.41           C  
ANISOU 1526  CZ  PHE A 180     1320   1225   2167   -138    -78    140       C  
ATOM   1527  N   PRO A 181     -52.625  33.393 -14.695  1.00 11.98           N  
ANISOU 1527  N   PRO A 181     1301   1233   2018    -19   -105     28       N  
ATOM   1528  CA  PRO A 181     -53.477  32.991 -15.822  1.00 12.62           C  
ANISOU 1528  CA  PRO A 181     1444   1322   2026    -81    -84     36       C  
ATOM   1529  C   PRO A 181     -54.263  31.736 -15.470  1.00 12.36           C  
ANISOU 1529  C   PRO A 181     1449   1217   2030    -69   -107     57       C  
ATOM   1530  O   PRO A 181     -53.737  30.836 -14.801  1.00 12.77           O  
ANISOU 1530  O   PRO A 181     1471   1201   2177   -150   -209    145       O  
ATOM   1531  CB  PRO A 181     -52.472  32.698 -16.940  1.00 13.70           C  
ANISOU 1531  CB  PRO A 181     1549   1528   2127   -136      2     33       C  
ATOM   1532  CG  PRO A 181     -51.295  33.554 -16.619  1.00 14.08           C  
ANISOU 1532  CG  PRO A 181     1541   1593   2216    -83    -92      8       C  
ATOM   1533  CD  PRO A 181     -51.214  33.527 -15.108  1.00 13.49           C  
ANISOU 1533  CD  PRO A 181     1432   1558   2135    -50    -26      9       C  
ATOM   1534  N   LYS A 182     -55.523  31.700 -15.876  1.00 12.23           N  
ANISOU 1534  N   LYS A 182     1405   1162   2078   -125    -40     70       N  
ATOM   1535  CA  LYS A 182     -56.363  30.536 -15.594  1.00 12.23           C  
ANISOU 1535  CA  LYS A 182     1500   1150   1997    -89    -49     71       C  
ATOM   1536  C   LYS A 182     -57.306  30.232 -16.731  1.00 11.89           C  
ANISOU 1536  C   LYS A 182     1366   1183   1968    -19    -64     92       C  
ATOM   1537  O   LYS A 182     -57.700  31.134 -17.469  1.00 11.43           O  
ANISOU 1537  O   LYS A 182     1371   1048   1923      1   -101     81       O  
ATOM   1538  CB  LYS A 182     -57.160  30.699 -14.300  1.00 12.91           C  
ANISOU 1538  CB  LYS A 182     1524   1313   2066    -75    -35    114       C  
ATOM   1539  CG  LYS A 182     -58.131  31.860 -14.289  1.00 14.82           C  
ANISOU 1539  CG  LYS A 182     1865   1571   2194    -55     50    -31       C  
ATOM   1540  CD  LYS A 182     -58.927  31.793 -13.013  1.00 17.05           C  
ANISOU 1540  CD  LYS A 182     2060   1981   2435   -148    167     21       C  
ATOM   1541  CE  LYS A 182     -59.760  33.007 -12.804  1.00 18.18           C  
ANISOU 1541  CE  LYS A 182     2158   2017   2733   -161     97   -133       C  
ATOM   1542  NZ  LYS A 182     -58.902  34.134 -12.347  1.00 16.18           N  
ANISOU 1542  NZ  LYS A 182     2046   1464   2638   -170    245   -105       N  
ATOM   1543  N   PRO A 183     -57.717  28.959 -16.828  1.00 11.71           N  
ANISOU 1543  N   PRO A 183     1318   1154   1977     -4    -62     40       N  
ATOM   1544  CA  PRO A 183     -58.814  28.573 -17.701  1.00 11.63           C  
ANISOU 1544  CA  PRO A 183     1344   1038   2036    -41    -20    -20       C  
ATOM   1545  C   PRO A 183     -60.106  29.119 -17.087  1.00 11.09           C  
ANISOU 1545  C   PRO A 183     1265    970   1977    -56    -33      3       C  
ATOM   1546  O   PRO A 183     -60.177  29.303 -15.859  1.00 10.42           O  
ANISOU 1546  O   PRO A 183     1133    765   2060   -105    -19      2       O  
ATOM   1547  CB  PRO A 183     -58.774  27.044 -17.647  1.00 12.20           C  
ANISOU 1547  CB  PRO A 183     1525   1051   2059     76     16      1       C  
ATOM   1548  CG  PRO A 183     -58.210  26.735 -16.317  1.00 12.04           C  
ANISOU 1548  CG  PRO A 183     1328   1214   2032   -133   -132    -56       C  
ATOM   1549  CD  PRO A 183     -57.187  27.811 -16.067  1.00 11.96           C  
ANISOU 1549  CD  PRO A 183     1351   1136   2055    -39    -96     36       C  
ATOM   1550  N   CYS A 184     -61.107  29.373 -17.925  1.00 11.53           N  
ANISOU 1550  N   CYS A 184     1417    980   1981     37    -34     -3       N  
ATOM   1551  CA  CYS A 184     -62.337  29.972 -17.434  1.00 11.79           C  
ANISOU 1551  CA  CYS A 184     1363   1133   1983     18    -54     27       C  
ATOM   1552  C   CYS A 184     -63.138  29.104 -16.460  1.00 11.37           C  
ANISOU 1552  C   CYS A 184     1378   1063   1878     90     -5     61       C  
ATOM   1553  O   CYS A 184     -63.941  29.645 -15.683  1.00 12.12           O  
ANISOU 1553  O   CYS A 184     1556   1033   2015    118    -19    -33       O  
ATOM   1554  CB  CYS A 184     -63.224  30.472 -18.574  1.00 12.16           C  
ANISOU 1554  CB  CYS A 184     1454   1183   1982     15    -13     53       C  
ATOM   1555  SG  CYS A 184     -63.768  29.178 -19.654  1.00 13.51           S  
ANISOU 1555  SG  CYS A 184     1342   1415   2376    -22   -170     92       S  
ATOM   1556  N   TYR A 185     -62.905  27.782 -16.446  1.00 10.74           N  
ANISOU 1556  N   TYR A 185     1273    975   1832    -16     -3     62       N  
ATOM   1557  CA  TYR A 185     -63.610  26.934 -15.477  1.00 10.79           C  
ANISOU 1557  CA  TYR A 185     1377    931   1788     44     13     45       C  
ATOM   1558  C   TYR A 185     -63.288  27.289 -14.025  1.00 10.54           C  
ANISOU 1558  C   TYR A 185     1282    923   1796     81     21     -7       C  
ATOM   1559  O   TYR A 185     -64.051  26.925 -13.128  1.00 11.41           O  
ANISOU 1559  O   TYR A 185     1421   1072   1842    138     50    -22       O  
ATOM   1560  CB  TYR A 185     -63.422  25.433 -15.758  1.00 10.93           C  
ANISOU 1560  CB  TYR A 185     1310    963   1878    -21    -15    -33       C  
ATOM   1561  CG  TYR A 185     -62.173  24.785 -15.224  1.00  9.79           C  
ANISOU 1561  CG  TYR A 185     1302    681   1735     26    -17     17       C  
ATOM   1562  CD1 TYR A 185     -62.116  24.311 -13.900  1.00 10.43           C  
ANISOU 1562  CD1 TYR A 185     1347    733   1882     48   -115    -36       C  
ATOM   1563  CD2 TYR A 185     -61.041  24.638 -16.041  1.00 10.41           C  
ANISOU 1563  CD2 TYR A 185     1365    637   1950   -173     17     -3       C  
ATOM   1564  CE1 TYR A 185     -60.963  23.696 -13.398  1.00 11.41           C  
ANISOU 1564  CE1 TYR A 185     1493    903   1938     30   -154    -80       C  
ATOM   1565  CE2 TYR A 185     -59.882  24.016 -15.542  1.00 11.49           C  
ANISOU 1565  CE2 TYR A 185     1568    892   1903    -31    -73    -11       C  
ATOM   1566  CZ  TYR A 185     -59.855  23.571 -14.220  1.00 10.99           C  
ANISOU 1566  CZ  TYR A 185     1335    956   1882    -73    -99     22       C  
ATOM   1567  OH  TYR A 185     -58.716  22.951 -13.753  1.00 10.90           O  
ANISOU 1567  OH  TYR A 185     1362    822   1955      1    -25      2       O  
ATOM   1568  N   LEU A 186     -62.180  28.014 -13.818  1.00  9.80           N  
ANISOU 1568  N   LEU A 186     1173    799   1751    180     19    -17       N  
ATOM   1569  CA  LEU A 186     -61.751  28.428 -12.479  1.00 10.72           C  
ANISOU 1569  CA  LEU A 186     1296    932   1842     77      1    -44       C  
ATOM   1570  C   LEU A 186     -62.240  29.830 -12.051  1.00 10.88           C  
ANISOU 1570  C   LEU A 186     1398    963   1771     91     -4    -70       C  
ATOM   1571  O   LEU A 186     -61.947  30.284 -10.932  1.00 11.73           O  
ANISOU 1571  O   LEU A 186     1568   1026   1860    101   -117   -128       O  
ATOM   1572  CB  LEU A 186     -60.228  28.286 -12.326  1.00 10.87           C  
ANISOU 1572  CB  LEU A 186     1350    940   1841     36     17    -13       C  
ATOM   1573  CG  LEU A 186     -59.708  26.845 -12.250  1.00 11.18           C  
ANISOU 1573  CG  LEU A 186     1257   1108   1882    135      2     75       C  
ATOM   1574  CD1 LEU A 186     -58.177  26.888 -12.317  1.00 13.00           C  
ANISOU 1574  CD1 LEU A 186     1250   1493   2193    169     27    169       C  
ATOM   1575  CD2 LEU A 186     -60.201  26.114 -10.980  1.00 12.38           C  
ANISOU 1575  CD2 LEU A 186     1520   1285   1897     15     35     81       C  
ATOM   1576  N   PHE A 187     -62.976  30.506 -12.937  1.00 10.99           N  
ANISOU 1576  N   PHE A 187     1457    855   1862    108     14    -96       N  
ATOM   1577  CA  PHE A 187     -63.589  31.803 -12.641  1.00 10.98           C  
ANISOU 1577  CA  PHE A 187     1428    848   1895     87     29    -30       C  
ATOM   1578  C   PHE A 187     -64.680  31.621 -11.604  1.00 10.41           C  
ANISOU 1578  C   PHE A 187     1285    794   1874     48     17    -23       C  
ATOM   1579  O   PHE A 187     -65.455  30.653 -11.679  1.00 11.51           O  
ANISOU 1579  O   PHE A 187     1369    910   2093   -106     78      5       O  
ATOM   1580  CB  PHE A 187     -64.214  32.400 -13.891  1.00 11.60           C  
ANISOU 1580  CB  PHE A 187     1489    998   1921     44     24    -56       C  
ATOM   1581  CG  PHE A 187     -64.979  33.654 -13.606  1.00 11.58           C  
ANISOU 1581  CG  PHE A 187     1532    902   1966     40      6     10       C  
ATOM   1582  CD1 PHE A 187     -64.301  34.848 -13.360  1.00 12.06           C  
ANISOU 1582  CD1 PHE A 187     1731    861   1989     82    -34    103       C  
ATOM   1583  CD2 PHE A 187     -66.373  33.633 -13.491  1.00 12.03           C  
ANISOU 1583  CD2 PHE A 187     1485   1102   1983    226     -2     13       C  
ATOM   1584  CE1 PHE A 187     -64.999  36.033 -13.049  1.00 12.07           C  
ANISOU 1584  CE1 PHE A 187     1533    872   2181    139   -116    127       C  
ATOM   1585  CE2 PHE A 187     -67.091  34.816 -13.185  1.00 12.37           C  
ANISOU 1585  CE2 PHE A 187     1601   1007   2093    187      5     84       C  
ATOM   1586  CZ  PHE A 187     -66.397  36.010 -12.971  1.00 12.81           C  
ANISOU 1586  CZ  PHE A 187     1533   1194   2138     95     74     40       C  
ATOM   1587  N   ALA A 188     -64.772  32.552 -10.655  1.00 10.69           N  
ANISOU 1587  N   ALA A 188     1297    883   1881     38     55     30       N  
ATOM   1588  CA  ALA A 188     -65.894  32.557  -9.713  1.00 10.52           C  
ANISOU 1588  CA  ALA A 188     1250    855   1890     64     50     37       C  
ATOM   1589  C   ALA A 188     -66.330  33.980  -9.395  1.00 10.82           C  
ANISOU 1589  C   ALA A 188     1307    879   1925    -63     38     -9       C  
ATOM   1590  O   ALA A 188     -65.513  34.915  -9.366  1.00 10.84           O  
ANISOU 1590  O   ALA A 188     1321    763   2031    -73     45     11       O  
ATOM   1591  CB  ALA A 188     -65.547  31.835  -8.435  1.00 11.71           C  
ANISOU 1591  CB  ALA A 188     1487   1001   1961     92     59     72       C  
ATOM   1592  N   LEU A 189     -67.624  34.110  -9.132  1.00 10.76           N  
ANISOU 1592  N   LEU A 189     1299    886   1900     56     39    -83       N  
ATOM   1593  CA  LEU A 189     -68.213  35.354  -8.655  1.00 11.18           C  
ANISOU 1593  CA  LEU A 189     1276   1006   1964     -8     -2    -91       C  
ATOM   1594  C   LEU A 189     -69.251  34.988  -7.600  1.00 10.92           C  
ANISOU 1594  C   LEU A 189     1251    983   1914    -59    -18    -80       C  
ATOM   1595  O   LEU A 189     -70.024  34.026  -7.775  1.00 11.20           O  
ANISOU 1595  O   LEU A 189     1260    927   2067   -157    -84   -148       O  
ATOM   1596  CB  LEU A 189     -68.851  36.120  -9.816  1.00 12.01           C  
ANISOU 1596  CB  LEU A 189     1442   1088   2033     24     23    -64       C  
ATOM   1597  CG  LEU A 189     -69.620  37.411  -9.511  1.00 12.83           C  
ANISOU 1597  CG  LEU A 189     1571   1188   2115     82     22    -98       C  
ATOM   1598  CD1 LEU A 189     -69.597  38.349 -10.706  1.00 15.64           C  
ANISOU 1598  CD1 LEU A 189     2013   1637   2292    130     30    -12       C  
ATOM   1599  CD2 LEU A 189     -71.058  37.114  -9.043  1.00 13.83           C  
ANISOU 1599  CD2 LEU A 189     1504   1437   2311     67    -50    -90       C  
ATOM   1600  N   VAL A 190     -69.260  35.738  -6.506  1.00 10.86           N  
ANISOU 1600  N   VAL A 190     1182   1026   1917      1    -24    -53       N  
ATOM   1601  CA  VAL A 190     -70.274  35.611  -5.458  1.00 11.40           C  
ANISOU 1601  CA  VAL A 190     1276   1107   1946    -20     -8    -69       C  
ATOM   1602  C   VAL A 190     -70.736  37.006  -5.052  1.00 11.40           C  
ANISOU 1602  C   VAL A 190     1260   1068   2001    -76      0    -80       C  
ATOM   1603  O   VAL A 190     -69.917  37.935  -4.893  1.00 12.11           O  
ANISOU 1603  O   VAL A 190     1416    974   2209    -78    -50   -195       O  
ATOM   1604  CB  VAL A 190     -69.732  34.879  -4.211  1.00 11.47           C  
ANISOU 1604  CB  VAL A 190     1385   1055   1916     13     41    -12       C  
ATOM   1605  CG1 VAL A 190     -70.750  34.898  -3.076  1.00 13.91           C  
ANISOU 1605  CG1 VAL A 190     1708   1612   1963     52     43     24       C  
ATOM   1606  CG2 VAL A 190     -69.341  33.452  -4.550  1.00 12.19           C  
ANISOU 1606  CG2 VAL A 190     1532   1156   1941     84    -63      4       C  
ATOM   1607  N   ALA A 191     -72.048  37.157  -4.885  1.00 11.26           N  
ANISOU 1607  N   ALA A 191     1270    974   2033     29    -10   -114       N  
ATOM   1608  CA  ALA A 191     -72.629  38.408  -4.388  1.00 11.91           C  
ANISOU 1608  CA  ALA A 191     1363   1108   2051     24      7    -91       C  
ATOM   1609  C   ALA A 191     -73.702  38.080  -3.365  1.00 12.52           C  
ANISOU 1609  C   ALA A 191     1420   1273   2064    -10     46   -132       C  
ATOM   1610  O   ALA A 191     -74.577  37.234  -3.608  1.00 12.76           O  
ANISOU 1610  O   ALA A 191     1296   1333   2219   -129     45   -190       O  
ATOM   1611  CB  ALA A 191     -73.204  39.227  -5.528  1.00 12.99           C  
ANISOU 1611  CB  ALA A 191     1534   1315   2087     38    -54    -65       C  
ATOM   1612  N   GLY A 192     -73.654  38.733  -2.214  1.00 13.25           N  
ANISOU 1612  N   GLY A 192     1426   1474   2134    -40     99   -156       N  
ATOM   1613  CA  GLY A 192     -74.688  38.510  -1.214  1.00 14.27           C  
ANISOU 1613  CA  GLY A 192     1634   1645   2142    -37    112    -92       C  
ATOM   1614  C   GLY A 192     -74.359  39.134   0.115  1.00 14.62           C  
ANISOU 1614  C   GLY A 192     1688   1663   2202     22     80   -139       C  
ATOM   1615  O   GLY A 192     -73.410  39.925   0.226  1.00 14.75           O  
ANISOU 1615  O   GLY A 192     1666   1670   2268     30     93   -180       O  
ATOM   1616  N   ASP A 193     -75.172  38.795   1.108  1.00 15.63           N  
ANISOU 1616  N   ASP A 193     1855   1787   2295     37     53    -71       N  
ATOM   1617  CA  ASP A 193     -74.979  39.219   2.493  1.00 16.74           C  
ANISOU 1617  CA  ASP A 193     2005   1950   2406     79     41    -52       C  
ATOM   1618  C   ASP A 193     -74.596  37.973   3.300  1.00 17.03           C  
ANISOU 1618  C   ASP A 193     2104   1894   2472     20     -2    -39       C  
ATOM   1619  O   ASP A 193     -75.288  36.944   3.252  1.00 18.49           O  
ANISOU 1619  O   ASP A 193     2211   2078   2735    -41    -95     60       O  
ATOM   1620  CB  ASP A 193     -76.241  39.880   3.059  1.00 17.73           C  
ANISOU 1620  CB  ASP A 193     2157   2031   2547    120     29    -29       C  
ATOM   1621  CG  ASP A 193     -76.046  40.372   4.483  1.00 20.06           C  
ANISOU 1621  CG  ASP A 193     2517   2380   2725    120     56   -111       C  
ATOM   1622  OD1 ASP A 193     -74.979  40.940   4.784  1.00 22.19           O  
ANISOU 1622  OD1 ASP A 193     3051   2461   2917    -14    -10   -204       O  
ATOM   1623  OD2 ASP A 193     -76.951  40.163   5.312  1.00 25.62           O  
ANISOU 1623  OD2 ASP A 193     3193   3228   3312    -52    182    -68       O  
ATOM   1624  N   PHE A 194     -73.481  38.056   4.011  1.00 16.94           N  
ANISOU 1624  N   PHE A 194     2150   1893   2391     78      6    -73       N  
ATOM   1625  CA  PHE A 194     -72.932  36.901   4.714  1.00 16.27           C  
ANISOU 1625  CA  PHE A 194     2071   1804   2305     29      2    -91       C  
ATOM   1626  C   PHE A 194     -72.409  37.291   6.078  1.00 16.65           C  
ANISOU 1626  C   PHE A 194     2123   1874   2328      5      0   -113       C  
ATOM   1627  O   PHE A 194     -72.007  38.441   6.286  1.00 16.95           O  
ANISOU 1627  O   PHE A 194     2259   1775   2406     50    -34   -229       O  
ATOM   1628  CB  PHE A 194     -71.762  36.301   3.922  1.00 16.29           C  
ANISOU 1628  CB  PHE A 194     2061   1822   2305     22      9   -101       C  
ATOM   1629  CG  PHE A 194     -72.100  35.934   2.508  1.00 15.39           C  
ANISOU 1629  CG  PHE A 194     1918   1712   2217    122     -4    -81       C  
ATOM   1630  CD1 PHE A 194     -72.783  34.755   2.224  1.00 16.05           C  
ANISOU 1630  CD1 PHE A 194     2013   1880   2203     19    -25    -56       C  
ATOM   1631  CD2 PHE A 194     -71.730  36.766   1.454  1.00 16.92           C  
ANISOU 1631  CD2 PHE A 194     2177   2061   2188     88      0    -68       C  
ATOM   1632  CE1 PHE A 194     -73.103  34.412   0.912  1.00 16.60           C  
ANISOU 1632  CE1 PHE A 194     2231   1934   2141      6     23   -123       C  
ATOM   1633  CE2 PHE A 194     -72.043  36.431   0.137  1.00 16.43           C  
ANISOU 1633  CE2 PHE A 194     2130   1939   2173     38    -25    -70       C  
ATOM   1634  CZ  PHE A 194     -72.734  35.243  -0.133  1.00 16.60           C  
ANISOU 1634  CZ  PHE A 194     2117   1890   2300     79     86   -101       C  
ATOM   1635  N   ASP A 195     -72.403  36.335   7.000  1.00 16.34           N  
ANISOU 1635  N   ASP A 195     2075   1852   2279     35     16   -161       N  
ATOM   1636  CA  ASP A 195     -71.489  36.388   8.125  1.00 17.05           C  
ANISOU 1636  CA  ASP A 195     2138   1997   2342     27      8   -128       C  
ATOM   1637  C   ASP A 195     -70.138  35.876   7.635  1.00 16.46           C  
ANISOU 1637  C   ASP A 195     2078   1893   2280     21     12   -163       C  
ATOM   1638  O   ASP A 195     -70.074  35.017   6.741  1.00 16.07           O  
ANISOU 1638  O   ASP A 195     1984   1845   2276    -41    -28   -281       O  
ATOM   1639  CB  ASP A 195     -71.984  35.539   9.291  1.00 18.20           C  
ANISOU 1639  CB  ASP A 195     2298   2173   2442     34     45    -93       C  
ATOM   1640  CG  ASP A 195     -72.948  36.289  10.206  1.00 21.14           C  
ANISOU 1640  CG  ASP A 195     2687   2672   2672     52     81   -103       C  
ATOM   1641  OD1 ASP A 195     -72.826  37.525  10.361  1.00 25.15           O  
ANISOU 1641  OD1 ASP A 195     3247   3038   3271     73    154    -94       O  
ATOM   1642  OD2 ASP A 195     -73.821  35.624  10.789  1.00 25.04           O  
ANISOU 1642  OD2 ASP A 195     2941   3355   3217    -84    128     11       O  
ATOM   1643  N   VAL A 196     -69.062  36.400   8.211  1.00 15.72           N  
ANISOU 1643  N   VAL A 196     2014   1754   2206     19      3   -144       N  
ATOM   1644  CA  VAL A 196     -67.714  36.050   7.768  1.00 15.35           C  
ANISOU 1644  CA  VAL A 196     1964   1707   2161      2    -38   -112       C  
ATOM   1645  C   VAL A 196     -66.827  35.700   8.952  1.00 14.79           C  
ANISOU 1645  C   VAL A 196     1936   1606   2076     -9    -36   -132       C  
ATOM   1646  O   VAL A 196     -66.689  36.493   9.888  1.00 16.00           O  
ANISOU 1646  O   VAL A 196     2175   1741   2161    -17   -132   -194       O  
ATOM   1647  CB  VAL A 196     -67.046  37.191   6.950  1.00 15.40           C  
ANISOU 1647  CB  VAL A 196     1981   1702   2166     51      5    -79       C  
ATOM   1648  CG1 VAL A 196     -65.768  36.688   6.258  1.00 16.21           C  
ANISOU 1648  CG1 VAL A 196     1931   1905   2323     31     33   -106       C  
ATOM   1649  CG2 VAL A 196     -68.017  37.804   5.945  1.00 16.88           C  
ANISOU 1649  CG2 VAL A 196     2209   1947   2256     -1    -41    -18       C  
ATOM   1650  N   LEU A 197     -66.251  34.506   8.917  1.00 13.61           N  
ANISOU 1650  N   LEU A 197     1694   1511   1966    -17    -61    -96       N  
ATOM   1651  CA  LEU A 197     -65.233  34.109   9.882  1.00 13.17           C  
ANISOU 1651  CA  LEU A 197     1629   1419   1956    -56    -56   -102       C  
ATOM   1652  C   LEU A 197     -63.859  34.399   9.278  1.00 13.39           C  
ANISOU 1652  C   LEU A 197     1626   1499   1961    -95    -59   -112       C  
ATOM   1653  O   LEU A 197     -63.535  33.904   8.192  1.00 13.25           O  
ANISOU 1653  O   LEU A 197     1639   1465   1928   -133    -27   -108       O  
ATOM   1654  CB  LEU A 197     -65.370  32.625  10.228  1.00 13.11           C  
ANISOU 1654  CB  LEU A 197     1620   1428   1931    -97    -62   -112       C  
ATOM   1655  CG  LEU A 197     -64.345  32.095  11.234  1.00 13.73           C  
ANISOU 1655  CG  LEU A 197     1696   1576   1942    -22   -110   -107       C  
ATOM   1656  CD1 LEU A 197     -64.466  32.812  12.578  1.00 16.78           C  
ANISOU 1656  CD1 LEU A 197     2212   2097   2067     59    -98   -143       C  
ATOM   1657  CD2 LEU A 197     -64.478  30.583  11.407  1.00 14.74           C  
ANISOU 1657  CD2 LEU A 197     1970   1720   1910     -8     20     -4       C  
ATOM   1658  N   ARG A 198     -63.067  35.202   9.985  1.00 13.64           N  
ANISOU 1658  N   ARG A 198     1638   1485   2059   -114    -73   -126       N  
ATOM   1659  CA  ARG A 198     -61.768  35.659   9.497  1.00 14.00           C  
ANISOU 1659  CA  ARG A 198     1704   1503   2109   -144    -54    -99       C  
ATOM   1660  C   ARG A 198     -60.664  35.120  10.374  1.00 14.13           C  
ANISOU 1660  C   ARG A 198     1683   1574   2111   -136    -64   -107       C  
ATOM   1661  O   ARG A 198     -60.761  35.162  11.605  1.00 14.68           O  
ANISOU 1661  O   ARG A 198     1665   1762   2149   -155    -43   -101       O  
ATOM   1662  CB  ARG A 198     -61.711  37.186   9.460  1.00 14.42           C  
ANISOU 1662  CB  ARG A 198     1712   1550   2217    -85    -77    -98       C  
ATOM   1663  CG  ARG A 198     -62.790  37.809   8.598  1.00 15.84           C  
ANISOU 1663  CG  ARG A 198     1939   1706   2374    -67    -98     -4       C  
ATOM   1664  CD  ARG A 198     -62.823  39.328   8.722  1.00 17.98           C  
ANISOU 1664  CD  ARG A 198     2247   1867   2715    -90    -45    -71       C  
ATOM   1665  NE  ARG A 198     -64.004  39.868   8.051  1.00 19.91           N  
ANISOU 1665  NE  ARG A 198     2563   2076   2923    -78   -135    -24       N  
ATOM   1666  CZ  ARG A 198     -64.071  40.114   6.749  1.00 19.87           C  
ANISOU 1666  CZ  ARG A 198     2615   2092   2839    -53    -75    -38       C  
ATOM   1667  NH1 ARG A 198     -63.017  39.885   5.970  1.00 21.18           N  
ANISOU 1667  NH1 ARG A 198     2662   2273   3112     -3    -29      5       N  
ATOM   1668  NH2 ARG A 198     -65.193  40.586   6.220  1.00 20.94           N  
ANISOU 1668  NH2 ARG A 198     2566   2271   3119     36    -79    -59       N  
ATOM   1669  N   ASP A 199     -59.607  34.626   9.738  1.00 14.10           N  
ANISOU 1669  N   ASP A 199     1713   1568   2074   -132    -98   -165       N  
ATOM   1670  CA  ASP A 199     -58.469  34.047  10.450  1.00 14.63           C  
ANISOU 1670  CA  ASP A 199     1715   1738   2104   -109    -82   -104       C  
ATOM   1671  C   ASP A 199     -57.237  34.278   9.571  1.00 14.46           C  
ANISOU 1671  C   ASP A 199     1761   1653   2080   -140    -72   -113       C  
ATOM   1672  O   ASP A 199     -57.320  34.919   8.505  1.00 13.81           O  
ANISOU 1672  O   ASP A 199     1572   1608   2065   -135    -59   -164       O  
ATOM   1673  CB  ASP A 199     -58.738  32.549  10.728  1.00 15.36           C  
ANISOU 1673  CB  ASP A 199     1817   1827   2192    -49    -71    -31       C  
ATOM   1674  CG  ASP A 199     -57.950  31.986  11.927  1.00 16.97           C  
ANISOU 1674  CG  ASP A 199     1995   2075   2377    -75    -98     42       C  
ATOM   1675  OD1 ASP A 199     -56.936  32.575  12.365  1.00 17.89           O  
ANISOU 1675  OD1 ASP A 199     2169   2214   2411    -63   -171     91       O  
ATOM   1676  OD2 ASP A 199     -58.337  30.896  12.410  1.00 19.19           O  
ANISOU 1676  OD2 ASP A 199     2229   2399   2662     83    -11    231       O  
ATOM   1677  N  ATHR A 200     -56.091  33.784  10.017  0.70 15.19           N  
ANISOU 1677  N  ATHR A 200     1821   1771   2179    -79    -36    -74       N  
ATOM   1678  N  BTHR A 200     -56.106  33.725  10.010  0.30 14.54           N  
ANISOU 1678  N  BTHR A 200     1752   1711   2060    -90    -36    -72       N  
ATOM   1679  CA ATHR A 200     -54.869  33.898   9.224  0.70 15.72           C  
ANISOU 1679  CA ATHR A 200     1865   1879   2228    -98    -37    -63       C  
ATOM   1680  CA BTHR A 200     -54.809  33.932   9.366  0.30 14.61           C  
ANISOU 1680  CA BTHR A 200     1757   1748   2047    -88    -30    -52       C  
ATOM   1681  C  ATHR A 200     -54.092  32.596   9.281  0.70 15.47           C  
ANISOU 1681  C  ATHR A 200     1837   1846   2195    -71    -33    -58       C  
ATOM   1682  C  BTHR A 200     -53.985  32.642   9.358  0.30 14.85           C  
ANISOU 1682  C  BTHR A 200     1774   1768   2098    -69    -33    -43       C  
ATOM   1683  O  ATHR A 200     -54.254  31.807  10.214  0.70 16.09           O  
ANISOU 1683  O  ATHR A 200     1877   1986   2251    -34     11    -42       O  
ATOM   1684  O  BTHR A 200     -53.999  31.898  10.340  0.30 15.22           O  
ANISOU 1684  O  BTHR A 200     1814   1842   2125    -42     -5    -31       O  
ATOM   1685  CB ATHR A 200     -53.951  35.049   9.700  0.70 16.14           C  
ANISOU 1685  CB ATHR A 200     1920   1924   2285   -104    -31    -80       C  
ATOM   1686  CB BTHR A 200     -53.992  35.009  10.119  0.30 14.58           C  
ANISOU 1686  CB BTHR A 200     1777   1764   1997    -78    -31    -52       C  
ATOM   1687  OG1ATHR A 200     -53.612  34.841  11.076  0.70 18.58           O  
ANISOU 1687  OG1ATHR A 200     2280   2291   2489    -77   -136   -118       O  
ATOM   1688  OG1BTHR A 200     -54.824  36.138  10.416  0.30 13.96           O  
ANISOU 1688  OG1BTHR A 200     1685   1701   1916   -145    -30    -65       O  
ATOM   1689  CG2ATHR A 200     -54.624  36.406   9.522  0.70 16.23           C  
ANISOU 1689  CG2ATHR A 200     1941   1959   2266   -183    -67    -64       C  
ATOM   1690  CG2BTHR A 200     -52.798  35.453   9.298  0.30 14.69           C  
ANISOU 1690  CG2BTHR A 200     1801   1789   1992    -74    -23    -62       C  
ATOM   1691  N   PHE A 201     -53.274  32.386   8.256  1.00 14.98           N  
ANISOU 1691  N   PHE A 201     1739   1756   2195    -82    -29    -24       N  
ATOM   1692  CA  PHE A 201     -52.291  31.303   8.203  1.00 14.84           C  
ANISOU 1692  CA  PHE A 201     1653   1727   2258   -111    -25    -61       C  
ATOM   1693  C   PHE A 201     -50.981  31.913   7.711  1.00 15.29           C  
ANISOU 1693  C   PHE A 201     1746   1746   2316   -131    -55    -52       C  
ATOM   1694  O   PHE A 201     -50.963  32.627   6.707  1.00 16.55           O  
ANISOU 1694  O   PHE A 201     1794   1997   2496   -200    -18     55       O  
ATOM   1695  CB  PHE A 201     -52.717  30.171   7.257  1.00 14.80           C  
ANISOU 1695  CB  PHE A 201     1612   1734   2274   -102    -58    -26       C  
ATOM   1696  CG  PHE A 201     -51.761  29.004   7.242  1.00 14.38           C  
ANISOU 1696  CG  PHE A 201     1578   1649   2236   -161    -68    -52       C  
ATOM   1697  CD1 PHE A 201     -51.840  28.018   8.223  1.00 15.77           C  
ANISOU 1697  CD1 PHE A 201     1935   1808   2247    -37   -101      0       C  
ATOM   1698  CD2 PHE A 201     -50.771  28.902   6.270  1.00 15.24           C  
ANISOU 1698  CD2 PHE A 201     1931   1732   2126    -68    -43    -40       C  
ATOM   1699  CE1 PHE A 201     -50.964  26.927   8.225  1.00 15.56           C  
ANISOU 1699  CE1 PHE A 201     1940   1672   2297    -73   -122    -92       C  
ATOM   1700  CE2 PHE A 201     -49.889  27.809   6.264  1.00 15.02           C  
ANISOU 1700  CE2 PHE A 201     1854   1587   2265   -170   -144   -193       C  
ATOM   1701  CZ  PHE A 201     -49.988  26.831   7.252  1.00 15.55           C  
ANISOU 1701  CZ  PHE A 201     1856   1884   2166   -147   -186    -95       C  
ATOM   1702  N   THR A 202     -49.889  31.605   8.395  1.00 15.28           N  
ANISOU 1702  N   THR A 202     1710   1712   2381   -107    -38   -162       N  
ATOM   1703  CA  THR A 202     -48.574  32.060   7.967  1.00 15.89           C  
ANISOU 1703  CA  THR A 202     1746   1833   2457   -120    -27   -173       C  
ATOM   1704  C   THR A 202     -47.843  30.858   7.377  1.00 14.68           C  
ANISOU 1704  C   THR A 202     1560   1634   2380   -175    -62   -137       C  
ATOM   1705  O   THR A 202     -47.650  29.829   8.050  1.00 15.09           O  
ANISOU 1705  O   THR A 202     1551   1754   2427   -182    -46   -131       O  
ATOM   1706  CB  THR A 202     -47.779  32.694   9.132  1.00 16.37           C  
ANISOU 1706  CB  THR A 202     1801   1931   2487    -69    -26   -220       C  
ATOM   1707  OG1 THR A 202     -48.525  33.793   9.669  1.00 19.15           O  
ANISOU 1707  OG1 THR A 202     2165   2174   2935    -66    -43   -312       O  
ATOM   1708  CG2 THR A 202     -46.417  33.201   8.653  1.00 18.00           C  
ANISOU 1708  CG2 THR A 202     1953   2245   2639   -127    -11   -186       C  
ATOM   1709  N   THR A 203     -47.474  30.970   6.108  1.00 14.12           N  
ANISOU 1709  N   THR A 203     1511   1471   2381   -252    -41   -141       N  
ATOM   1710  CA  THR A 203     -46.775  29.865   5.446  1.00 14.38           C  
ANISOU 1710  CA  THR A 203     1603   1501   2359   -224     -7    -95       C  
ATOM   1711  C   THR A 203     -45.378  29.660   6.037  1.00 14.58           C  
ANISOU 1711  C   THR A 203     1606   1583   2348   -194     22    -71       C  
ATOM   1712  O   THR A 203     -44.846  30.535   6.748  1.00 15.14           O  
ANISOU 1712  O   THR A 203     1564   1684   2504   -230     -4   -145       O  
ATOM   1713  CB  THR A 203     -46.645  30.069   3.930  1.00 13.47           C  
ANISOU 1713  CB  THR A 203     1435   1342   2340   -343     40    -13       C  
ATOM   1714  OG1 THR A 203     -45.665  31.100   3.672  1.00 14.82           O  
ANISOU 1714  OG1 THR A 203     1691   1307   2630   -480    116     37       O  
ATOM   1715  CG2 THR A 203     -47.995  30.416   3.304  1.00 14.70           C  
ANISOU 1715  CG2 THR A 203     1714   1620   2252   -258    -57    -94       C  
ATOM   1716  N  AARG A 204     -44.791  28.505   5.730  0.50 14.94           N  
ANISOU 1716  N  AARG A 204     1675   1649   2351   -159     24    -37       N  
ATOM   1717  N  BARG A 204     -44.753  28.531   5.736  0.50 14.97           N  
ANISOU 1717  N  BARG A 204     1689   1640   2359   -164     22    -41       N  
ATOM   1718  CA AARG A 204     -43.444  28.173   6.183  0.50 15.40           C  
ANISOU 1718  CA AARG A 204     1749   1751   2349   -106     15    -12       C  
ATOM   1719  CA BARG A 204     -43.444  28.248   6.323  0.50 15.37           C  
ANISOU 1719  CA BARG A 204     1771   1715   2351   -119     13    -21       C  
ATOM   1720  C  AARG A 204     -42.477  29.341   5.950  0.50 15.26           C  
ANISOU 1720  C  AARG A 204     1719   1725   2353   -113     27    -43       C  
ATOM   1721  C  BARG A 204     -42.326  29.216   5.881  0.50 15.52           C  
ANISOU 1721  C  BARG A 204     1765   1757   2373   -133     24    -48       C  
ATOM   1722  O  AARG A 204     -41.761  29.752   6.866  0.50 15.42           O  
ANISOU 1722  O  AARG A 204     1721   1783   2354   -103     44    -60       O  
ATOM   1723  O  BARG A 204     -41.313  29.333   6.576  0.50 16.20           O  
ANISOU 1723  O  BARG A 204     1854   1870   2428   -147      7    -69       O  
ATOM   1724  CB AARG A 204     -42.937  26.893   5.501  0.50 15.75           C  
ANISOU 1724  CB AARG A 204     1880   1792   2312   -110     22     -5       C  
ATOM   1725  CB BARG A 204     -43.039  26.795   6.083  0.50 15.51           C  
ANISOU 1725  CB BARG A 204     1850   1724   2319   -107     14    -31       C  
ATOM   1726  CG AARG A 204     -41.464  26.604   5.776  0.50 17.51           C  
ANISOU 1726  CG AARG A 204     2026   2218   2408    -33    -25     16       C  
ATOM   1727  CG BARG A 204     -42.574  26.527   4.680  0.50 15.63           C  
ANISOU 1727  CG BARG A 204     1952   1736   2250    -89    -19    -35       C  
ATOM   1728  CD AARG A 204     -41.108  25.135   5.672  0.50 19.08           C  
ANISOU 1728  CD AARG A 204     2229   2360   2660     26   -100     23       C  
ATOM   1729  CD BARG A 204     -42.067  25.126   4.527  0.50 16.29           C  
ANISOU 1729  CD BARG A 204     2012   1880   2297      8      4    -20       C  
ATOM   1730  NE AARG A 204     -39.771  24.879   6.216  0.50 24.29           N  
ANISOU 1730  NE AARG A 204     3117   2911   3201   -176   -107     63       N  
ATOM   1731  NE BARG A 204     -41.759  24.858   3.134  0.50 16.34           N  
ANISOU 1731  NE BARG A 204     1946   2028   2232    -76      8    -39       N  
ATOM   1732  CZ AARG A 204     -38.748  24.377   5.525  0.50 19.79           C  
ANISOU 1732  CZ AARG A 204     2393   3055   2071    187    -75   -236       C  
ATOM   1733  CZ BARG A 204     -41.456  23.663   2.639  0.50 16.68           C  
ANISOU 1733  CZ BARG A 204     1984   1994   2359    -31      8     32       C  
ATOM   1734  NH1AARG A 204     -38.890  24.053   4.249  0.50 26.40           N  
ANISOU 1734  NH1AARG A 204     3160   3205   3665    -12     74    144       N  
ATOM   1735  NH1BARG A 204     -41.419  22.586   3.426  0.50 15.69           N  
ANISOU 1735  NH1BARG A 204     1896   1983   2078     56      8     41       N  
ATOM   1736  NH2AARG A 204     -37.579  24.187   6.119  0.50 25.62           N  
ANISOU 1736  NH2AARG A 204     3322   2989   3420    -78    149    -59       N  
ATOM   1737  NH2BARG A 204     -41.199  23.547   1.345  0.50 16.08           N  
ANISOU 1737  NH2BARG A 204     1934   1999   2177     -2    -12     18       N  
ATOM   1738  N   SER A 205     -42.502  29.884   4.737  1.00 15.38           N  
ANISOU 1738  N   SER A 205     1680   1714   2449   -187     36    -52       N  
ATOM   1739  CA  SER A 205     -41.560  30.943   4.315  1.00 16.03           C  
ANISOU 1739  CA  SER A 205     1788   1731   2571   -222     -6     -5       C  
ATOM   1740  C   SER A 205     -41.971  32.347   4.767  1.00 16.58           C  
ANISOU 1740  C   SER A 205     1856   1787   2657   -206     28    -47       C  
ATOM   1741  O   SER A 205     -41.275  33.324   4.479  1.00 16.96           O  
ANISOU 1741  O   SER A 205     1864   1757   2820   -308     -8    -30       O  
ATOM   1742  CB  SER A 205     -41.347  30.916   2.807  1.00 16.00           C  
ANISOU 1742  CB  SER A 205     1775   1717   2584   -205     37    -10       C  
ATOM   1743  OG  SER A 205     -42.517  31.311   2.124  1.00 16.20           O  
ANISOU 1743  OG  SER A 205     1849   1604   2701   -244    -25     33       O  
ATOM   1744  N   GLY A 206     -43.091  32.457   5.470  1.00 16.91           N  
ANISOU 1744  N   GLY A 206     1813   1843   2765   -194      0   -109       N  
ATOM   1745  CA  GLY A 206     -43.478  33.707   6.115  1.00 17.86           C  
ANISOU 1745  CA  GLY A 206     2017   1931   2836   -161    -34   -136       C  
ATOM   1746  C   GLY A 206     -44.564  34.529   5.440  1.00 18.52           C  
ANISOU 1746  C   GLY A 206     2112   2031   2894    -93    -35   -116       C  
ATOM   1747  O   GLY A 206     -44.833  35.657   5.870  1.00 19.64           O  
ANISOU 1747  O   GLY A 206     2231   2104   3126   -117    -38   -186       O  
ATOM   1748  N   ARG A 207     -45.185  33.993   4.389  1.00 18.44           N  
ANISOU 1748  N   ARG A 207     2099   1994   2913   -151    -21    -64       N  
ATOM   1749  CA  ARG A 207     -46.291  34.678   3.718  1.00 18.99           C  
ANISOU 1749  CA  ARG A 207     2178   2126   2908   -131    -54    -36       C  
ATOM   1750  C   ARG A 207     -47.545  34.608   4.604  1.00 18.73           C  
ANISOU 1750  C   ARG A 207     2129   2117   2870   -108    -48    -44       C  
ATOM   1751  O   ARG A 207     -47.985  33.523   4.986  1.00 18.24           O  
ANISOU 1751  O   ARG A 207     2010   2004   2915   -211    -64   -108       O  
ATOM   1752  CB  ARG A 207     -46.558  34.071   2.327  1.00 19.75           C  
ANISOU 1752  CB  ARG A 207     2334   2254   2916    -21     -9    -33       C  
ATOM   1753  CG  ARG A 207     -47.440  34.926   1.411  1.00 22.56           C  
ANISOU 1753  CG  ARG A 207     2706   2732   3134      3   -138     33       C  
ATOM   1754  CD  ARG A 207     -47.649  34.309   0.005  1.00 25.41           C  
ANISOU 1754  CD  ARG A 207     3232   3155   3265     -6   -165      2       C  
ATOM   1755  NE  ARG A 207     -48.181  35.308  -0.935  1.00 29.07           N  
ANISOU 1755  NE  ARG A 207     3620   3504   3921    -77   -156    -55       N  
ATOM   1756  CZ  ARG A 207     -47.648  35.622  -2.113  1.00 26.38           C  
ANISOU 1756  CZ  ARG A 207     3230   3392   3399    248     17     83       C  
ATOM   1757  NH1 ARG A 207     -46.560  34.998  -2.559  1.00 30.63           N  
ANISOU 1757  NH1 ARG A 207     3804   4047   3785   -161   -248    -30       N  
ATOM   1758  NH2 ARG A 207     -48.218  36.562  -2.863  1.00 31.93           N  
ANISOU 1758  NH2 ARG A 207     3923   4138   4067   -121    -17   -148       N  
ATOM   1759  N   GLU A 208     -48.091  35.766   4.959  1.00 18.57           N  
ANISOU 1759  N   GLU A 208     2069   2090   2896   -183    -76    -92       N  
ATOM   1760  CA  GLU A 208     -49.325  35.821   5.729  1.00 18.72           C  
ANISOU 1760  CA  GLU A 208     2182   2121   2809   -114    -67    -74       C  
ATOM   1761  C   GLU A 208     -50.504  35.723   4.766  1.00 17.97           C  
ANISOU 1761  C   GLU A 208     2077   2047   2700   -160    -77     -8       C  
ATOM   1762  O   GLU A 208     -50.575  36.441   3.762  1.00 19.27           O  
ANISOU 1762  O   GLU A 208     2172   2189   2961   -178   -127     74       O  
ATOM   1763  CB  GLU A 208     -49.404  37.103   6.561  1.00 20.14           C  
ANISOU 1763  CB  GLU A 208     2355   2330   2967   -146    -55   -129       C  
ATOM   1764  CG  GLU A 208     -50.498  37.074   7.602  1.00 23.75           C  
ANISOU 1764  CG  GLU A 208     2863   2946   3213    -67     18    -28       C  
ATOM   1765  CD  GLU A 208     -50.539  38.336   8.442  1.00 26.18           C  
ANISOU 1765  CD  GLU A 208     3244   3211   3492    153   -245   -216       C  
ATOM   1766  OE1 GLU A 208     -49.678  38.485   9.336  1.00 31.94           O  
ANISOU 1766  OE1 GLU A 208     4149   3783   4201     28     -1   -135       O  
ATOM   1767  OE2 GLU A 208     -51.441  39.172   8.208  1.00 31.86           O  
ANISOU 1767  OE2 GLU A 208     4057   3875   4173     -1     40   -133       O  
ATOM   1768  N   VAL A 209     -51.402  34.790   5.049  1.00 15.67           N  
ANISOU 1768  N   VAL A 209     1780   1766   2405   -151    -91    -62       N  
ATOM   1769  CA  VAL A 209     -52.583  34.592   4.213  1.00 14.53           C  
ANISOU 1769  CA  VAL A 209     1729   1580   2210   -176   -106    -83       C  
ATOM   1770  C   VAL A 209     -53.822  34.913   5.033  1.00 13.45           C  
ANISOU 1770  C   VAL A 209     1646   1394   2068   -232   -128    -87       C  
ATOM   1771  O   VAL A 209     -54.008  34.361   6.121  1.00 13.66           O  
ANISOU 1771  O   VAL A 209     1624   1461   2102   -182   -118    -49       O  
ATOM   1772  CB  VAL A 209     -52.649  33.133   3.669  1.00 14.37           C  
ANISOU 1772  CB  VAL A 209     1731   1573   2154   -100   -112    -74       C  
ATOM   1773  CG1 VAL A 209     -53.844  32.968   2.736  1.00 15.03           C  
ANISOU 1773  CG1 VAL A 209     1774   1801   2135   -122   -175    -89       C  
ATOM   1774  CG2 VAL A 209     -51.331  32.734   2.969  1.00 15.16           C  
ANISOU 1774  CG2 VAL A 209     1813   1735   2211    -60    -83    -73       C  
ATOM   1775  N   ALA A 210     -54.654  35.822   4.523  1.00 12.93           N  
ANISOU 1775  N   ALA A 210     1544   1312   2056   -249   -106   -131       N  
ATOM   1776  CA  ALA A 210     -55.955  36.121   5.122  1.00 12.88           C  
ANISOU 1776  CA  ALA A 210     1540   1298   2054   -204   -115   -100       C  
ATOM   1777  C   ALA A 210     -56.916  34.985   4.745  1.00 12.84           C  
ANISOU 1777  C   ALA A 210     1560   1307   2010   -216   -102    -75       C  
ATOM   1778  O   ALA A 210     -57.087  34.686   3.568  1.00 14.20           O  
ANISOU 1778  O   ALA A 210     1753   1499   2139   -303    -40    -96       O  
ATOM   1779  CB  ALA A 210     -56.490  37.476   4.639  1.00 13.39           C  
ANISOU 1779  CB  ALA A 210     1652   1286   2149   -256   -100   -150       C  
ATOM   1780  N   LEU A 211     -57.526  34.365   5.746  1.00 12.16           N  
ANISOU 1780  N   LEU A 211     1417   1158   2045   -275    -74    -86       N  
ATOM   1781  CA  LEU A 211     -58.523  33.297   5.523  1.00 11.55           C  
ANISOU 1781  CA  LEU A 211     1321   1097   1969   -194    -87    -51       C  
ATOM   1782  C   LEU A 211     -59.904  33.857   5.803  1.00 11.86           C  
ANISOU 1782  C   LEU A 211     1376   1193   1936   -130    -84    -85       C  
ATOM   1783  O   LEU A 211     -60.128  34.436   6.861  1.00 12.07           O  
ANISOU 1783  O   LEU A 211     1381   1252   1952   -136   -114   -139       O  
ATOM   1784  CB  LEU A 211     -58.267  32.095   6.428  1.00 12.29           C  
ANISOU 1784  CB  LEU A 211     1367   1256   2046   -139   -118    -20       C  
ATOM   1785  CG  LEU A 211     -56.840  31.545   6.464  1.00 11.95           C  
ANISOU 1785  CG  LEU A 211     1376   1119   2043     -8   -106     37       C  
ATOM   1786  CD1 LEU A 211     -56.728  30.365   7.437  1.00 13.75           C  
ANISOU 1786  CD1 LEU A 211     1736   1328   2160     25    -75    110       C  
ATOM   1787  CD2 LEU A 211     -56.351  31.197   5.073  1.00 12.61           C  
ANISOU 1787  CD2 LEU A 211     1498   1358   1934    -42   -220    -21       C  
ATOM   1788  N   GLU A 212     -60.827  33.658   4.870  1.00 11.67           N  
ANISOU 1788  N   GLU A 212     1351   1154   1926   -121    -90    -70       N  
ATOM   1789  CA  GLU A 212     -62.169  34.210   5.001  1.00 12.30           C  
ANISOU 1789  CA  GLU A 212     1419   1261   1994   -119    -67   -149       C  
ATOM   1790  C   GLU A 212     -63.222  33.188   4.590  1.00 12.48           C  
ANISOU 1790  C   GLU A 212     1494   1334   1912   -134    -23   -200       C  
ATOM   1791  O   GLU A 212     -63.269  32.749   3.441  1.00 12.98           O  
ANISOU 1791  O   GLU A 212     1626   1454   1850   -145     14   -267       O  
ATOM   1792  CB  GLU A 212     -62.310  35.480   4.170  1.00 12.69           C  
ANISOU 1792  CB  GLU A 212     1417   1355   2047   -164    -68   -148       C  
ATOM   1793  CG  GLU A 212     -61.400  36.621   4.616  1.00 14.75           C  
ANISOU 1793  CG  GLU A 212     1752   1493   2357   -189   -122    -96       C  
ATOM   1794  CD  GLU A 212     -61.418  37.796   3.669  1.00 17.78           C  
ANISOU 1794  CD  GLU A 212     2285   1924   2544   -151    -77     36       C  
ATOM   1795  OE1 GLU A 212     -62.216  37.811   2.703  1.00 18.14           O  
ANISOU 1795  OE1 GLU A 212     2507   1674   2711   -171    -84    107       O  
ATOM   1796  OE2 GLU A 212     -60.607  38.717   3.903  1.00 20.73           O  
ANISOU 1796  OE2 GLU A 212     2736   2171   2968   -318    -46    -42       O  
ATOM   1797  N   LEU A 213     -64.060  32.821   5.550  1.00 11.90           N  
ANISOU 1797  N   LEU A 213     1461   1133   1926   -152      9   -184       N  
ATOM   1798  CA  LEU A 213     -65.137  31.861   5.347  1.00 11.97           C  
ANISOU 1798  CA  LEU A 213     1456   1165   1927   -149      7   -143       C  
ATOM   1799  C   LEU A 213     -66.477  32.598   5.428  1.00 11.66           C  
ANISOU 1799  C   LEU A 213     1439   1147   1842   -122     27   -159       C  
ATOM   1800  O   LEU A 213     -66.842  33.138   6.486  1.00 12.36           O  
ANISOU 1800  O   LEU A 213     1455   1309   1931    -42     69   -274       O  
ATOM   1801  CB  LEU A 213     -65.042  30.759   6.402  1.00 12.46           C  
ANISOU 1801  CB  LEU A 213     1585   1228   1919    -65      2   -165       C  
ATOM   1802  CG  LEU A 213     -66.110  29.670   6.448  1.00 15.30           C  
ANISOU 1802  CG  LEU A 213     2006   1609   2199   -147     -2    -28       C  
ATOM   1803  CD1 LEU A 213     -66.354  29.065   5.051  1.00 15.50           C  
ANISOU 1803  CD1 LEU A 213     2121   1537   2231   -215    -11    -45       C  
ATOM   1804  CD2 LEU A 213     -65.698  28.607   7.457  1.00 18.32           C  
ANISOU 1804  CD2 LEU A 213     2461   1998   2501    118   -107     87       C  
ATOM   1805  N   TYR A 214     -67.180  32.632   4.299  1.00 11.42           N  
ANISOU 1805  N   TYR A 214     1374   1128   1837   -130     29   -123       N  
ATOM   1806  CA  TYR A 214     -68.462  33.312   4.144  1.00 11.37           C  
ANISOU 1806  CA  TYR A 214     1312   1144   1862   -117     21   -108       C  
ATOM   1807  C   TYR A 214     -69.595  32.306   4.278  1.00 11.90           C  
ANISOU 1807  C   TYR A 214     1413   1207   1898   -136     17   -111       C  
ATOM   1808  O   TYR A 214     -69.639  31.309   3.554  1.00 12.61           O  
ANISOU 1808  O   TYR A 214     1432   1334   2023   -153     63   -250       O  
ATOM   1809  CB  TYR A 214     -68.551  33.982   2.768  1.00 12.29           C  
ANISOU 1809  CB  TYR A 214     1423   1327   1920   -173     14    -71       C  
ATOM   1810  CG  TYR A 214     -67.556  35.097   2.581  1.00 11.91           C  
ANISOU 1810  CG  TYR A 214     1415   1145   1962     59      9    -11       C  
ATOM   1811  CD1 TYR A 214     -67.956  36.436   2.736  1.00 12.43           C  
ANISOU 1811  CD1 TYR A 214     1694   1067   1962     23    -17    -28       C  
ATOM   1812  CD2 TYR A 214     -66.221  34.826   2.273  1.00 12.65           C  
ANISOU 1812  CD2 TYR A 214     1437   1451   1915    -49     37     36       C  
ATOM   1813  CE1 TYR A 214     -67.047  37.482   2.596  1.00 14.65           C  
ANISOU 1813  CE1 TYR A 214     1784   1598   2183    -99     -5      0       C  
ATOM   1814  CE2 TYR A 214     -65.306  35.863   2.130  1.00 13.21           C  
ANISOU 1814  CE2 TYR A 214     1568   1380   2069    -84      0    -62       C  
ATOM   1815  CZ  TYR A 214     -65.726  37.184   2.294  1.00 12.91           C  
ANISOU 1815  CZ  TYR A 214     1581   1284   2040   -267      9   -113       C  
ATOM   1816  OH  TYR A 214     -64.820  38.207   2.146  1.00 15.44           O  
ANISOU 1816  OH  TYR A 214     1978   1427   2461   -462   -151    -27       O  
ATOM   1817  N   VAL A 215     -70.493  32.557   5.219  1.00 12.74           N  
ANISOU 1817  N   VAL A 215     1540   1303   1996    -85     20    -65       N  
ATOM   1818  CA  VAL A 215     -71.651  31.692   5.447  1.00 13.81           C  
ANISOU 1818  CA  VAL A 215     1610   1493   2142    -57     47     -7       C  
ATOM   1819  C   VAL A 215     -72.926  32.543   5.557  1.00 14.49           C  
ANISOU 1819  C   VAL A 215     1715   1537   2251    -43     58    -41       C  
ATOM   1820  O   VAL A 215     -72.859  33.755   5.804  1.00 14.12           O  
ANISOU 1820  O   VAL A 215     1627   1408   2328      0     88    -40       O  
ATOM   1821  CB  VAL A 215     -71.462  30.799   6.704  1.00 13.83           C  
ANISOU 1821  CB  VAL A 215     1625   1490   2138     21      1    -36       C  
ATOM   1822  CG1 VAL A 215     -70.194  29.939   6.592  1.00 13.68           C  
ANISOU 1822  CG1 VAL A 215     1633   1369   2194     40     14     41       C  
ATOM   1823  CG2 VAL A 215     -71.408  31.655   7.976  1.00 14.95           C  
ANISOU 1823  CG2 VAL A 215     1922   1631   2125     -8      3    -87       C  
ATOM   1824  N   ASP A 216     -74.089  31.922   5.391  1.00 15.54           N  
ANISOU 1824  N   ASP A 216     1790   1728   2385    -22     60    -39       N  
ATOM   1825  CA  ASP A 216     -75.355  32.633   5.550  1.00 17.08           C  
ANISOU 1825  CA  ASP A 216     1923   2049   2516     -3     66    -22       C  
ATOM   1826  C   ASP A 216     -75.434  33.231   6.948  1.00 17.62           C  
ANISOU 1826  C   ASP A 216     2022   2145   2525     35     89    -14       C  
ATOM   1827  O   ASP A 216     -74.903  32.662   7.911  1.00 17.04           O  
ANISOU 1827  O   ASP A 216     1954   2072   2446     87    159    -17       O  
ATOM   1828  CB  ASP A 216     -76.542  31.692   5.317  1.00 17.80           C  
ANISOU 1828  CB  ASP A 216     1986   2153   2622    -51     57    -41       C  
ATOM   1829  CG  ASP A 216     -76.808  31.421   3.841  1.00 19.70           C  
ANISOU 1829  CG  ASP A 216     2273   2476   2736    -43     26    -51       C  
ATOM   1830  OD1 ASP A 216     -76.252  32.125   2.968  1.00 21.89           O  
ANISOU 1830  OD1 ASP A 216     2603   2767   2947    -29     44    -66       O  
ATOM   1831  OD2 ASP A 216     -77.601  30.495   3.552  1.00 23.48           O  
ANISOU 1831  OD2 ASP A 216     2828   2829   3263   -201      9    -67       O  
ATOM   1832  N   ARG A 217     -76.096  34.382   7.054  1.00 18.93           N  
ANISOU 1832  N   ARG A 217     2296   2248   2646     85     93    -40       N  
ATOM   1833  CA  ARG A 217     -76.311  35.028   8.350  1.00 20.00           C  
ANISOU 1833  CA  ARG A 217     2452   2431   2715    123    113    -55       C  
ATOM   1834  C   ARG A 217     -76.888  34.036   9.353  1.00 20.34           C  
ANISOU 1834  C   ARG A 217     2497   2485   2745    125    131    -76       C  
ATOM   1835  O   ARG A 217     -77.842  33.315   9.053  1.00 20.69           O  
ANISOU 1835  O   ARG A 217     2503   2521   2834    112    160    -58       O  
ATOM   1836  CB  ARG A 217     -77.232  36.251   8.223  1.00 20.66           C  
ANISOU 1836  CB  ARG A 217     2565   2489   2794    127     82    -45       C  
ATOM   1837  CG  ARG A 217     -76.646  37.414   7.441  1.00 21.88           C  
ANISOU 1837  CG  ARG A 217     2773   2624   2916    102     97    -25       C  
ATOM   1838  CD  ARG A 217     -75.472  38.071   8.154  1.00 24.41           C  
ANISOU 1838  CD  ARG A 217     3078   2991   3203     45     -1    -14       C  
ATOM   1839  NE  ARG A 217     -75.073  39.312   7.493  1.00 26.73           N  
ANISOU 1839  NE  ARG A 217     3441   3287   3427      0     74     50       N  
ATOM   1840  CZ  ARG A 217     -74.122  40.134   7.930  1.00 27.02           C  
ANISOU 1840  CZ  ARG A 217     3462   3366   3438    -14    -62    -16       C  
ATOM   1841  NH1 ARG A 217     -73.448  39.862   9.041  1.00 28.41           N  
ANISOU 1841  NH1 ARG A 217     3679   3507   3608     13     35    -45       N  
ATOM   1842  NH2 ARG A 217     -73.837  41.233   7.248  1.00 28.36           N  
ANISOU 1842  NH2 ARG A 217     3584   3576   3614      4     26    -47       N  
ATOM   1843  N   GLY A 218     -76.278  33.985  10.530  1.00 20.64           N  
ANISOU 1843  N   GLY A 218     2549   2537   2756    159    138    -39       N  
ATOM   1844  CA  GLY A 218     -76.723  33.092  11.591  1.00 21.32           C  
ANISOU 1844  CA  GLY A 218     2679   2624   2795    125    145     -5       C  
ATOM   1845  C   GLY A 218     -75.956  31.780  11.692  1.00 21.58           C  
ANISOU 1845  C   GLY A 218     2730   2648   2819    130    130      4       C  
ATOM   1846  O   GLY A 218     -76.163  31.025  12.639  1.00 22.44           O  
ANISOU 1846  O   GLY A 218     2845   2774   2905    129    199     13       O  
ATOM   1847  N   ASN A 219     -75.075  31.505  10.726  1.00 21.57           N  
ANISOU 1847  N   ASN A 219     2718   2619   2857    104    127    -12       N  
ATOM   1848  CA  ASN A 219     -74.357  30.222  10.660  1.00 21.57           C  
ANISOU 1848  CA  ASN A 219     2732   2630   2832     77     60     -7       C  
ATOM   1849  C   ASN A 219     -72.913  30.243  11.174  1.00 21.00           C  
ANISOU 1849  C   ASN A 219     2687   2552   2738     45     75    -38       C  
ATOM   1850  O   ASN A 219     -72.192  29.260  11.006  1.00 20.93           O  
ANISOU 1850  O   ASN A 219     2674   2534   2744     74    119    -44       O  
ATOM   1851  CB  ASN A 219     -74.366  29.667   9.225  1.00 21.97           C  
ANISOU 1851  CB  ASN A 219     2788   2672   2886     77     60    -14       C  
ATOM   1852  CG  ASN A 219     -75.688  29.010   8.834  1.00 24.12           C  
ANISOU 1852  CG  ASN A 219     3028   3032   3103     39    -16     14       C  
ATOM   1853  OD1 ASN A 219     -76.027  28.955   7.649  1.00 28.35           O  
ANISOU 1853  OD1 ASN A 219     3604   3709   3458    -10    -88      2       O  
ATOM   1854  ND2 ASN A 219     -76.415  28.485   9.807  1.00 25.28           N  
ANISOU 1854  ND2 ASN A 219     3100   3228   3275    -12     40      9       N  
ATOM   1855  N  ALEU A 220     -72.508  31.338  11.810  0.50 21.00           N  
ANISOU 1855  N  ALEU A 220     2680   2554   2743     47     61    -48       N  
ATOM   1856  N  BLEU A 220     -72.488  31.351  11.784  0.50 20.82           N  
ANISOU 1856  N  BLEU A 220     2664   2531   2715     49     60    -46       N  
ATOM   1857  CA ALEU A 220     -71.132  31.496  12.281  0.50 21.04           C  
ANISOU 1857  CA ALEU A 220     2697   2554   2742     10     52    -86       C  
ATOM   1858  CA BLEU A 220     -71.113  31.472  12.289  0.50 20.70           C  
ANISOU 1858  CA BLEU A 220     2668   2507   2688     10     50    -88       C  
ATOM   1859  C  ALEU A 220     -70.749  30.467  13.351  0.50 20.99           C  
ANISOU 1859  C  ALEU A 220     2691   2543   2742     17     36   -101       C  
ATOM   1860  C  BLEU A 220     -70.755  30.390  13.296  0.50 20.76           C  
ANISOU 1860  C  BLEU A 220     2669   2513   2704     17     31   -104       C  
ATOM   1861  O  ALEU A 220     -69.571  30.132  13.503  0.50 21.52           O  
ANISOU 1861  O  ALEU A 220     2734   2595   2845     12     43   -116       O  
ATOM   1862  O  BLEU A 220     -69.603  29.951  13.358  0.50 21.12           O  
ANISOU 1862  O  BLEU A 220     2689   2538   2795      6     39   -144       O  
ATOM   1863  CB ALEU A 220     -70.912  32.923  12.791  0.50 21.23           C  
ANISOU 1863  CB ALEU A 220     2708   2581   2775      3     55    -85       C  
ATOM   1864  CB BLEU A 220     -70.859  32.845  12.917  0.50 20.72           C  
ANISOU 1864  CB BLEU A 220     2672   2509   2689      3     53    -73       C  
ATOM   1865  CG ALEU A 220     -69.620  33.670  12.448  0.50 21.30           C  
ANISOU 1865  CG ALEU A 220     2696   2614   2783     -2     37    -52       C  
ATOM   1866  CG BLEU A 220     -70.458  33.985  11.979  0.50 20.12           C  
ANISOU 1866  CG BLEU A 220     2607   2466   2572     14     21    -49       C  
ATOM   1867  CD1ALEU A 220     -69.169  33.463  10.997  0.50 20.92           C  
ANISOU 1867  CD1ALEU A 220     2593   2623   2732    -25     14    -26       C  
ATOM   1868  CD1BLEU A 220     -70.497  35.313  12.723  0.50 20.27           C  
ANISOU 1868  CD1BLEU A 220     2601   2460   2640     22     16    -55       C  
ATOM   1869  CD2ALEU A 220     -69.792  35.154  12.753  0.50 21.25           C  
ANISOU 1869  CD2ALEU A 220     2679   2599   2797    -27     14    -48       C  
ATOM   1870  CD2BLEU A 220     -69.076  33.753  11.362  0.50 20.29           C  
ANISOU 1870  CD2BLEU A 220     2598   2548   2561      0     23     -2       C  
ATOM   1871  N   ASP A 221     -71.749  29.954  14.068  1.00 20.72           N  
ANISOU 1871  N   ASP A 221     2677   2496   2697     26     60   -124       N  
ATOM   1872  CA  ASP A 221     -71.549  28.911  15.081  1.00 20.85           C  
ANISOU 1872  CA  ASP A 221     2688   2548   2683     48     45   -109       C  
ATOM   1873  C   ASP A 221     -71.178  27.543  14.476  1.00 19.96           C  
ANISOU 1873  C   ASP A 221     2607   2424   2553     54     35   -108       C  
ATOM   1874  O   ASP A 221     -70.758  26.638  15.199  1.00 20.89           O  
ANISOU 1874  O   ASP A 221     2783   2538   2616    123     26   -140       O  
ATOM   1875  CB  ASP A 221     -72.774  28.779  16.006  1.00 21.66           C  
ANISOU 1875  CB  ASP A 221     2794   2680   2753     57     80    -71       C  
ATOM   1876  CG  ASP A 221     -74.029  28.282  15.285  1.00 24.45           C  
ANISOU 1876  CG  ASP A 221     3093   3102   3094     -3     27    -40       C  
ATOM   1877  OD1 ASP A 221     -74.150  28.442  14.051  1.00 27.21           O  
ANISOU 1877  OD1 ASP A 221     3502   3539   3296    -57    -18    -32       O  
ATOM   1878  OD2 ASP A 221     -74.926  27.739  15.971  1.00 28.46           O  
ANISOU 1878  OD2 ASP A 221     3559   3627   3628    -83     65     67       O  
ATOM   1879  N   ARG A 222     -71.342  27.405  13.161  1.00 18.25           N  
ANISOU 1879  N   ARG A 222     2276   2232   2424      5     74    -81       N  
ATOM   1880  CA  ARG A 222     -71.023  26.165  12.461  1.00 16.74           C  
ANISOU 1880  CA  ARG A 222     2031   2028   2301    -49     61    -64       C  
ATOM   1881  C   ARG A 222     -69.771  26.273  11.572  1.00 15.63           C  
ANISOU 1881  C   ARG A 222     1899   1812   2225    -90     59    -97       C  
ATOM   1882  O   ARG A 222     -69.490  25.365  10.786  1.00 14.66           O  
ANISOU 1882  O   ARG A 222     1714   1561   2295    -44    116   -125       O  
ATOM   1883  CB  ARG A 222     -72.241  25.682  11.661  1.00 17.31           C  
ANISOU 1883  CB  ARG A 222     2034   2193   2348    -77     65    -16       C  
ATOM   1884  CG  ARG A 222     -73.377  25.158  12.557  1.00 18.87           C  
ANISOU 1884  CG  ARG A 222     2284   2432   2452   -129    111     -8       C  
ATOM   1885  CD  ARG A 222     -74.397  24.324  11.802  1.00 20.79           C  
ANISOU 1885  CD  ARG A 222     2551   2659   2688   -118      3    -20       C  
ATOM   1886  NE  ARG A 222     -75.301  25.137  10.998  1.00 21.25           N  
ANISOU 1886  NE  ARG A 222     2551   2675   2847    -88     49     25       N  
ATOM   1887  CZ  ARG A 222     -76.198  24.649  10.144  1.00 22.10           C  
ANISOU 1887  CZ  ARG A 222     2836   2682   2878    -72    -82     23       C  
ATOM   1888  NH1 ARG A 222     -76.312  23.336   9.959  1.00 20.92           N  
ANISOU 1888  NH1 ARG A 222     2559   2572   2816    -51    -51    -67       N  
ATOM   1889  NH2 ARG A 222     -76.982  25.481   9.468  1.00 23.05           N  
ANISOU 1889  NH2 ARG A 222     2764   2923   3070     67    -17    -17       N  
ATOM   1890  N   ALA A 223     -69.014  27.363  11.717  1.00 15.04           N  
ANISOU 1890  N   ALA A 223     1826   1718   2170    -53    -17    -72       N  
ATOM   1891  CA  ALA A 223     -67.870  27.655  10.838  1.00 14.60           C  
ANISOU 1891  CA  ALA A 223     1834   1616   2096    -43    -39    -82       C  
ATOM   1892  C   ALA A 223     -66.450  27.234  11.311  1.00 14.01           C  
ANISOU 1892  C   ALA A 223     1771   1528   2020    -52    -28    -95       C  
ATOM   1893  O   ALA A 223     -65.595  26.949  10.463  1.00 13.84           O  
ANISOU 1893  O   ALA A 223     1813   1388   2055    -28    -15    -49       O  
ATOM   1894  CB  ALA A 223     -67.887  29.136  10.441  1.00 15.12           C  
ANISOU 1894  CB  ALA A 223     1869   1664   2210    -12    -13    -19       C  
ATOM   1895  N   PRO A 224     -66.161  27.279  12.638  1.00 13.75           N  
ANISOU 1895  N   PRO A 224     1697   1545   1981    -52    -28   -163       N  
ATOM   1896  CA  PRO A 224     -64.781  27.007  13.079  1.00 13.61           C  
ANISOU 1896  CA  PRO A 224     1683   1553   1935    -29     -7   -155       C  
ATOM   1897  C   PRO A 224     -64.124  25.695  12.648  1.00 12.64           C  
ANISOU 1897  C   PRO A 224     1576   1397   1829    -88    -29   -104       C  
ATOM   1898  O   PRO A 224     -62.932  25.709  12.377  1.00 12.80           O  
ANISOU 1898  O   PRO A 224     1568   1389   1905    -85     85   -146       O  
ATOM   1899  CB  PRO A 224     -64.864  27.130  14.607  1.00 13.91           C  
ANISOU 1899  CB  PRO A 224     1731   1598   1954     10      0   -169       C  
ATOM   1900  CG  PRO A 224     -65.952  28.130  14.819  1.00 14.68           C  
ANISOU 1900  CG  PRO A 224     1679   1797   2100     35    -77   -159       C  
ATOM   1901  CD  PRO A 224     -66.994  27.707  13.780  1.00 13.98           C  
ANISOU 1901  CD  PRO A 224     1685   1694   1930    -73    -25   -148       C  
ATOM   1902  N   TRP A 225     -64.862  24.589  12.559  1.00 12.23           N  
ANISOU 1902  N   TRP A 225     1499   1339   1807   -124    -27    -64       N  
ATOM   1903  CA  TRP A 225     -64.212  23.335  12.169  1.00 12.20           C  
ANISOU 1903  CA  TRP A 225     1464   1342   1827   -202    -15    -43       C  
ATOM   1904  C   TRP A 225     -63.665  23.393  10.735  1.00 11.76           C  
ANISOU 1904  C   TRP A 225     1442   1218   1808   -248    -48   -124       C  
ATOM   1905  O   TRP A 225     -62.547  22.954  10.477  1.00 11.72           O  
ANISOU 1905  O   TRP A 225     1455   1174   1824   -328    104    -80       O  
ATOM   1906  CB  TRP A 225     -65.142  22.138  12.348  1.00 12.74           C  
ANISOU 1906  CB  TRP A 225     1565   1403   1872   -212    -18    -37       C  
ATOM   1907  CG  TRP A 225     -64.570  20.871  11.766  1.00 12.33           C  
ANISOU 1907  CG  TRP A 225     1590   1394   1699   -214    -44    -19       C  
ATOM   1908  CD1 TRP A 225     -65.066  20.159  10.707  1.00 14.51           C  
ANISOU 1908  CD1 TRP A 225     1871   1640   2000   -165    -35   -138       C  
ATOM   1909  CD2 TRP A 225     -63.384  20.184  12.193  1.00 12.62           C  
ANISOU 1909  CD2 TRP A 225     1625   1319   1850   -189    -51   -141       C  
ATOM   1910  NE1 TRP A 225     -64.283  19.050  10.473  1.00 13.67           N  
ANISOU 1910  NE1 TRP A 225     1709   1494   1991   -140      7     30       N  
ATOM   1911  CE2 TRP A 225     -63.240  19.043  11.363  1.00 13.24           C  
ANISOU 1911  CE2 TRP A 225     1667   1415   1949    -59     22    -64       C  
ATOM   1912  CE3 TRP A 225     -62.443  20.407  13.214  1.00 15.17           C  
ANISOU 1912  CE3 TRP A 225     1859   1784   2121     39   -181   -121       C  
ATOM   1913  CZ2 TRP A 225     -62.181  18.133  11.514  1.00 14.53           C  
ANISOU 1913  CZ2 TRP A 225     1794   1641   2083    -35     27    -41       C  
ATOM   1914  CZ3 TRP A 225     -61.385  19.499  13.365  1.00 16.04           C  
ANISOU 1914  CZ3 TRP A 225     1971   1854   2269     64   -103    -89       C  
ATOM   1915  CH2 TRP A 225     -61.268  18.375  12.514  1.00 16.12           C  
ANISOU 1915  CH2 TRP A 225     2003   1904   2216     34    -49   -105       C  
ATOM   1916  N   ALA A 226     -64.430  23.991   9.829  1.00 11.18           N  
ANISOU 1916  N   ALA A 226     1376   1103   1767   -261    -40   -101       N  
ATOM   1917  CA  ALA A 226     -63.997  24.159   8.447  1.00 11.78           C  
ANISOU 1917  CA  ALA A 226     1340   1305   1831   -161    -80     -4       C  
ATOM   1918  C   ALA A 226     -62.728  25.032   8.384  1.00 11.53           C  
ANISOU 1918  C   ALA A 226     1390   1181   1810   -172    -72    -41       C  
ATOM   1919  O   ALA A 226     -61.784  24.728   7.639  1.00 11.80           O  
ANISOU 1919  O   ALA A 226     1352   1240   1891   -131    -89    -62       O  
ATOM   1920  CB  ALA A 226     -65.118  24.756   7.608  1.00 12.72           C  
ANISOU 1920  CB  ALA A 226     1461   1465   1907   -130   -109    -26       C  
ATOM   1921  N   MET A 227     -62.694  26.113   9.171  1.00 11.18           N  
ANISOU 1921  N   MET A 227     1305   1087   1856   -261    -30    -63       N  
ATOM   1922  CA  MET A 227     -61.512  26.996   9.242  1.00 11.39           C  
ANISOU 1922  CA  MET A 227     1337   1080   1910   -245    -24    -77       C  
ATOM   1923  C   MET A 227     -60.294  26.225   9.781  1.00 11.68           C  
ANISOU 1923  C   MET A 227     1365   1191   1880   -181     32    -87       C  
ATOM   1924  O   MET A 227     -59.194  26.314   9.230  1.00 11.88           O  
ANISOU 1924  O   MET A 227     1400   1139   1974   -285     96   -128       O  
ATOM   1925  CB  MET A 227     -61.818  28.215  10.123  1.00 11.76           C  
ANISOU 1925  CB  MET A 227     1332   1162   1974   -190     23    -19       C  
ATOM   1926  CG  MET A 227     -60.672  29.235  10.168  1.00 13.35           C  
ANISOU 1926  CG  MET A 227     1466   1371   2236   -215    -14    -14       C  
ATOM   1927  SD  MET A 227     -60.283  29.966   8.562  1.00 14.36           S  
ANISOU 1927  SD  MET A 227     1633   1272   2549   -348    133     16       S  
ATOM   1928  CE  MET A 227     -61.514  31.255   8.455  1.00 15.60           C  
ANISOU 1928  CE  MET A 227     1901   1659   2368     31     41     43       C  
ATOM   1929  N   THR A 228     -60.503  25.461  10.850  1.00 11.53           N  
ANISOU 1929  N   THR A 228     1446   1099   1834   -177    -14   -159       N  
ATOM   1930  CA  THR A 228     -59.462  24.620  11.439  1.00 12.44           C  
ANISOU 1930  CA  THR A 228     1498   1303   1923   -163     -6   -139       C  
ATOM   1931  C   THR A 228     -58.911  23.626  10.401  1.00 11.89           C  
ANISOU 1931  C   THR A 228     1359   1268   1887   -186    -25   -125       C  
ATOM   1932  O   THR A 228     -57.691  23.426  10.288  1.00 12.28           O  
ANISOU 1932  O   THR A 228     1444   1300   1920   -247     44   -149       O  
ATOM   1933  CB  THR A 228     -60.043  23.864  12.652  1.00 12.98           C  
ANISOU 1933  CB  THR A 228     1536   1484   1911    -58     43   -120       C  
ATOM   1934  OG1 THR A 228     -60.478  24.813  13.638  1.00 15.18           O  
ANISOU 1934  OG1 THR A 228     1998   1682   2084   -149    -33   -246       O  
ATOM   1935  CG2 THR A 228     -59.015  22.928  13.284  1.00 14.57           C  
ANISOU 1935  CG2 THR A 228     1830   1657   2049     69    -35     -6       C  
ATOM   1936  N   SER A 229     -59.826  23.034   9.629  1.00 11.45           N  
ANISOU 1936  N   SER A 229     1327   1110   1911   -257     13   -133       N  
ATOM   1937  CA  SER A 229     -59.482  22.064   8.598  1.00 11.58           C  
ANISOU 1937  CA  SER A 229     1272   1173   1953   -237      4   -129       C  
ATOM   1938  C   SER A 229     -58.699  22.712   7.454  1.00 11.49           C  
ANISOU 1938  C   SER A 229     1256   1151   1957   -216    -21    -89       C  
ATOM   1939  O   SER A 229     -57.774  22.104   6.911  1.00 11.02           O  
ANISOU 1939  O   SER A 229     1100   1021   2064   -368     48   -129       O  
ATOM   1940  CB  SER A 229     -60.743  21.378   8.094  1.00 11.37           C  
ANISOU 1940  CB  SER A 229     1234   1113   1972   -283     85   -134       C  
ATOM   1941  OG  SER A 229     -61.329  20.527   9.086  1.00 12.73           O  
ANISOU 1941  OG  SER A 229     1446   1209   2180   -338     79    -53       O  
ATOM   1942  N   LEU A 230     -59.051  23.949   7.108  1.00 11.05           N  
ANISOU 1942  N   LEU A 230     1246   1060   1893   -254    -36   -133       N  
ATOM   1943  CA  LEU A 230     -58.293  24.680   6.099  1.00 11.72           C  
ANISOU 1943  CA  LEU A 230     1310   1190   1951   -152    -13    -22       C  
ATOM   1944  C   LEU A 230     -56.839  24.877   6.534  1.00 10.69           C  
ANISOU 1944  C   LEU A 230     1273    957   1830   -260     25     -5       C  
ATOM   1945  O   LEU A 230     -55.907  24.591   5.774  1.00 11.30           O  
ANISOU 1945  O   LEU A 230     1236   1072   1985   -186    -53    -87       O  
ATOM   1946  CB  LEU A 230     -58.968  26.013   5.773  1.00 11.67           C  
ANISOU 1946  CB  LEU A 230     1312   1187   1934   -130    -29     25       C  
ATOM   1947  CG  LEU A 230     -58.261  26.885   4.730  1.00 12.01           C  
ANISOU 1947  CG  LEU A 230     1310   1373   1878    -57    -24     79       C  
ATOM   1948  CD1 LEU A 230     -58.042  26.119   3.417  1.00 13.44           C  
ANISOU 1948  CD1 LEU A 230     1610   1512   1984    -28    -28     30       C  
ATOM   1949  CD2 LEU A 230     -59.011  28.170   4.479  1.00 12.78           C  
ANISOU 1949  CD2 LEU A 230     1569   1369   1915      2   -135     82       C  
ATOM   1950  N   LYS A 231     -56.650  25.330   7.767  1.00 11.13           N  
ANISOU 1950  N   LYS A 231     1254   1106   1868   -266     -4     11       N  
ATOM   1951  CA  LYS A 231     -55.296  25.521   8.295  1.00 11.77           C  
ANISOU 1951  CA  LYS A 231     1388   1198   1886   -164    -53    -41       C  
ATOM   1952  C   LYS A 231     -54.523  24.190   8.349  1.00 11.24           C  
ANISOU 1952  C   LYS A 231     1330   1096   1845   -179    -64    -84       C  
ATOM   1953  O   LYS A 231     -53.351  24.127   7.955  1.00 11.28           O  
ANISOU 1953  O   LYS A 231     1382    940   1961   -141   -105   -141       O  
ATOM   1954  CB  LYS A 231     -55.353  26.194   9.655  1.00 12.55           C  
ANISOU 1954  CB  LYS A 231     1522   1270   1973   -150    -21    -98       C  
ATOM   1955  CG  LYS A 231     -55.897  27.645   9.600  1.00 13.93           C  
ANISOU 1955  CG  LYS A 231     1799   1359   2133   -153    -34   -129       C  
ATOM   1956  CD  LYS A 231     -55.727  28.411  10.902  1.00 18.65           C  
ANISOU 1956  CD  LYS A 231     2438   2296   2351    -16     -4   -132       C  
ATOM   1957  CE  LYS A 231     -56.701  27.921  11.951  1.00 19.82           C  
ANISOU 1957  CE  LYS A 231     2581   2419   2529    -47     33    -88       C  
ATOM   1958  NZ  LYS A 231     -56.729  28.844  13.139  1.00 21.38           N  
ANISOU 1958  NZ  LYS A 231     2804   2659   2659     41     -6   -169       N  
ATOM   1959  N   ASN A 232     -55.204  23.121   8.772  1.00 11.29           N  
ANISOU 1959  N   ASN A 232     1378   1072   1839   -154   -102    -86       N  
ATOM   1960  CA  ASN A 232     -54.619  21.783   8.772  1.00 11.16           C  
ANISOU 1960  CA  ASN A 232     1375   1067   1797   -192    -32    -29       C  
ATOM   1961  C   ASN A 232     -54.153  21.352   7.380  1.00 10.88           C  
ANISOU 1961  C   ASN A 232     1284   1054   1795   -201    -56    -54       C  
ATOM   1962  O   ASN A 232     -53.065  20.797   7.244  1.00 11.85           O  
ANISOU 1962  O   ASN A 232     1392   1158   1951    -92    -55    -31       O  
ATOM   1963  CB  ASN A 232     -55.592  20.755   9.373  1.00 12.08           C  
ANISOU 1963  CB  ASN A 232     1549   1145   1895   -234     15    -27       C  
ATOM   1964  CG  ASN A 232     -55.713  20.879  10.879  1.00 13.47           C  
ANISOU 1964  CG  ASN A 232     1758   1368   1992   -131    -49     15       C  
ATOM   1965  OD1 ASN A 232     -54.862  21.487  11.537  1.00 16.49           O  
ANISOU 1965  OD1 ASN A 232     2098   2074   2093   -291   -192   -158       O  
ATOM   1966  ND2 ASN A 232     -56.774  20.320  11.435  1.00 14.68           N  
ANISOU 1966  ND2 ASN A 232     1925   1553   2096    -17     -8    160       N  
ATOM   1967  N  ASER A 233     -54.986  21.627   6.378  0.60 10.25           N  
ANISOU 1967  N  ASER A 233     1176    987   1729   -205    -59    -14       N  
ATOM   1968  N  BSER A 233     -54.950  21.634   6.348  0.40 10.92           N  
ANISOU 1968  N  BSER A 233     1276   1130   1743   -158    -58    -30       N  
ATOM   1969  CA ASER A 233     -54.697  21.331   4.975  0.60  9.74           C  
ANISOU 1969  CA ASER A 233     1045    946   1708   -198    -80    -39       C  
ATOM   1970  CA BSER A 233     -54.602  21.257   4.966  0.40 10.78           C  
ANISOU 1970  CA BSER A 233     1203   1171   1722   -152    -84    -47       C  
ATOM   1971  C  ASER A 233     -53.433  22.060   4.513  0.60  9.87           C  
ANISOU 1971  C  ASER A 233     1101    907   1742   -188    -86    -52       C  
ATOM   1972  C  BSER A 233     -53.459  22.095   4.379  0.40 10.46           C  
ANISOU 1972  C  BSER A 233     1194   1066   1713   -139    -89    -53       C  
ATOM   1973  O  ASER A 233     -52.519  21.452   3.943  0.60  9.63           O  
ANISOU 1973  O  ASER A 233      963    829   1867   -226    -75    -75       O  
ATOM   1974  O  BSER A 233     -52.669  21.603   3.556  0.40  9.91           O  
ANISOU 1974  O  BSER A 233     1024   1053   1687   -146   -115      2       O  
ATOM   1975  CB ASER A 233     -55.896  21.734   4.107  0.60  9.37           C  
ANISOU 1975  CB ASER A 233      980    889   1688   -232    -65    -10       C  
ATOM   1976  CB BSER A 233     -55.828  21.338   4.057  0.40 11.33           C  
ANISOU 1976  CB BSER A 233     1254   1305   1745   -124    -59    -70       C  
ATOM   1977  OG ASER A 233     -57.025  20.922   4.414  0.60  8.18           O  
ANISOU 1977  OG ASER A 233      854    700   1551   -292     -6   -132       O  
ATOM   1978  OG BSER A 233     -56.212  22.679   3.837  0.40 11.60           O  
ANISOU 1978  OG BSER A 233     1321   1356   1730   -176   -167   -163       O  
ATOM   1979  N   MET A 234     -53.387  23.361   4.787  1.00  9.95           N  
ANISOU 1979  N   MET A 234     1076    917   1785   -167    -86    -23       N  
ATOM   1980  CA  MET A 234     -52.264  24.222   4.397  1.00 10.67           C  
ANISOU 1980  CA  MET A 234     1233    895   1925   -187   -114    -20       C  
ATOM   1981  C   MET A 234     -50.969  23.691   5.028  1.00 10.82           C  
ANISOU 1981  C   MET A 234     1228    995   1886   -168    -88    -74       C  
ATOM   1982  O   MET A 234     -49.953  23.516   4.349  1.00 11.43           O  
ANISOU 1982  O   MET A 234     1295   1009   2037   -162    -79    -39       O  
ATOM   1983  CB  MET A 234     -52.546  25.676   4.786  1.00 11.08           C  
ANISOU 1983  CB  MET A 234     1264    971   1975      7   -132     65       C  
ATOM   1984  CG  MET A 234     -53.746  26.274   4.020  1.00 11.37           C  
ANISOU 1984  CG  MET A 234     1399    883   2035    -82   -173     81       C  
ATOM   1985  SD  MET A 234     -54.155  27.936   4.507  1.00 15.04           S  
ANISOU 1985  SD  MET A 234     1915   1168   2632    -49   -185   -103       S  
ATOM   1986  CE  MET A 234     -53.047  28.802   3.457  1.00 17.13           C  
ANISOU 1986  CE  MET A 234     1886   2002   2618   -187    -56    -70       C  
ATOM   1987  N   LYS A 235     -51.016  23.404   6.324  1.00 11.16           N  
ANISOU 1987  N   LYS A 235     1288    963   1986   -187   -132    -13       N  
ATOM   1988  CA  LYS A 235     -49.842  22.903   7.024  1.00 12.08           C  
ANISOU 1988  CA  LYS A 235     1400   1181   2007   -151   -143    -25       C  
ATOM   1989  C   LYS A 235     -49.372  21.546   6.436  1.00 11.43           C  
ANISOU 1989  C   LYS A 235     1269   1048   2026   -190   -107    -20       C  
ATOM   1990  O   LYS A 235     -48.172  21.311   6.209  1.00 12.28           O  
ANISOU 1990  O   LYS A 235     1346   1142   2176   -241   -122   -188       O  
ATOM   1991  CB  LYS A 235     -50.135  22.796   8.516  1.00 12.85           C  
ANISOU 1991  CB  LYS A 235     1514   1296   2069    -87   -110    -98       C  
ATOM   1992  CG  LYS A 235     -48.898  22.512   9.357  1.00 16.33           C  
ANISOU 1992  CG  LYS A 235     1898   1960   2347      9   -191    -29       C  
ATOM   1993  CD  LYS A 235     -47.941  23.725   9.370  1.00 20.54           C  
ANISOU 1993  CD  LYS A 235     2452   2541   2809   -184   -139      0       C  
ATOM   1994  CE  LYS A 235     -46.821  23.572  10.396  1.00 23.58           C  
ANISOU 1994  CE  LYS A 235     2856   3125   2979      8   -155    -12       C  
ATOM   1995  NZ  LYS A 235     -45.692  22.766   9.859  1.00 24.38           N  
ANISOU 1995  NZ  LYS A 235     2984   3184   3094     54    -59      3       N  
ATOM   1996  N   TRP A 236     -50.319  20.646   6.186  1.00 10.94           N  
ANISOU 1996  N   TRP A 236     1291    872   1991   -181   -140    -72       N  
ATOM   1997  CA  TRP A 236     -49.983  19.317   5.682  1.00 11.09           C  
ANISOU 1997  CA  TRP A 236     1270    918   2024   -214   -127    -30       C  
ATOM   1998  C   TRP A 236     -49.387  19.391   4.278  1.00 10.83           C  
ANISOU 1998  C   TRP A 236     1240    879   1996   -244   -135    -67       C  
ATOM   1999  O   TRP A 236     -48.419  18.684   3.992  1.00 11.69           O  
ANISOU 1999  O   TRP A 236     1265   1037   2140   -317   -105      7       O  
ATOM   2000  CB  TRP A 236     -51.194  18.395   5.729  1.00 11.40           C  
ANISOU 2000  CB  TRP A 236     1305   1020   2004   -222   -110    -60       C  
ATOM   2001  CG  TRP A 236     -50.930  17.030   5.170  1.00 11.30           C  
ANISOU 2001  CG  TRP A 236     1380    943   1967   -184    -56     86       C  
ATOM   2002  CD1 TRP A 236     -50.440  15.935   5.841  1.00 12.43           C  
ANISOU 2002  CD1 TRP A 236     1317   1328   2077    -71   -120    -15       C  
ATOM   2003  CD2 TRP A 236     -51.101  16.634   3.810  1.00 11.33           C  
ANISOU 2003  CD2 TRP A 236     1270   1048   1987   -243   -125    -62       C  
ATOM   2004  NE1 TRP A 236     -50.338  14.861   4.978  1.00 11.96           N  
ANISOU 2004  NE1 TRP A 236     1315   1137   2091   -292    -63    -50       N  
ATOM   2005  CE2 TRP A 236     -50.748  15.258   3.727  1.00 11.23           C  
ANISOU 2005  CE2 TRP A 236     1301   1057   1909   -256    -42    -68       C  
ATOM   2006  CE3 TRP A 236     -51.552  17.294   2.653  1.00 11.66           C  
ANISOU 2006  CE3 TRP A 236     1363   1208   1860   -216    -32   -132       C  
ATOM   2007  CZ2 TRP A 236     -50.830  14.530   2.525  1.00 12.52           C  
ANISOU 2007  CZ2 TRP A 236     1344   1402   2009   -186    -23   -135       C  
ATOM   2008  CZ3 TRP A 236     -51.651  16.558   1.454  1.00 12.80           C  
ANISOU 2008  CZ3 TRP A 236     1526   1329   2008   -227    -47   -158       C  
ATOM   2009  CH2 TRP A 236     -51.281  15.191   1.407  1.00 13.20           C  
ANISOU 2009  CH2 TRP A 236     1487   1409   2117    -91    -15    -79       C  
ATOM   2010  N   ASP A 237     -49.941  20.237   3.400  1.00 11.29           N  
ANISOU 2010  N   ASP A 237     1241   1066   1981   -195   -113    -51       N  
ATOM   2011  CA  ASP A 237     -49.381  20.309   2.045  1.00 12.07           C  
ANISOU 2011  CA  ASP A 237     1342   1229   2012   -181   -110    -29       C  
ATOM   2012  C   ASP A 237     -47.933  20.808   2.080  1.00 11.87           C  
ANISOU 2012  C   ASP A 237     1273   1231   2006   -158    -77    -85       C  
ATOM   2013  O   ASP A 237     -47.098  20.382   1.278  1.00 12.18           O  
ANISOU 2013  O   ASP A 237     1144   1249   2232   -168   -137   -162       O  
ATOM   2014  CB  ASP A 237     -50.233  21.146   1.090  1.00 12.56           C  
ANISOU 2014  CB  ASP A 237     1448   1303   2018   -119   -106    -24       C  
ATOM   2015  CG  ASP A 237     -50.309  20.541  -0.326  1.00 11.59           C  
ANISOU 2015  CG  ASP A 237     1352   1083   1966    -26    -93    -69       C  
ATOM   2016  OD1 ASP A 237     -49.747  19.436  -0.584  1.00 13.38           O  
ANISOU 2016  OD1 ASP A 237     1507   1363   2213    -53   -255   -147       O  
ATOM   2017  OD2 ASP A 237     -50.968  21.168  -1.189  1.00 12.38           O  
ANISOU 2017  OD2 ASP A 237     1369   1230   2102   -266   -312     38       O  
ATOM   2018  N   GLU A 238     -47.639  21.704   3.025  1.00 11.76           N  
ANISOU 2018  N   GLU A 238     1186   1248   2031   -230    -85    -73       N  
ATOM   2019  CA  GLU A 238     -46.258  22.149   3.259  1.00 12.58           C  
ANISOU 2019  CA  GLU A 238     1293   1338   2148   -189    -99    -48       C  
ATOM   2020  C   GLU A 238     -45.371  20.981   3.722  1.00 12.85           C  
ANISOU 2020  C   GLU A 238     1357   1390   2133   -132    -93    -75       C  
ATOM   2021  O   GLU A 238     -44.318  20.725   3.138  1.00 13.07           O  
ANISOU 2021  O   GLU A 238     1241   1407   2316   -216    -63    -18       O  
ATOM   2022  CB  GLU A 238     -46.219  23.269   4.303  1.00 12.88           C  
ANISOU 2022  CB  GLU A 238     1427   1336   2130   -182    -56    -35       C  
ATOM   2023  CG  GLU A 238     -46.769  24.604   3.825  1.00 14.00           C  
ANISOU 2023  CG  GLU A 238     1587   1452   2279   -165    -33    -63       C  
ATOM   2024  CD  GLU A 238     -46.608  25.735   4.841  1.00 15.43           C  
ANISOU 2024  CD  GLU A 238     1987   1586   2286    -50    -21    -26       C  
ATOM   2025  OE1 GLU A 238     -46.305  25.486   6.033  1.00 15.44           O  
ANISOU 2025  OE1 GLU A 238     1896   1547   2423   -167   -140   -102       O  
ATOM   2026  OE2 GLU A 238     -46.813  26.890   4.423  1.00 15.08           O  
ANISOU 2026  OE2 GLU A 238     1932   1259   2538   -301   -212   -151       O  
ATOM   2027  N   GLU A 239     -45.808  20.284   4.765  1.00 13.09           N  
ANISOU 2027  N   GLU A 239     1513   1305   2155   -100   -171    -88       N  
ATOM   2028  CA  GLU A 239     -45.010  19.221   5.376  1.00 14.25           C  
ANISOU 2028  CA  GLU A 239     1638   1514   2260    -25   -142    -61       C  
ATOM   2029  C   GLU A 239     -44.789  18.026   4.442  1.00 13.70           C  
ANISOU 2029  C   GLU A 239     1508   1419   2278    -47   -149    -55       C  
ATOM   2030  O   GLU A 239     -43.664  17.523   4.309  1.00 14.33           O  
ANISOU 2030  O   GLU A 239     1467   1469   2505     -2   -168   -154       O  
ATOM   2031  CB  GLU A 239     -45.671  18.770   6.677  1.00 15.01           C  
ANISOU 2031  CB  GLU A 239     1805   1570   2325    -55   -109    -12       C  
ATOM   2032  CG  GLU A 239     -45.636  19.803   7.805  1.00 18.14           C  
ANISOU 2032  CG  GLU A 239     2301   2059   2531     21   -120    -95       C  
ATOM   2033  CD  GLU A 239     -46.401  19.357   9.048  1.00 23.50           C  
ANISOU 2033  CD  GLU A 239     3104   2820   3003    -52     35     28       C  
ATOM   2034  OE1 GLU A 239     -46.897  18.208   9.083  1.00 26.50           O  
ANISOU 2034  OE1 GLU A 239     3448   3083   3538   -129     70     33       O  
ATOM   2035  OE2 GLU A 239     -46.522  20.159  10.000  1.00 26.30           O  
ANISOU 2035  OE2 GLU A 239     3513   3263   3215      6      6    -69       O  
ATOM   2036  N   ARG A 240     -45.855  17.587   3.781  1.00 13.00           N  
ANISOU 2036  N   ARG A 240     1531   1146   2262    -96   -171    -81       N  
ATOM   2037  CA  ARG A 240     -45.823  16.361   2.986  1.00 13.11           C  
ANISOU 2037  CA  ARG A 240     1551   1169   2258   -113   -156    -93       C  
ATOM   2038  C   ARG A 240     -45.326  16.592   1.553  1.00 13.37           C  
ANISOU 2038  C   ARG A 240     1560   1237   2283    -73   -132    -60       C  
ATOM   2039  O   ARG A 240     -44.523  15.817   1.044  1.00 14.66           O  
ANISOU 2039  O   ARG A 240     1725   1387   2455    -24    -77      0       O  
ATOM   2040  CB  ARG A 240     -47.207  15.680   2.987  1.00 12.67           C  
ANISOU 2040  CB  ARG A 240     1435   1123   2253    -61   -141    -52       C  
ATOM   2041  CG  ARG A 240     -47.269  14.337   2.251  1.00 13.49           C  
ANISOU 2041  CG  ARG A 240     1631   1201   2291    -81   -140    -96       C  
ATOM   2042  CD  ARG A 240     -46.580  13.174   3.005  1.00 13.17           C  
ANISOU 2042  CD  ARG A 240     1408   1225   2370   -144   -214    -89       C  
ATOM   2043  NE  ARG A 240     -46.587  11.978   2.152  1.00 13.96           N  
ANISOU 2043  NE  ARG A 240     1618   1222   2461   -172   -216    -36       N  
ATOM   2044  CZ  ARG A 240     -47.585  11.098   2.070  1.00 12.76           C  
ANISOU 2044  CZ  ARG A 240     1370   1191   2287    -86    -59     17       C  
ATOM   2045  NH1 ARG A 240     -48.653  11.196   2.861  1.00 12.56           N  
ANISOU 2045  NH1 ARG A 240     1303   1004   2463    -49    -52    -50       N  
ATOM   2046  NH2 ARG A 240     -47.489  10.094   1.211  1.00 14.49           N  
ANISOU 2046  NH2 ARG A 240     1745   1366   2395     -5     29    -37       N  
ATOM   2047  N   PHE A 241     -45.844  17.631   0.898  1.00 13.13           N  
ANISOU 2047  N   PHE A 241     1537   1227   2224    -20   -172     -5       N  
ATOM   2048  CA  PHE A 241     -45.544  17.902  -0.516  1.00 13.16           C  
ANISOU 2048  CA  PHE A 241     1485   1286   2226    -30   -125    -44       C  
ATOM   2049  C   PHE A 241     -44.606  19.093  -0.759  1.00 13.00           C  
ANISOU 2049  C   PHE A 241     1540   1212   2186    -11    -94    -37       C  
ATOM   2050  O   PHE A 241     -44.163  19.300  -1.887  1.00 14.02           O  
ANISOU 2050  O   PHE A 241     1643   1325   2358    -89    -43    -34       O  
ATOM   2051  CB  PHE A 241     -46.849  18.057  -1.333  1.00 13.66           C  
ANISOU 2051  CB  PHE A 241     1563   1361   2264    -12   -141    -85       C  
ATOM   2052  CG  PHE A 241     -47.496  16.735  -1.679  1.00 13.80           C  
ANISOU 2052  CG  PHE A 241     1687   1405   2151    -39   -121     -6       C  
ATOM   2053  CD1 PHE A 241     -47.290  16.146  -2.937  1.00 14.44           C  
ANISOU 2053  CD1 PHE A 241     1739   1498   2249    -54    -50    -99       C  
ATOM   2054  CD2 PHE A 241     -48.282  16.058  -0.747  1.00 12.45           C  
ANISOU 2054  CD2 PHE A 241     1190   1406   2131    -24   -121    -58       C  
ATOM   2055  CE1 PHE A 241     -47.872  14.904  -3.268  1.00 15.30           C  
ANISOU 2055  CE1 PHE A 241     1758   1644   2410    -56     70   -110       C  
ATOM   2056  CE2 PHE A 241     -48.860  14.789  -1.059  1.00 13.39           C  
ANISOU 2056  CE2 PHE A 241     1424   1526   2136   -179   -240      6       C  
ATOM   2057  CZ  PHE A 241     -48.644  14.224  -2.322  1.00 14.35           C  
ANISOU 2057  CZ  PHE A 241     1496   1623   2331    -76    -30     -4       C  
ATOM   2058  N   GLY A 242     -44.317  19.865   0.289  1.00 13.00           N  
ANISOU 2058  N   GLY A 242     1488   1239   2211   -130   -114      1       N  
ATOM   2059  CA  GLY A 242     -43.509  21.080   0.181  1.00 13.21           C  
ANISOU 2059  CA  GLY A 242     1499   1287   2231   -124   -104     77       C  
ATOM   2060  C   GLY A 242     -44.185  22.201  -0.605  1.00 13.10           C  
ANISOU 2060  C   GLY A 242     1525   1260   2189    -62    -43     51       C  
ATOM   2061  O   GLY A 242     -43.504  23.011  -1.225  1.00 14.94           O  
ANISOU 2061  O   GLY A 242     1686   1629   2358   -106    -37    114       O  
ATOM   2062  N   LEU A 243     -45.515  22.257  -0.566  1.00 12.43           N  
ANISOU 2062  N   LEU A 243     1499   1124   2097    -99   -104     -4       N  
ATOM   2063  CA  LEU A 243     -46.294  23.211  -1.354  1.00 12.62           C  
ANISOU 2063  CA  LEU A 243     1456   1308   2027    -87    -65    -23       C  
ATOM   2064  C   LEU A 243     -46.920  24.244  -0.446  1.00 13.06           C  
ANISOU 2064  C   LEU A 243     1597   1311   2053   -133    -80    -51       C  
ATOM   2065  O   LEU A 243     -47.541  23.900   0.554  1.00 12.73           O  
ANISOU 2065  O   LEU A 243     1628   1210   1997   -112    -43    -43       O  
ATOM   2066  CB  LEU A 243     -47.373  22.493  -2.165  1.00 12.67           C  
ANISOU 2066  CB  LEU A 243     1566   1190   2054    -82    -81   -103       C  
ATOM   2067  CG  LEU A 243     -46.864  21.469  -3.202  1.00 11.65           C  
ANISOU 2067  CG  LEU A 243     1291   1233   1899   -125    -72    -75       C  
ATOM   2068  CD1 LEU A 243     -48.023  20.682  -3.779  1.00 13.20           C  
ANISOU 2068  CD1 LEU A 243     1521   1224   2270   -185   -182    -55       C  
ATOM   2069  CD2 LEU A 243     -46.078  22.177  -4.309  1.00 13.62           C  
ANISOU 2069  CD2 LEU A 243     1587   1514   2072   -121    147    -65       C  
ATOM   2070  N   GLU A 244     -46.710  25.512  -0.797  1.00 12.32           N  
ANISOU 2070  N   GLU A 244     1501   1171   2009   -214   -137    -62       N  
ATOM   2071  CA  GLU A 244     -47.287  26.654  -0.081  1.00 12.55           C  
ANISOU 2071  CA  GLU A 244     1532   1142   2092   -232   -124    -76       C  
ATOM   2072  C   GLU A 244     -48.367  27.354  -0.906  1.00 11.65           C  
ANISOU 2072  C   GLU A 244     1423    950   2052   -281    -91    -59       C  
ATOM   2073  O   GLU A 244     -48.297  27.400  -2.141  1.00 11.16           O  
ANISOU 2073  O   GLU A 244     1328    798   2113   -314    -51    -33       O  
ATOM   2074  CB  GLU A 244     -46.218  27.714   0.223  1.00 13.36           C  
ANISOU 2074  CB  GLU A 244     1603   1322   2151   -258   -158    -39       C  
ATOM   2075  CG  GLU A 244     -45.159  27.349   1.255  1.00 15.11           C  
ANISOU 2075  CG  GLU A 244     1808   1625   2306   -186   -170    -46       C  
ATOM   2076  CD  GLU A 244     -44.309  28.562   1.667  1.00 16.22           C  
ANISOU 2076  CD  GLU A 244     1895   1715   2550   -179    -64    -31       C  
ATOM   2077  OE1 GLU A 244     -44.717  29.720   1.422  1.00 15.76           O  
ANISOU 2077  OE1 GLU A 244     1771   1636   2581   -492   -133   -114       O  
ATOM   2078  OE2 GLU A 244     -43.233  28.349   2.251  1.00 18.79           O  
ANISOU 2078  OE2 GLU A 244     2169   2213   2757   -333   -175    -76       O  
ATOM   2079  N   TYR A 245     -49.338  27.947  -0.219  1.00 11.40           N  
ANISOU 2079  N   TYR A 245     1335    901   2096   -382    -68    -46       N  
ATOM   2080  CA  TYR A 245     -50.297  28.816  -0.885  1.00 11.20           C  
ANISOU 2080  CA  TYR A 245     1305    880   2066   -291    -12    -18       C  
ATOM   2081  C   TYR A 245     -49.577  30.027  -1.511  1.00 11.56           C  
ANISOU 2081  C   TYR A 245     1364    938   2087   -267    -58    -60       C  
ATOM   2082  O   TYR A 245     -48.552  30.508  -1.003  1.00 12.21           O  
ANISOU 2082  O   TYR A 245     1398   1009   2229   -249   -127      8       O  
ATOM   2083  CB  TYR A 245     -51.390  29.258   0.072  1.00 11.67           C  
ANISOU 2083  CB  TYR A 245     1366   1023   2042   -241    -31     -4       C  
ATOM   2084  CG  TYR A 245     -52.561  29.950  -0.614  1.00 10.34           C  
ANISOU 2084  CG  TYR A 245     1111    866   1952   -292     -2     12       C  
ATOM   2085  CD1 TYR A 245     -53.325  29.283  -1.592  1.00 11.25           C  
ANISOU 2085  CD1 TYR A 245     1281   1076   1916   -259    -58    -13       C  
ATOM   2086  CD2 TYR A 245     -52.910  31.272  -0.286  1.00 11.51           C  
ANISOU 2086  CD2 TYR A 245     1349   1065   1959   -221     36     23       C  
ATOM   2087  CE1 TYR A 245     -54.403  29.909  -2.210  1.00 11.96           C  
ANISOU 2087  CE1 TYR A 245     1331   1027   2183   -200    -61      9       C  
ATOM   2088  CE2 TYR A 245     -53.984  31.909  -0.896  1.00 11.97           C  
ANISOU 2088  CE2 TYR A 245     1309   1324   1915   -233    -13    -87       C  
ATOM   2089  CZ  TYR A 245     -54.730  31.225  -1.862  1.00 11.19           C  
ANISOU 2089  CZ  TYR A 245     1276   1026   1949   -209   -192    -87       C  
ATOM   2090  OH  TYR A 245     -55.810  31.814  -2.475  1.00 12.70           O  
ANISOU 2090  OH  TYR A 245     1227   1273   2324   -205   -121    -94       O  
ATOM   2091  N   ASP A 246     -50.133  30.495  -2.621  1.00 12.05           N  
ANISOU 2091  N   ASP A 246     1439   1069   2067   -175      7      9       N  
ATOM   2092  CA  ASP A 246     -49.455  31.409  -3.538  1.00 12.00           C  
ANISOU 2092  CA  ASP A 246     1377   1126   2055   -172     42     -1       C  
ATOM   2093  C   ASP A 246     -50.132  32.784  -3.705  1.00 12.60           C  
ANISOU 2093  C   ASP A 246     1494   1179   2115   -121     32     19       C  
ATOM   2094  O   ASP A 246     -49.657  33.618  -4.486  1.00 13.63           O  
ANISOU 2094  O   ASP A 246     1545   1322   2311    -50    110    110       O  
ATOM   2095  CB  ASP A 246     -49.247  30.725  -4.901  1.00 12.65           C  
ANISOU 2095  CB  ASP A 246     1372   1284   2149   -246     -9    -63       C  
ATOM   2096  CG  ASP A 246     -50.547  30.204  -5.531  1.00 11.14           C  
ANISOU 2096  CG  ASP A 246     1075   1105   2051   -205     90    -73       C  
ATOM   2097  OD1 ASP A 246     -51.630  30.160  -4.881  1.00 12.06           O  
ANISOU 2097  OD1 ASP A 246     1345    971   2266   -199     50    -32       O  
ATOM   2098  OD2 ASP A 246     -50.462  29.812  -6.713  1.00 12.56           O  
ANISOU 2098  OD2 ASP A 246     1213   1265   2295   -203   -117    -77       O  
ATOM   2099  N   LEU A 247     -51.220  33.010  -2.974  1.00 12.81           N  
ANISOU 2099  N   LEU A 247     1567   1073   2224    -54      9     59       N  
ATOM   2100  CA  LEU A 247     -51.934  34.279  -2.979  1.00 13.23           C  
ANISOU 2100  CA  LEU A 247     1530   1255   2242    -83      2     13       C  
ATOM   2101  C   LEU A 247     -52.063  34.824  -1.553  1.00 13.93           C  
ANISOU 2101  C   LEU A 247     1656   1367   2267   -121     -9     16       C  
ATOM   2102  O   LEU A 247     -51.617  34.215  -0.578  1.00 13.27           O  
ANISOU 2102  O   LEU A 247     1613   1165   2261   -158    -80    -94       O  
ATOM   2103  CB  LEU A 247     -53.310  34.145  -3.658  1.00 13.58           C  
ANISOU 2103  CB  LEU A 247     1541   1333   2284    -11    -26     14       C  
ATOM   2104  CG  LEU A 247     -53.342  33.996  -5.183  1.00 14.97           C  
ANISOU 2104  CG  LEU A 247     1710   1633   2342   -174      0     58       C  
ATOM   2105  CD1 LEU A 247     -54.773  33.706  -5.654  1.00 16.84           C  
ANISOU 2105  CD1 LEU A 247     1817   2058   2524    -94   -135    -11       C  
ATOM   2106  CD2 LEU A 247     -52.803  35.236  -5.890  1.00 16.98           C  
ANISOU 2106  CD2 LEU A 247     2185   1875   2390    -97     93     99       C  
ATOM   2107  N   ASP A 248     -52.684  35.994  -1.463  1.00 14.45           N  
ANISOU 2107  N   ASP A 248     1736   1445   2309   -104     88     28       N  
ATOM   2108  CA  ASP A 248     -52.756  36.771  -0.238  1.00 14.61           C  
ANISOU 2108  CA  ASP A 248     1781   1452   2319   -205     54     -2       C  
ATOM   2109  C   ASP A 248     -54.005  36.523   0.591  1.00 13.67           C  
ANISOU 2109  C   ASP A 248     1660   1409   2125   -130     11     17       C  
ATOM   2110  O   ASP A 248     -54.033  36.813   1.792  1.00 13.49           O  
ANISOU 2110  O   ASP A 248     1607   1305   2212   -266    -71      7       O  
ATOM   2111  CB  ASP A 248     -52.716  38.245  -0.644  1.00 16.12           C  
ANISOU 2111  CB  ASP A 248     2008   1647   2469   -129     70     62       C  
ATOM   2112  CG  ASP A 248     -51.597  38.529  -1.643  1.00 19.48           C  
ANISOU 2112  CG  ASP A 248     2278   2423   2699   -170     71     82       C  
ATOM   2113  OD1 ASP A 248     -50.442  38.705  -1.184  1.00 24.35           O  
ANISOU 2113  OD1 ASP A 248     2569   3348   3335   -197    -31     24       O  
ATOM   2114  OD2 ASP A 248     -51.865  38.527  -2.871  1.00 20.84           O  
ANISOU 2114  OD2 ASP A 248     2507   2636   2774    -41     49    258       O  
ATOM   2115  N  AILE A 249     -55.072  36.077  -0.078  0.50 12.95           N  
ANISOU 2115  N  AILE A 249     1614   1265   2038   -149      4    -21       N  
ATOM   2116  N  BILE A 249     -54.999  35.930  -0.058  0.50 13.33           N  
ANISOU 2116  N  BILE A 249     1687   1302   2072   -132    -11    -18       N  
ATOM   2117  CA AILE A 249     -56.352  35.774   0.567  0.50 12.35           C  
ANISOU 2117  CA AILE A 249     1549   1187   1954   -109     -8    -28       C  
ATOM   2118  CA BILE A 249     -56.311  35.742   0.521  0.50 13.43           C  
ANISOU 2118  CA BILE A 249     1697   1370   2035    -83    -21    -31       C  
ATOM   2119  C  AILE A 249     -56.782  34.397   0.085  0.50 11.99           C  
ANISOU 2119  C  AILE A 249     1493   1166   1895   -116    -27    -44       C
[truncated: 1,070,011 more chars]
