# Supplementary material for: A Real-Time All-Atom Structural Search Engine for Proteins
Source: PLoS Comput Biol. 2014 Jul 31;10(7):e1003750. doi: 10.1371/journal.pcbi.1003750 (PMC4117414; doi:10.1371/journal.pcbi.1003750)
Supplement: Software S2 — Command line search client. This software package contains the source code for the command line search client, released under a BSD license. This package also contains the original search queries and results used for this manuscript (Table S2) saved as PyMOL sessions. The test suite for this package uses the command line client to automate these searches and verify that they match the original output we obtained. The benchmark suite for this package automates the benchmarks provided in this paper. The README.md file contains instructions for how to install and test the software. (ZIP) [file pcbi.1003750.s006.zip › test/figure3and4B/search3.pdb]

ATOM      1  N   THR A 151      38.003  29.619  34.617  1.00  4.28           N  
ATOM      2  CA  THR A 151      38.211  30.086  35.976  1.00  3.99           C  
ATOM      3  C   THR A 151      37.050  29.671  36.855  1.00  3.64           C  
ATOM      4  O   THR A 151      35.896  29.991  36.543  1.00  4.93           O  
ATOM      5  CB  THR A 151      38.368  31.603  35.992  1.00  4.42           C  
ATOM      6  OG1 THR A 151      39.468  31.974  35.153  1.00  5.68           O  
ATOM      7  CG2 THR A 151      38.668  32.103  37.381  1.00  4.91           C  
TER       8      THR A 151 
ATOM      9  N   VAL A  88      39.545  28.596  31.736  1.00 11.00           N  
ATOM     10  CA  VAL A  88      38.456  28.267  32.675  1.00 11.05           C  
ATOM     11  C   VAL A  88      38.922  28.884  34.018  1.00  9.74           C  
ATOM     12  O   VAL A  88      39.837  28.319  34.646  1.00  7.99           O  
END
