# Supplementary material for: A Real-Time All-Atom Structural Search Engine for Proteins
Source: PLoS Comput Biol. 2014 Jul 31;10(7):e1003750. doi: 10.1371/journal.pcbi.1003750 (PMC4117414; doi:10.1371/journal.pcbi.1003750)
Supplement: Software S2 — Command line search client. This software package contains the source code for the command line search client, released under a BSD license. This package also contains the original search queries and results used for this manuscript (Table S2) saved as PyMOL sessions. The test suite for this package uses the command line client to automate these searches and verify that they match the original output we obtained. The benchmark suite for this package automates the benchmarks provided in this paper. The README.md file contains instructions for how to install and test the software. (ZIP) [file pcbi.1003750.s006.zip › test/figure4A/hot_spot_residues.pdb]

ATOM      1  N   MET B 503     -14.182 -16.068  13.074  1.00  0.00           N  
ATOM      2  CA  MET B 503     -13.803 -15.516  11.779  1.00  0.00           C  
ATOM      3  C   MET B 503     -13.553 -14.016  11.874  1.00  0.00           C  
ATOM      4  O   MET B 503     -14.156 -13.326  12.696  1.00  0.00           O  
ATOM      5  OXT MET B 503     -12.760 -13.494  11.140  1.00  0.00           O1-
ATOM      6  CB  MET B 503     -14.888 -15.807  10.743  1.00  0.00           C  
ATOM      7  CG  MET B 503     -15.131 -17.288  10.485  1.00  0.00           C  
ATOM      8  SD  MET B 503     -13.674 -18.129   9.835  1.00  0.00           S  
ATOM      9  CE  MET B 503     -13.564 -17.402   8.203  1.00  0.00           C  
ATOM     10  N   PHE B 504     -16.607 -16.251  14.145  1.00  0.00           N  
ATOM     11  CA  PHE B 504     -17.953 -16.645  14.540  1.00  0.00           C  
ATOM     12  C   PHE B 504     -18.417 -15.869  15.766  1.00  0.00           C  
ATOM     13  O   PHE B 504     -17.610 -15.475  16.606  1.00  0.00           O  
ATOM     14  OXT PHE B 504     -19.585 -15.636  15.921  1.00  0.00           O1-
ATOM     15  CB  PHE B 504     -18.008 -18.149  14.818  1.00  0.00           C  
ATOM     16  CG  PHE B 504     -17.852 -18.999  13.588  1.00  0.00           C  
ATOM     17  CD1 PHE B 504     -16.616 -19.519  13.240  1.00  0.00           C  
ATOM     18  CD2 PHE B 504     -18.943 -19.278  12.778  1.00  0.00           C  
ATOM     19  CE1 PHE B 504     -16.472 -20.300  12.107  1.00  0.00           C  
ATOM     20  CE2 PHE B 504     -18.801 -20.060  11.647  1.00  0.00           C  
ATOM     21  CZ  PHE B 504     -17.564 -20.570  11.312  1.00  0.00           C  
END
