# Supplementary material for: A Real-Time All-Atom Structural Search Engine for Proteins
Source: PLoS Comput Biol. 2014 Jul 31;10(7):e1003750. doi: 10.1371/journal.pcbi.1003750 (PMC4117414; doi:10.1371/journal.pcbi.1003750)
Supplement: Software S2 — Command line search client. This software package contains the source code for the command line search client, released under a BSD license. This package also contains the original search queries and results used for this manuscript (Table S2) saved as PyMOL sessions. The test suite for this package uses the command line client to automate these searches and verify that they match the original output we obtained. The benchmark suite for this package automates the benchmarks provided in this paper. The README.md file contains instructions for how to install and test the software. (ZIP) [file pcbi.1003750.s006.zip › test/figure4A/search1.pdb]

ATOM      1  CG  MET B 503     -15.131 -17.288  10.485  1.00  0.00           C  
ATOM      2  SD  MET B 503     -13.674 -18.129   9.835  1.00  0.00           S  
ATOM      3  CE  MET B 503     -13.564 -17.402   8.203  1.00  0.00           C  
ATOM      4  CG  PHE B 504     -17.852 -18.999  13.588  1.00  0.00           C  
ATOM      5  CD1 PHE B 504     -16.616 -19.519  13.240  1.00  0.00           C  
ATOM      6  CD2 PHE B 504     -18.943 -19.278  12.778  1.00  0.00           C  
ATOM      7  CE1 PHE B 504     -16.472 -20.300  12.107  1.00  0.00           C  
ATOM      8  CE2 PHE B 504     -18.801 -20.060  11.647  1.00  0.00           C  
ATOM      9  CZ  PHE B 504     -17.564 -20.570  11.312  1.00  0.00           C  
END
