# Supplementary material for: A Real-Time All-Atom Structural Search Engine for Proteins
Source: PLoS Comput Biol. 2014 Jul 31;10(7):e1003750. doi: 10.1371/journal.pcbi.1003750 (PMC4117414; doi:10.1371/journal.pcbi.1003750)
Supplement: Software S3 — Search engine. This software package contains the source code for the search engine, released under a GPLv2 license. Installation instructions are contained within the README.md file. (ZIP) [file pcbi.1003750.s007.zip]

Archive with 136 entries (95 files):
- LICENSE
- README.md
- motif/
- motif/alanine/
- motif/alanine/ALA.pdb
- motif/arg_linker/
- motif/arg_linker/ARG.pdb
- motif/asn_linker/
- motif/asn_linker/ASN.pdb
- motif/asp_linker/
- motif/asp_linker/ASP.pdb
- motif/carboxamide/
- motif/carboxamide/ASN.pdb
- motif/carboxamide/GLN.pdb
- motif/carboxyl/
- motif/carboxyl/ASP.pdb
- motif/carboxyl/GLU.pdb
- motif/cysteine/
- motif/cysteine/CYS.pdb
- motif/gln_linker/
- motif/gln_linker/GLN.pdb
- motif/glu_linker/
- motif/glu_linker/GLU.pdb
- motif/guanidinium/
- motif/guanidinium/ARG.pdb
- motif/his_linker/
- motif/his_linker/HIS.pdb
- motif/hydroxyl/
- motif/hydroxyl/SER.pdb
- motif/hydroxyl/THR.pdb
- motif/hydroxyl/TYR.pdb
- motif/imidazole/
- motif/imidazole/HIS.pdb
- motif/indole/
- motif/indole/TRP.pdb
- motif/isoleucine/
- motif/isoleucine/ILE.pdb
- motif/leucine/
- motif/leucine/LEU.pdb
- motif/lys_end/
- motif/lys_end/LYS.pdb
- motif/lys_linker/
- motif/lys_linker/LYS.pdb
- motif/met_end/
- motif/met_end/MET.pdb
- motif/met_linker/
- motif/met_linker/MET.pdb
- motif/peptide_bond/
- motif/peptide_bond/ALA.pdb
- motif/peptide_bond/ARG.pdb
- motif/peptide_bond/ASN.pdb
- motif/peptide_bond/ASP.pdb
- motif/peptide_bond/CYS.pdb
- motif/peptide_bond/GLN.pdb
- motif/peptide_bond/GLU.pdb
- motif/peptide_bond/GLY.pdb
- motif/peptide_bond/HIS.pdb
- motif/peptide_bond/ILE.pdb
- motif/peptide_bond/LEU.pdb
- motif/peptide_bond/LYS.pdb
- motif/peptide_bond/MET.pdb
- motif/peptide_bond/PHE.pdb
- motif/peptide_bond/PRO.pdb
- motif/peptide_bond/SER.pdb
- motif/peptide_bond/THR.pdb
- motif/peptide_bond/TRP.pdb
- motif/peptide_bond/TYR.pdb
- motif/peptide_bond/VAL.pdb
- motif/phe_linker/
- motif/phe_linker/PHE.pdb
- motif/phenyl/
- motif/phenyl/PHE.pdb
- motif/phenyl/TYR.pdb
- motif/phospho_asp/
- motif/phospho_asp/PHD.pdb
- motif/phospho_his/
- motif/phospho_his/HIP.pdb
- motif/phospho_ser/
- motif/phospho_ser/SEP.pdb
- motif/phospho_thr/
- motif/phospho_thr/TPO.pdb
- motif/phospho_tyr/
- motif/phospho_tyr/PTR.pdb
- motif/proline/
- motif/proline/PRO.pdb
- motif/ser_linker/
- motif/ser_linker/SER.pdb
- motif/thr_linker/
- motif/thr_linker/THR.pdb
- motif/trp_linker/
- motif/trp_linker/TRP.pdb
- motif/tyr_linker/
- motif/tyr_linker/TYR.pdb
- motif/valine/
- motif/valine/VAL.pdb
- motif/water/
- motif/water/HOH.pdb
- sh/
- sh/suns-configure.sh
- src/
- src/AMQP/
- src/AMQP/Error.hs
- src/AMQP/Proxy.hs
- src/AMQP/Proxy/
- src/AMQP/Proxy/Core.hs
- src/AMQP/Types.hs
- src/Admin.hs
- src/Atom.hsc
- src/AtomName.hs
- src/Chemistry.hs
- src/Correspond.hs
- src/Element.hs
- src/HSerialize.hs
- src/HSerialize/
- src/HSerialize/Core.hs
- src/HSerialize/Set.hs
- src/HSerialize/Vector.hs
- src/Index.hs
- src/Indices.hs
- src/Kabsch.hs
- src/Log.hs
- src/Meld.hs
- src/Motif.hs
- src/PDB.hs
- src/Page.hs
- src/Password.hs
- src/Point.hsc
- src/Proxy.hs
- src/Request.hs
- src/Search.hs
- src/Server.hs
- src/Shuffle.hs
- src/Structure.hs
- src/Timeout.hs
- src/Util.hs
- suns-search.cabal
