# Supplementary material for: A Real-Time All-Atom Structural Search Engine for Proteins
Source: PLoS Comput Biol. 2014 Jul 31;10(7):e1003750. doi: 10.1371/journal.pcbi.1003750 (PMC4117414; doi:10.1371/journal.pcbi.1003750)
Supplement: Software S3 — Search engine. This software package contains the source code for the search engine, released under a GPLv2 license. Installation instructions are contained within the README.md file. (ZIP) [file pcbi.1003750.s007.zip › motif/phospho_tyr/PTR.pdb]

HETATM    1  OG1 PTR E 197      21.198   4.767 -14.610  1.00 13.56           O  
HETATM    2  P   PTR E 197      19.741   4.467 -15.168  1.00 16.70           P  
HETATM    3  O1P PTR E 197      18.776   5.134 -14.256  1.00 21.57           O  
HETATM    4  O2P PTR E 197      19.570   5.073 -16.489  1.00 29.51           O1-
HETATM    5  O3P PTR E 197      19.544   3.000 -15.174  1.00 17.63           O  
