# Supplementary material for: A Real-Time All-Atom Structural Search Engine for Proteins
Source: PLoS Comput Biol. 2014 Jul 31;10(7):e1003750. doi: 10.1371/journal.pcbi.1003750 (PMC4117414; doi:10.1371/journal.pcbi.1003750)
Supplement: Software S3 — Search engine. This software package contains the source code for the search engine, released under a GPLv2 license. Installation instructions are contained within the README.md file. (ZIP) [file pcbi.1003750.s007.zip › src/AMQP/Proxy/Core.hs]

{- Copyright 2013 Gabriel Gonzalez

   This file is part of the Suns Search Engine

   The Suns Search Engine is free software: you can redistribute it and/or
   modify it under the terms of the GNU General Public License as published by
   the Free Software Foundation, either version 2 of the License, or (at your
   option) any later version.

   The Suns Search Engine is distributed in the hope that it will be useful, but
   WITHOUT ANY WARRANTY; without even the implied warranty of MERCHANTABILITY or
   FITNESS FOR A PARTICULAR PURPOSE.  See the GNU General Public License for
   more details.

   You should have received a copy of the GNU General Public License along with
   the Suns Search Engine.  If not, see <http://www.gnu.org/licenses/>.
-}

-- | Low-level @pipes@ wrapper around an AMQP stream

module AMQP.Proxy.Core 
    ( -- * Low-level AMQP wrapper
      listen
    ) where

import AMQP.Types (QueueName)
import Control.Monad (when, void)
import Control.Monad.Trans.Class (lift)
import qualified Network.AMQP as A
import Pipes (Producer, yield, for)
import Pipes.Concurrent (
    atomically, spawn, Buffer(Single), send, recv, forkIO, fromInput )

{-| Listen to all messages from the given queue

    If 'A.Ack' is set, then 'listen' will auto-acknowledge all messages after
    each 'yield'.
-}
listen
    :: A.Channel
    -> QueueName
    -> A.Ack
    -> IO (Producer (A.Message, A.Envelope) IO ())
listen channel queueName ack = do
    (output , input ) <- spawn Single
    (outKill, inKill) <- spawn Single
    consumerTag <- A.consumeMsgs channel queueName ack $ \payload -> do
        alive <- atomically $ send output payload
        when (not alive) $ void $ atomically $ send outKill ()
    _ <- forkIO $ do
        _ <- atomically $ recv inKill
        A.cancelConsumer channel consumerTag
    return $ for (fromInput input) $ \payload@(_, envelope) -> do
        yield payload
        lift $ case ack of
            A.Ack   -> A.ackEnv envelope
            A.NoAck -> return ()
