# Supplementary material for: A Real-Time All-Atom Structural Search Engine for Proteins
Source: PLoS Comput Biol. 2014 Jul 31;10(7):e1003750. doi: 10.1371/journal.pcbi.1003750 (PMC4117414; doi:10.1371/journal.pcbi.1003750)
Supplement: Software S3 — Search engine. This software package contains the source code for the search engine, released under a GPLv2 license. Installation instructions are contained within the README.md file. (ZIP) [file pcbi.1003750.s007.zip › src/Chemistry.hs]

{- Copyright 2013 Gabriel Gonzalez

   This file is part of the Suns Search Engine

   The Suns Search Engine is free software: you can redistribute it and/or
   modify it under the terms of the GNU General Public License as published by
   the Free Software Foundation, either version 2 of the License, or (at your
   option) any later version.

   The Suns Search Engine is distributed in the hope that it will be useful, but
   WITHOUT ANY WARRANTY; without even the implied warranty of MERCHANTABILITY or
   FITNESS FOR A PARTICULAR PURPOSE.  See the GNU General Public License for
   more details.

   You should have received a copy of the GNU General Public License along with
   the Suns Search Engine.  If not, see <http://www.gnu.org/licenses/>.
-}

-- | Substructure matching code

{-# LANGUAGE GeneralizedNewtypeDeriving #-}

module Chemistry
    ( -- * Type
      ParseS(..)
    , evalParseS

      -- * Substructure matching
    , pMotif
    ) where

import AtomName (AtomName)
import Control.Applicative (Applicative, Alternative)
import Control.Error (justZ)
import Control.Monad (MonadPlus, forM_, guard)
import Control.Monad.Trans.Class (lift)
import Control.Monad.Trans.State (
    StateT(StateT), evalStateT, get, put )
import Data.Array ((!))
import qualified Data.Traversable as T
import qualified Data.Vector.Generic as G
import qualified Data.Vector as V
import qualified Data.Vector.Storable as VS
import Structure (Structure(Structure), bonds, deleteBond)

-- | A structure parser
newtype ParseS a = ParseS { unParseS :: StateT Structure [] a }
    deriving (Functor, Applicative, Monad, Alternative, MonadPlus)

{-| Run a structure parser on a 'Structure' graph, returning a list of
    alternative solutions
-}
evalParseS :: ParseS a -> Structure -> [a]
evalParseS p = evalStateT (unParseS p)

{-| Match a bond from the current graph and remove it from the graph

    'pBond' returns a pair of matched vertices in the same order as the argument
    'AtomName's.
-}
pBond :: AtomName -> AtomName -> ParseS (Int, Int)
pBond name1 name2 = ParseS $ StateT $ \(Structure gr as) -> do
    -- Find all indices that match the first AtomName
    i1 <- VS.toList $ VS.findIndices (== name1) as

    -- Find all neighbors of the first atom that match the second AtomName
    i2 <- filter (\i -> as VS.! i == name2) (gr ! i1)

    -- Remove the matched bond from the graph
    let newGraph = deleteBond (i1, i2) gr

    -- Return the bond and the updated graph
    return ((i1, i2), Structure newGraph as)

{-| Match a motif from the current graph and remove it from the graph

    'pMotif' returns a 'VS.Vector' of matched vertices from graph the in the
    same order as the atoms from the parsed motif.
-}
pMotif :: Structure -> ParseS (VS.Vector Int)
pMotif (Structure bs as)
    -- Use the State monad to keep track of matches
  = (`evalStateT` (V.replicate (VS.length as) Nothing)) $ do

        -- foreach (i1, i2) in (bonds graph):
        forM_ (bonds bs) $ \(i1, i2) -> do

            -- Match the bond
            (i1', i2') <- lift $ pBond (as VS.! i1) (as VS.! i2)

            -- The match must be consistent with other matches
            matches    <- get
            let consistent i j = case (matches V.! i) of
                    Nothing   -> True
                    Just iOld -> iOld == j
            guard $ consistent i1 i1' && consistent i2 i2'

            -- Update the match list
            put $ matches V.// [(i1, Just i1'), (i2, Just i2')]

        -- Return the final list of matches
        matchesFinal <- get
        fmap G.convert $ justZ $ T.sequence matchesFinal
