# Supplementary material for: A Real-Time All-Atom Structural Search Engine for Proteins
Source: PLoS Comput Biol. 2014 Jul 31;10(7):e1003750. doi: 10.1371/journal.pcbi.1003750 (PMC4117414; doi:10.1371/journal.pcbi.1003750)
Supplement: Software S3 — Search engine. This software package contains the source code for the search engine, released under a GPLv2 license. Installation instructions are contained within the README.md file. (ZIP) [file pcbi.1003750.s007.zip › src/Index.hs]

{- Copyright 2013 Gabriel Gonzalez

   This file is part of the Suns Search Engine

   The Suns Search Engine is free software: you can redistribute it and/or
   modify it under the terms of the GNU General Public License as published by
   the Free Software Foundation, either version 2 of the License, or (at your
   option) any later version.

   The Suns Search Engine is distributed in the hope that it will be useful, but
   WITHOUT ANY WARRANTY; without even the implied warranty of MERCHANTABILITY or
   FITNESS FOR A PARTICULAR PURPOSE.  See the GNU General Public License for
   more details.

   You should have received a copy of the GNU General Public License along with
   the Suns Search Engine.  If not, see <http://www.gnu.org/licenses/>.
-}

-- | Top-level module for the @suns-index@ program

module Main
    ( -- * Main
      main
    ) where

import Control.Applicative ((<$>), (<*>))
import qualified Control.Exception as Ex
import Data.Monoid (mconcat)
import HSerialize (encodeFile)
import Log (initLog, emergency)
import Motif (numMotifs, motifsFromDir)
import qualified Options.Applicative as O
import Indices (primaryIndex, secondaryIndex)

options :: O.Parser (String, String, String)
options = (,,)
 <$> (O.strOption $ mconcat
    [ O.short 'm'
    , O.long "motifs"
    , O.metavar "MOTIFDIR"
    , O.value "motif/"
    , O.showDefaultWith id
    , O.completer (O.bashCompleter "directory")
    , O.help "Input motif directory"
    ] )
 <*> (O.strOption $ mconcat
    [ O.short 'p'
    , O.long "pdbs"
    , O.metavar "PDBDIR"
    , O.value "pdb/"
    , O.showDefaultWith id
    , O.help "Input PDB directory"
    ] )
 <*> (O.strOption $ mconcat
    [ O.short 'i'
    , O.long "index"
    , O.metavar "INDEXDIR"
    , O.value "index/"
    , O.showDefaultWith id
    , O.completer (O.bashCompleter "directory")
    , O.help "Output index directory"
    ] )

{-| Assembles the index, using the motif directory to specify the motifs to
    recognize and the pdb directory to specify the structures to make
    searchable.  Stores the result in the index directory.
-}
main :: IO ()
main = (do
    (motifDir, pdbDir, indexDir) <-
        O.execParser $ O.info (O.helper <*> options) $ mconcat
            [ O.fullDesc
            , O.header "The Suns structural search engine"
            , O.progDesc "Indexes PDB structures using the provided motifs"
            , O.footer "Report bugs to Gabriel439@gmail.com"
            ]
    initLog
    motifs <- motifsFromDir motifDir
    i2 <- secondaryIndex 0 pdbDir motifs
    let i1 = primaryIndex (numMotifs motifs) i2
    encodeFile (indexDir ++ "/index_primary.dat"  ) i1
    encodeFile (indexDir ++ "/index_secondary.dat") i2
    encodeFile (indexDir ++ "/motifs.dat"         ) motifs )
  `Ex.catch` (\e -> do
    emergency $ show (e :: Ex.IOException)
    Ex.throwIO e )
