# Supplementary material for: A Real-Time All-Atom Structural Search Engine for Proteins
Source: PLoS Comput Biol. 2014 Jul 31;10(7):e1003750. doi: 10.1371/journal.pcbi.1003750 (PMC4117414; doi:10.1371/journal.pcbi.1003750)
Supplement: Software S3 — Search engine. This software package contains the source code for the search engine, released under a GPLv2 license. Installation instructions are contained within the README.md file. (ZIP) [file pcbi.1003750.s007.zip › src/Search.hs]

{-# LANGUAGE RankNTypes #-}

{- Copyright 2013 Gabriel Gonzalez

   This file is part of the Suns Search Engine

   The Suns Search Engine is free software: you can redistribute it and/or
   modify it under the terms of the GNU General Public License as published by
   the Free Software Foundation, either version 2 of the License, or (at your
   option) any later version.

   The Suns Search Engine is distributed in the hope that it will be useful, but
   WITHOUT ANY WARRANTY; without even the implied warranty of MERCHANTABILITY or
   FITNESS FOR A PARTICULAR PURPOSE.  See the GNU General Public License for
   more details.

   You should have received a copy of the GNU General Public License along with
   the Suns Search Engine.  If not, see <http://www.gnu.org/licenses/>.
-}

module Search (Response(..), search) where

import Atom (Atom)
import Control.DeepSeq (NFData, force)
import Control.Exception.Base (evaluate)
import Control.Error (headMay)
import Indices (PrimaryIndex, SecondaryIndex, querySecondary)
import Kabsch (aligner)
import Motif (MotifGraphs)
import PDB (PDBID)
import Pipes
import Request (Request(Request))
import Timeout (Timeout, Milliseconds, runTimeoutP, tryIO)

pureSearch
 :: MotifGraphs
 -> PrimaryIndex
 -> SecondaryIndex
 -> Request
 -> [(PDBID, [Atom])]
pureSearch parsers i1 i2 (Request rmsd nMax mSeed atoms)
  = map fst
  . take nMax
  . filter ((< rmsd) . snd)
  . aligner
  . querySecondary parsers i1 i2 mSeed
  $ atoms

data Response a = Result a | Done | Timeout | Error String

timedList :: (NFData a) => [a] -> Producer' a Timeout ()
timedList = go where
    go as = do
        h <- lift $ tryIO $ evaluate $ force $ headMay as
        case h of
            Nothing -> return ()
            Just a  -> do
                yield a
                go (tail as)

search
 :: MotifGraphs
 -> PrimaryIndex
 -> SecondaryIndex
 -> Maybe Milliseconds
 -> (key, Request)
 -> Producer (key, Response (PDBID, [Atom])) IO ()
search parsers i1 i2 timeout (key, req) = do
    let results = pureSearch parsers i1 i2 req
        answer  = do
            success <- case timeout of
                Nothing -> fmap Just $
                    for (each results) (yield . Result)
                Just milliseconds -> runTimeoutP milliseconds $
                    for (timedList results) (yield . Result)
            yield $ case success of
                Just () -> Done
                Nothing -> Timeout
    for answer (yield . ((,) key))
